# Supplementary material for: Identification of Specific Nuclear Genetic Loci and Genes That Interact With the Mitochondrial Genome and Contribute to Fecundity in Caenorhabditis elegans
Source: Front Genet. 2019 Feb 4;10:28. doi: 10.3389/fgene.2019.00028 (PMC6369210; doi:10.3389/fgene.2019.00028)
Supplement: TABLE S1 — Fecundity data of each RIAIL strain used in this study. [file Table_1.XLSX]

## Sheet: Sheet1
RIAILs	mtDNA	NPR-1	CAC	Brood sizes	normalized fecundity(Andersen et al. 2015)
CB4856	H	H	1	213	-0.252
N2	B	B	0	254	19.08
QX1	B	B	0.479917		-38.162
QX114	B	B	0.457045	229.917	37.5718
QX115	B	B	0.436726		-4.99206
QX120	B	B	0.242509		73.5718
QX121	B	B	0.197938		25.5718
QX134	B	B	0.162199		-64.3254
QX137	B	B	0.487285		-2.65873
QX160	B	B	0.522337		3.90509
QX161	B	B	0.340206		-34.0949
QX162	B	B	0.501031		27.6746
QX163	B	B	0.318432	258.933	41.2384
QX165	B	B	0.325086		-23.4282
QX166	B	B	0.495533		-11.0949
QX171	B	B	0.4811		-18.0949
QX19	B	B	0.435052	234.143	-22.162
QX190	B	B	0.352374		22.3413
QX192	B	B	0.35945		-23.6587
QX193	B	B	0.336082		5.00794
QX194	B	B	0.579381	185.722	-40.6587
QX2	B	B	0.254296		2.83796
QX20	B	B	0.543643		-39.8287
QX203	B	B	0.470426	257.5	57.0079
QX212	B	B	0.193127		-43.3254
QX214	B	B	0.459107	147.842	-45.0139
QX218	B	B	0.751203	158.941	10.6528
QX220	B	B	0.356014	249.955	60.6528
QX231	B	B	0.373196		-11.0139
QX32	B	B	0.517882		-22.162
QX33	B	B	0.0989691	284.214	37.838
QX4	B	B	0.298969		62.838
QX43	B	B	0.417469	188.556	19.5046
QX48	B	B	0.442612		-5.49537
QX49	B	B	0.360825		-12.4954
QX5	B	B	0.560137		49.838
QX51	B	B	0.441237		-2.16204
QX6	B	B	0.414718	294.45	17.1713
QX62	B	B	0.487973	232.077	-17.8287
QX63	B	B	0.464605		-43.8287
QX66	B	B	0.516151		6.50463
QX67	B	B	0.409622	346.312	12.5046
QX7	B	B	0.499312	105.091	-46.4954
QX70	B	B	0.394502		26.838
QX71	B	B	0.267354	233.353	38.838
QX72	B	B	0.494158	256.176	12.838
QX73	B	B	0.288858	222	35.5046
QX78	B	B	0.45567	202.35	-11.0949
QX79	B	B	0.310653	245.913	7.90509
QX8	B	B	0.507565		-9.8287
QX83	B	B	0.269787		-13.7616
QX84	B	B	0.264605		25.5718
QX90	B	B	0.191753	242.789	9.90509
QX96	B	B	0.336314	229	-32.7616
QX97	B	B	0.141581	264.3	-13.4282
QX108	B	H	0.489347		8.34127
QX11	B	H	0.507216		-22.3254
QX113	B	H	0.558076		-18.7616
QX116	B	H	0.373453		-20.7616
QX117	B	H	0.246026	191.444	-2.42824
QX118	B	H	0.501376		17.9051
QX119	B	H	0.500344	269	-89.6587
QX12	B	H	0.429553	275.471	-18.8287
QX122	B	H	0.654621		32.2384
QX127	B	H	0.674691	188.75	6.34127
QX13	B	H	0.560825	240.6	-7.8287
QX131	B	H	0.4811		-9.99206
QX138	B	H	0.285223	249.294	28.2384
QX14	B	H	0.459107		2.50463
QX143	B	H	0.651546		-86.6587
QX144	B	H	0.44773		18.0079
QX149	B	H	0.323024		-3.76157
QX150	B	H	0.365199	228	51.3413
QX159	B	H	0.449485	243.615	40.0079
QX164	B	H	0.279038	219.944	-34.4282
QX169	B	H	0.606873	218.214	-7.09491
QX170	B	H	0.610461	229.053	21.5718
QX172	B	H	0.630241		-27.4282
QX191	B	H	0.340893		-22.9921
QX195	B	H	0.246735		17.0079
QX200	B	H	0.558076		19.5046
QX202	B	H	0.413058		4.6746
QX213	B	H	0.39244	229.889	21.3413
QX225	B	H	0.551203	161.455	-69.0139
QX226	B	H	0.480055	212.357	3.65278
QX23	B	H	0.507216		2.83796
QX237	B	H	0.658419	187.188	54.9861
QX24	B	H	0.540893		-23.8287
QX31	B	H	0.312242	160.842	-12.8287
QX36	B	H	0.342975		-26.6587
QX39	B	H	0.491409		7.83796
QX42	B	H	0.543643	253.067	-7.16204
QX88	B	H	0.651307	237.824	26.5718
QX89	B	H	0.573883		37.9051
QX91	B	H	0.375258	178.733	-44.0949
QX101	H	B	0.45567	207.846	-59.0949
QX102	H	B	0.468729		33.5718
QX103	H	B	0.539202		-9.09491
QX105	H	B	0.478663		-54.9921
QX110	H	B	0.330042		-35.6587
QX128	H	B	0.300344		8.23843
QX129	H	B	0.316838		-9.65873
QX139	H	B	0.398625		-105.992
QX140	H	B	0.202749		-58.3254
QX145	H	B	0.528522	116.05	53.0079
QX148	H	B	0.393814		20.6746
QX15	H	B	0.479725		25.838
QX153	H	B	0.112715	232.316	21.6746
QX155	H	B	0.331271		37.9861
QX156	H	B	0.423368	103.65	-41.0139
QX157	H	B	0.272165		74.5718
QX16	H	B	0.505533	262	39.1713
QX17	H	B	0.264605		10.5046
QX174	H	B	0.378007	200.25	-44.4282
QX177	H	B	0.197938	108.1	-73.4282
QX185	H	B	0.242612	188.333	-46.3254
QX186	H	B	0.274105		-29.6587
QX187	H	B	0.314089		-23.6587
QX189	H	B	0.414433	235.263	-52.3254
QX206	H	B	0.700825	207.444	6.34127
QX207	H	B	0.664143		-50.9921
QX210	H	B	0.454983		-44.6587
QX216	H	B	0.315464		13.3413
QX217	H	B	0.402749		6.67459
QX221	H	B	0.221306	257.882	-20.0139
QX224	H	B	0.168385		35.3194
QX230	H	B	0.249485		1.98611
QX236	H	B	0.279725	289.438	2.98611
QX25	H	B	0.224055	281.667	3.1713
QX26	H	B	0.204405		-10.162
QX27	H	B	0.256357	199.238	-37.8287
QX28	H	B	0.125773	191.1	-89.162
QX29	H	B	0.415808	105.5	-50.8287
QX38	H	B	0.426309		19.5046
QX41	H	B	0.277663	206.5	12.1713
QX44	H	B	0.393814		-25.6587
QX47	H	B	0.602062	258.524	47.1713
QX52	H	B	0.444979		-29.8287
QX53	H	B	0.394773		63.0079
QX54	H	B	0.205498	247.25	21.838
QX55	H	B	0.251546		-4.99206
QX56	H	B	0.404811	200.214	34.5046
QX57	H	B	0.499656		-13.162
QX68	H	B	0.320275	285.545	1.83796
QX69	H	B	0.456357	303.857	28.838
QX74	H	B	0.471114		-31.4954
QX76	H	B	0.269469	92.4762	-67.7616
QX77	H	B	0.253608	241	37.9051
QX80	H	B	0.415003		2.90509
QX81	H	B	0.6811		-28.4282
QX82	H	B	0.433125		25.5718
QX85	H	B	0.24914		3.23843
QX87	H	B	0.340206		28.5718
QX9	H	B	0.502419	216	-17.162
QX92	H	B	0.413058	246.667	0.238426
QX93	H	B	0.37656		14.0079
QX94	H	B	0.496528		39.9051
QX95	H	B	0.360825		-22.7616
QX99	H	B	0.500344		-60.0949
QX10	H	H	0.445139		25.838
QX104	H	H	0.494158		15.0079
QX106	H	H	0.24055		-13.0949
QX107	H	H	0.481787	207.611	-3.99206
QX111	H	H	0.424742		8.90509
QX124	H	H	0.60756		4.57176
QX125	H	H	0.485911		23.5718
QX132	H	H	0.452921		57.3413
QX133	H	H	0.769759	228.75	18.3413
QX135	H	H	0.567698		-36.9921
QX136	H	H	0.370957	126.875	-34.9921
QX158	H	H	0.386254		-0.992062
QX168	H	H	0.436426	115	2.6746
QX179	H	H	0.686382	81.5	-62.0949
QX180	H	H	0.710454	166	-2.65873
QX183	H	H	0.465612		-7.99206
QX184	H	H	0.317526	218.778	-0.658728
QX188	H	H	0.406056		64.0079
QX196	H	H	0.50378		-14.6587
QX197	H	H	0.479038		-15.3254
QX198	H	H	0.497937	250.2	15.3413
QX204	H	H	0.337457	265.381	-3.3254
QX21	H	H	0.394628	143.812	-88.0949
QX22	H	H	0.487285	202.4	-23.162
QX223	H	H	0.380069		-17.6806
QX232	H	H	0.47079	193.25	24.9861
QX233	H	H	0.593814		-71.3472
QX234	H	H	0.293471		-12.6806
QX235	H	H	0.51134		-19.6806
QX37	H	H	0.4811	187	-36.162
QX40	H	H	0.613058	197.667	-13.162
QX45	H	H	0.42268		-6.49537
QX60	H	H	0.432302		35.5046
QX61	H	H	0.367769		-30.4954
QX64	H	H	0.367769		-20.162
QX65	H	H	0.560137	141.048	-43.162
QX75	H	H	0.508014		-70.7616
QX86	H	H	0.408528	149.105	-58.0949
QX98	H	H	0.319588		15.5718
