# Supplementary material for: Identification of Specific Nuclear Genetic Loci and Genes That Interact With the Mitochondrial Genome and Contribute to Fecundity in Caenorhabditis elegans
Source: Front Genet. 2019 Feb 4;10:28. doi: 10.3389/fgene.2019.00028 (PMC6369210; doi:10.3389/fgene.2019.00028)
Supplement: TABLE S2 — SNPs linked with fecundity and mitochondria. [file Table_2.XLSX]

## Sheet: 83 RIAILs
CHR	SNP	BP	BETA	R2	T	P	q-value
1	CE1-105	39041	-1.432	0.000532	-0.2076	0.836	0.635855
1	UCE1-501	55881	-1.432	0.000532	-0.2076	0.836	0.635855
1	CE1-1	134126	-1.432	0.000532	-0.2076	0.836	0.635855
1	UCE1-515	183575	-1.432	0.000532	-0.2076	0.836	0.635855
1	UCE1-526	303836	-1.432	0.000532	-0.2076	0.836	0.635855
1	CE1-106	470146	-1.432	0.000532	-0.2076	0.836	0.635855
1	UCE1-542	491766	-1.432	0.000532	-0.2076	0.836	0.635855
1	CE1-107	562692	2.219	0.001232	0.3161	0.7527	0.611414
1	UCE1-557	637477	2.473	0.001473	0.3457	0.7305	0.599022
1	UCE1-574	796694	5.023	0.005566	0.6733	0.5027	0.501131
1	CE1-27	825028	5.023	0.005566	0.6733	0.5027	0.501131
1	CE1-159	884391	8.172	0.01402	1.073	0.2864	0.390594
1	CE1-101	984040	8.172	0.01402	1.073	0.2864	0.390594
1	CE1-244	990151	8.172	0.01402	1.073	0.2864	0.390594
1	CE1-102	1079165	5.363	0.005388	0.6624	0.5096	0.501416
1	CE1-103	1130938	5.363	0.005388	0.6624	0.5096	0.501416
1	CE1-249	1265969	3.088	0.001554	0.3551	0.7234	0.598305
1	CE1-104	1272591	3.088	0.001554	0.3551	0.7234	0.598305
1	CE1-250	1433304	6.617	0.007137	0.763	0.4477	0.47826
1	CE1-237	1451410	6.617	0.007137	0.763	0.4477	0.47826
1	CE1-108	1452097	6.617	0.007137	0.763	0.4477	0.47826
1	CE1-252	1563141	6.617	0.007137	0.763	0.4477	0.47826
1	CE1-172	1644597	1.564	0.0003987	0.1798	0.8578	0.644678
1	UCE1-610	1644911	1.564	0.0003987	0.1798	0.8578	0.644678
1	UCE1-616	1661177	4.722	0.00335	0.5218	0.6032	0.545361
1	UCE1-620	1823874	-0.2845	6.497e-06	-0.02294	0.9818	0.671097
1	UCE1-624	2068168	4.923	0.002305	0.4326	0.6665	0.57532
1	UCE1-628	2162880	-1.374	0.0001228	-0.09975	0.9208	0.653688
1	CE1-242	2310075	-6.414	0.002032	-0.4061	0.6857	0.583765
1	CE1-240	2318113	-18.93	0.02331	-1.39	0.1682	0.317908
1	CE1-238	2318440	-18.93	0.02331	-1.39	0.1682	0.317908
1	CE1-253	2448169	-15.75	0.01613	-1.152	0.2525	0.378047
1	UCE1-652	2448381	-15.75	0.01613	-1.152	0.2525	0.378047
1	UCE1-667	2538742	-13.69	0.01505	-1.112	0.2692	0.380336
1	UCE1-682	2590696	-13.69	0.01505	-1.112	0.2692	0.380336
1	UCE1-686	2653236	-13.69	0.01505	-1.112	0.2692	0.380336
1	UCE1-694	2751595	-17.92	0.02089	-1.315	0.1924	0.33413
1	UCE1-746	2837732	-7.144	0.005587	-0.6746	0.5018	0.501131
1	CE1-152	2852467	-7.144	0.005587	-0.6746	0.5018	0.501131
1	CE1-110	2949031	-2.389	0.0008575	-0.2637	0.7927	0.628148
1	CE1-131	3100227	-4.752	0.003392	-0.5251	0.601	0.543868
1	CE1-2	3123826	-4.752	0.003392	-0.5251	0.601	0.543868
1	CE1-132	3180959	-2.011	0.0005542	-0.2119	0.8327	0.635855
1	UCE1-762	3260999	3.375	0.002133	0.4161	0.6784	0.579041
1	CE1-161	3273272	3.375	0.002133	0.4161	0.6784	0.579041
1	CE1-133	3368661	2.479	0.001077	0.2956	0.7683	0.623066
1	UCE1-772	3433603	-0.4413	3.415e-05	-0.0526	0.9582	0.665416
1	CE1-134	3445313	-0.4413	3.415e-05	-0.0526	0.9582	0.665416
1	CE1-135	3502475	-2.468	0.0009931	-0.2838	0.7773	0.623734
1	UCE1-777	3560134	-6.361	0.008927	-0.8542	0.3955	0.468195
1	CE1-136	3573193	-8.589	0.01549	-1.129	0.2623	0.378795
1	CE1-254	3675000	-5.971	0.007867	-0.8014	0.4252	0.473841
1	UCE1-789	3684808	-5.316	0.005932	-0.6952	0.4889	0.494594
1	CE1-150	3806109	-4.823	0.005132	-0.6464	0.5198	0.50199
1	UCE1-796	3871124	-4.823	0.005132	-0.6464	0.5198	0.50199
1	UCE1-797	3890035	-4.823	0.005132	-0.6464	0.5198	0.50199
1	CE1-137	3989631	-4.776	0.005268	-0.6549	0.5144	0.50199
1	CE1-146	4078434	-4.776	0.005268	-0.6549	0.5144	0.50199
1	CE1-138	4175488	-4.776	0.005268	-0.6549	0.5144	0.50199
1	CE1-122	4237067	-4.776	0.005268	-0.6549	0.5144	0.50199
1	CE1-123	4338253	-5.417	0.007067	-0.7593	0.4499	0.47826
1	UCE1-829	4436683	-5.417	0.007067	-0.7593	0.4499	0.47826
1	UCE1-835	4516443	-5.417	0.007067	-0.7593	0.4499	0.47826
1	CE1-124	4533147	-5.417	0.007067	-0.7593	0.4499	0.47826
1	CE1-228	4590528	-5.417	0.007067	-0.7593	0.4499	0.47826
1	UCE1-848	4651939	-5.417	0.007067	-0.7593	0.4499	0.47826
1	UCE1-855	4696915	-5.417	0.007067	-0.7593	0.4499	0.47826
1	CE1-125	4845515	-3.189	0.002347	-0.4311	0.6675	0.575682
1	UCE1-863	4976880	-6.235	0.008978	-0.8566	0.3942	0.467908
1	UCE1-864	4977201	-6.235	0.008978	-0.8566	0.3942	0.467908
1	UCE1-869	5052410	-4.085	0.003682	-0.5471	0.5858	0.53352
1	CE1-151	5083461	-4.085	0.003682	-0.5471	0.5858	0.53352
1	UCE1-871	5196018	-4.085	0.003682	-0.5471	0.5858	0.53352
1	UCE1-875	5428706	-4.381	0.004432	-0.6005	0.5499	0.519921
1	CE1-256	5521987	-4.948	0.005895	-0.6931	0.4902	0.494594
1	CE1-127	5626784	-4.948	0.005895	-0.6931	0.4902	0.494594
1	UCE1-887	5683306	-4.948	0.005895	-0.6931	0.4902	0.494594
1	CE1-128	5715300	-4.948	0.005895	-0.6931	0.4902	0.494594
1	CE1-19	5756863	-4.948	0.005895	-0.6931	0.4902	0.494594
1	CE1-130	5885309	-9.22	0.02127	-1.327	0.1883	0.330545
1	CE1-163	6070816	-5.96	0.008202	-0.8185	0.4155	0.472116
1	CE1-145	6166277	-5.96	0.008202	-0.8185	0.4155	0.472116
1	CE1-173	6256996	-5.96	0.008202	-0.8185	0.4155	0.472116
1	CE1-112	6351805	-5.96	0.008202	-0.8185	0.4155	0.472116
1	UCE1-906	6385322	-5.96	0.008202	-0.8185	0.4155	0.472116
1	CE1-144	6593043	-5.544	0.007097	-0.7609	0.4489	0.47826
1	CE1-113	6651083	-5.544	0.007097	-0.7609	0.4489	0.47826
1	CE1-257	6724981	-5.544	0.007097	-0.7609	0.4489	0.47826
1	CE1-171	6795674	-5.544	0.007097	-0.7609	0.4489	0.47826
1	CE1-165	7057031	-0.5576	7.487e-05	-0.07788	0.9381	0.658937
1	CE1-114	7118751	-0.5576	7.487e-05	-0.07788	0.9381	0.658937
1	UCE1-924	7254663	-1.749	0.0007932	-0.2536	0.8005	0.630116
1	CE1-166	7273650	-1.749	0.0007932	-0.2536	0.8005	0.630116
1	CE1-28	7410352	-2.488	0.001659	-0.3669	0.7147	0.598305
1	CE1-115	7436825	-2.488	0.001659	-0.3669	0.7147	0.598305
1	UCE1-927	7478903	-2.488	0.001659	-0.3669	0.7147	0.598305
1	CE1-160	7492494	-5.386	0.008012	-0.8089	0.421	0.472116
1	CE1-116	7581800	-5.386	0.008012	-0.8089	0.421	0.472116
1	UCE1-935	7628152	-5.171	0.007165	-0.7646	0.4468	0.47826
1	CE1-117	7677531	-5.171	0.007165	-0.7646	0.4468	0.47826
1	UCE1-941	7759531	-5.171	0.007165	-0.7646	0.4468	0.47826
1	CE1-118	7833557	-4.572	0.005422	-0.6645	0.5083	0.501131
1	CE1-24	7886017	-4.572	0.005422	-0.6645	0.5083	0.501131
1	CE1-149	7899293	-4.572	0.005422	-0.6645	0.5083	0.501131
1	CE1-233	7916192	-4.572	0.005422	-0.6645	0.5083	0.501131
1	CE1-232	7917212	-4.572	0.005422	-0.6645	0.5083	0.501131
1	CE1-231	7917995	-4.572	0.005422	-0.6645	0.5083	0.501131
1	CE1-234	7934579	-4.572	0.005422	-0.6645	0.5083	0.501131
1	CE1-236	7937792	-4.572	0.005422	-0.6645	0.5083	0.501131
1	CE1-235	7938290	-4.572	0.005422	-0.6645	0.5083	0.501131
1	CE1-119	7997346	-6.26	0.01113	-0.9549	0.3425	0.43246
1	UCE1-955	8069190	-6.26	0.01113	-0.9549	0.3425	0.43246
1	CE1-120	8083407	-6.26	0.01113	-0.9549	0.3425	0.43246
1	CE1-153	8158558	-5.033	0.007088	-0.7557	0.4521	0.479024
1	UCE1-967	8203498	-6.26	0.01113	-0.9549	0.3425	0.43246
1	CE1-17	8278630	-7.587	0.01678	-1.176	0.2432	0.370449
1	CE1-170	8292940	-7.587	0.01678	-1.176	0.2432	0.370449
1	CE1-139	8361424	-7.587	0.01678	-1.176	0.2432	0.370449
1	UCE1-972	8455563	-7.587	0.01678	-1.176	0.2432	0.370449
1	UCE1-977	8539997	-7.587	0.01678	-1.176	0.2432	0.370449
1	CE1-154	8550709	-7.587	0.01678	-1.176	0.2432	0.370449
1	CE1-158	8642732	-7.587	0.01678	-1.176	0.2432	0.370449
1	CE1-21	8646297	-7.587	0.01678	-1.176	0.2432	0.370449
1	UCE1-987	8730368	-4.863	0.006718	-0.7401	0.4614	0.484769
1	CE1-157	8828147	-4.863	0.006718	-0.7401	0.4614	0.484769
1	UCE1-997	8842903	-4.863	0.006718	-0.7401	0.4614	0.484769
1	CE1-162	8920662	-8.928	0.02379	-1.405	0.1639	0.317908
1	CE1-140	9026456	-8.928	0.02379	-1.405	0.1639	0.317908
1	UCE1-1010	9101077	-8.928	0.02379	-1.405	0.1639	0.317908
1	UCE1-1013	9126231	-8.928	0.02379	-1.405	0.1639	0.317908
1	CE1-141	9190194	-8.928	0.02379	-1.405	0.1639	0.317908
1	CE1-142	9279935	-11.06	0.03364	-1.658	0.1012	0.24303
1	CE1-143	9372154	-11.94	0.04155	-1.874	0.06456	0.174886
1	CE1-176	9471281	-11.94	0.04155	-1.874	0.06456	0.174886
1	CE1-177	9561565	-11.28	0.03884	-1.809	0.07413	0.187559
1	CE1-8	9603887	-11.28	0.03884	-1.809	0.07413	0.187559
1	UCE1-1038	9657789	-11.28	0.03884	-1.809	0.07413	0.187559
1	CE1-179	9743539	-11.28	0.03884	-1.809	0.07413	0.187559
1	CE1-20	9759693	-11.28	0.03884	-1.809	0.07413	0.187559
1	CE1-180	9838700	-11.28	0.03884	-1.809	0.07413	0.187559
1	UCE1-1050	9882149	-11.28	0.03884	-1.809	0.07413	0.187559
1	CE1-181	9899718	-11.28	0.03884	-1.809	0.07413	0.187559
1	CE1-182	9958062	-9.131	0.02687	-1.495	0.1387	0.299704
1	CE1-183	10069729	-7.799	0.01991	-1.283	0.2033	0.344992
1	CE1-184	10163981	-7.298	0.01767	-1.207	0.2309	0.361784
1	CE1-3	10170678	-7.298	0.01767	-1.207	0.2309	0.361784
1	CE1-14	10238035	-6.485	0.01413	-1.077	0.2846	0.390594
1	UCE1-1068	10331091	-6.485	0.01413	-1.077	0.2846	0.390594
1	CE1-185	10366094	-6.485	0.01413	-1.077	0.2846	0.390594
1	UCE1-1075	10427198	-6.485	0.01413	-1.077	0.2846	0.390594
1	CE1-187	10533225	-9.143	0.02839	-1.538	0.1278	0.290508
1	UCE1-1079	10535270	-9.143	0.02839	-1.538	0.1278	0.290508
1	CE1-188	10614679	-6.598	0.01462	-1.096	0.2762	0.386919
1	CE1-247	10722147	-6.598	0.01462	-1.096	0.2762	0.386919
1	UCE1-1091	10722389	-6.598	0.01462	-1.096	0.2762	0.386919
1	CE1-190	10793131	-7.107	0.01676	-1.175	0.2435	0.370449
1	CE1-191	10924237	-5.058	0.008246	-0.8207	0.4142	0.472116
1	CE1-192	11077233	-6.712	0.01402	-1.073	0.2864	0.390594
1	UCE1-1139	11133778	-6.712	0.01402	-1.073	0.2864	0.390594
1	CE1-194	11263141	-9.933	0.02875	-1.549	0.1254	0.289914
1	CE1-26	11283515	-9.933	0.02875	-1.549	0.1254	0.289914
1	CE1-195	11330004	-9.933	0.02875	-1.549	0.1254	0.289914
1	CE1-196	11415243	-9.933	0.02875	-1.549	0.1254	0.289914
1	CE1-197	11494130	-9.933	0.02875	-1.549	0.1254	0.289914
1	UCE1-1167	11600954	-10.23	0.02802	-1.528	0.1304	0.291579
1	CE1-199	11648478	-10.23	0.02802	-1.528	0.1304	0.291579
1	UCE1-1174	11648662	-10.23	0.02802	-1.528	0.1304	0.291579
1	UCE1-1186	11722283	-10.42	0.02814	-1.531	0.1296	0.291579
1	CE1-200	11737882	-10.42	0.02814	-1.531	0.1296	0.291579
1	CE1-201	11805353	-12.35	0.04085	-1.857	0.06689	0.175909
1	CE1-202	11875863	-9.994	0.02837	-1.538	0.128	0.290508
1	UCE1-1206	11912194	-9.994	0.02837	-1.538	0.128	0.290508
1	CE1-203	11956742	-9.119	0.02423	-1.418	0.1599	0.317908
1	UCE1-1215	12080463	-10.19	0.02951	-1.569	0.1205	0.281871
1	UCE1-1253	12166158	-9.753	0.02839	-1.538	0.1279	0.290508
1	UCE1-1260	12205641	-9.753	0.02839	-1.538	0.1279	0.290508
1	UCE1-1284	12334119	-6.639	0.01371	-1.061	0.2917	0.39363
1	CE1-18	12365029	-6.639	0.01371	-1.061	0.2917	0.39363
1	CE1-7	12433085	-6.074	0.01125	-0.9601	0.3399	0.43246
1	UCE1-1308	12456601	-6.074	0.01125	-0.9601	0.3399	0.43246
1	UCE1-1312	12498907	-6.074	0.01125	-0.9601	0.3399	0.43246
1	CE1-207	12567413	-6.074	0.01125	-0.9601	0.3399	0.43246
1	UCE1-1333	12612098	-5.386	0.009349	-0.8743	0.3845	0.465063
1	CE1-208	12654691	-5.386	0.009349	-0.8743	0.3845	0.465063
1	UCE1-1352	12654992	-5.386	0.009349	-0.8743	0.3845	0.465063
1	UCE1-1361	12729813	-3.821	0.004453	-0.6019	0.5489	0.519471
1	CE1-209	12738895	-2.472	0.001902	-0.3929	0.6954	0.591008
1	UCE1-1389	12873377	-3.359	0.003635	-0.5436	0.5882	0.534724
1	CE1-210	12936934	-3.271	0.003634	-0.5436	0.5882	0.534724
1	UCE1-1392	12967075	-2.788	0.00258	-0.4577	0.6484	0.570116
1	UCE1-1400	13140494	-4.801	0.007649	-0.7901	0.4318	0.477441
1	UCE1-1415	13219636	-4.801	0.007649	-0.7901	0.4318	0.477441
1	CE1-213	13294201	-5.01	0.007812	-0.7986	0.4269	0.475202
1	UCE1-1426	13375902	-2.649	0.002183	-0.421	0.6749	0.578842
1	UCE1-1433	13424253	-0.5179	8.503e-05	-0.08299	0.9341	0.657524
1	UCE1-1448	13713121	1.139	0.0004183	0.1841	0.8544	0.644678
1	CE1-10	13727552	1.139	0.0004183	0.1841	0.8544	0.644678
1	CE1-217	13845117	-1.452	0.0006996	-0.2381	0.8124	0.633276
1	CE1-248	13850044	-1.452	0.0006996	-0.2381	0.8124	0.633276
1	CE1-218	13938762	-1.452	0.0006996	-0.2381	0.8124	0.633276
1	CE1-219	14026306	-1.452	0.0006996	-0.2381	0.8124	0.633276
1	CE1-220	14113165	-0.2438	2.019e-05	-0.04044	0.9678	0.667921
1	UCE1-1512	14155576	-0.684	0.0001629	-0.1149	0.9088	0.651874
1	CE1-221	14189368	-2.248	0.00177	-0.379	0.7057	0.595846
1	UCE1-1518	14266528	-3.265	0.003766	-0.5534	0.5815	0.532072
1	CE1-222	14267212	-3.265	0.003766	-0.5534	0.5815	0.532072
1	CE1-258	14307025	-3.265	0.003766	-0.5534	0.5815	0.532072
1	UCE1-1540	14325175	-3.686	0.004781	-0.6238	0.5345	0.51258
1	CE1-223	14443999	-0.5427	0.0001037	-0.09164	0.9272	0.654441
1	UCE1-1555	14535059	3.756	0.004739	0.621	0.5363	0.513426
1	UCE1-1557	14576677	6.646	0.01515	1.116	0.2677	0.380336
1	UCE1-1565	14638545	4.046	0.00566	0.679	0.4991	0.501131
1	CE1-225	14737590	2.283	0.00175	0.3769	0.7073	0.596014
1	UCE1-1573	14768017	2.811	0.002622	0.4615	0.6457	0.570116
1	CE1-11	14845861	3.669	0.004522	0.6066	0.5458	0.518925
1	CE1-227	14904789	4.275	0.006206	0.7112	0.479	0.494594
1	UCE1-1602	14910538	4.275	0.006206	0.7112	0.479	0.494594
1	UCE1-1612	15010594	4.275	0.006206	0.7112	0.479	0.494594
2	UCE2-503	65038	-0.00395	4.945e-09	-0.0006329	0.9995	0.681317
2	CE2-225	180755	-0.00395	4.945e-09	-0.0006329	0.9995	0.681317
2	UCE2-508	193948	-0.00395	4.945e-09	-0.0006329	0.9995	0.681317
2	CE2-229	417415	-1.675	0.0009039	-0.2707	0.7873	0.627486
2	UCE2-522	426624	-1.675	0.0009039	-0.2707	0.7873	0.627486
2	UCE2-525	441357	-1.675	0.0009039	-0.2707	0.7873	0.627486
2	UCE2-528	505541	1.221	0.0004725	0.1957	0.8453	0.641114
2	CE2-102	534281	1.221	0.0004725	0.1957	0.8453	0.641114
2	CE2-32	661222	1.221	0.0004725	0.1957	0.8453	0.641114
2	CE2-239	762240	4.367	0.005936	0.6955	0.4888	0.494594
2	UCE2-545	828264	4.367	0.005936	0.6955	0.4888	0.494594
2	CE2-104	866663	4.367	0.005936	0.6955	0.4888	0.494594
2	UCE2-554	880743	4.367	0.005936	0.6955	0.4888	0.494594
2	UCE2-590	960277	4.367	0.005936	0.6955	0.4888	0.494594
2	CE2-105	962517	4.367	0.005936	0.6955	0.4888	0.494594
2	UCE2-653	1043224	4.367	0.005936	0.6955	0.4888	0.494594
2	UCE2-702	1156986	4.846	0.007345	0.7694	0.4439	0.47826
2	UCE2-705	1158970	4.367	0.005936	0.6955	0.4888	0.494594
2	UCE2-728	1228809	4.614	0.006494	0.7276	0.4689	0.489023
2	UCE2-742	1284039	4.614	0.006494	0.7276	0.4689	0.489023
2	CE2-108	1407385	2.405	0.001765	0.3784	0.7061	0.595846
2	CE2-109	1486590	2.405	0.001765	0.3784	0.7061	0.595846
2	UCE2-778	1593571	2.405	0.001765	0.3784	0.7061	0.595846
2	UCE2-843	1708761	2.405	0.001765	0.3784	0.7061	0.595846
2	UCE2-856	1750144	0.1712	9.125e-06	0.02719	0.9784	0.670191
2	UCE2-915	1808243	0.1712	9.125e-06	0.02719	0.9784	0.670191
2	UCE2-947	1939185	0.6254	0.0001223	0.09893	0.9214	0.653688
2	CE2-114	2065810	-0.255	1.984e-05	-0.04009	0.9681	0.667921
2	CE2-115	2121018	3.548	0.003991	0.5697	0.5705	0.528751
2	UCE2-985	2182381	3.548	0.003991	0.5697	0.5705	0.528751
2	CE2-230	2218905	1.929	0.001235	0.3165	0.7524	0.611414
2	UCE2-1054	2301117	1.929	0.001235	0.3165	0.7524	0.611414
2	UCE2-1078	2354171	3.557	0.004375	0.5966	0.5524	0.521291
2	CE2-117	2482896	5.184	0.009492	0.881	0.3809	0.465063
2	CE2-24	2486664	5.184	0.009492	0.881	0.3809	0.465063
2	UCE2-1120	2601221	5.597	0.01102	0.9502	0.3448	0.43246
2	UCE2-1129	2688584	4.212	0.00628	0.7154	0.4764	0.494594
2	CE2-119	2691194	4.212	0.00628	0.7154	0.4764	0.494594
2	CE2-20	2749534	5.234	0.009697	0.8906	0.3758	0.461291
2	UCE2-1154	2795341	5.234	0.009697	0.8906	0.3758	0.461291
2	UCE2-1158	2808858	-6.526	0.01509	-1.114	0.2685	0.380336
2	UCE2-1200	2933621	2.856	0.002888	0.4843	0.6295	0.561462
2	CE2-121	2947746	2.856	0.002888	0.4843	0.6295	0.561462
2	UCE2-1213	3001223	2.856	0.002888	0.4843	0.6295	0.561462
2	CE2-122	3044535	3.015	0.003166	0.5041	0.6156	0.553492
2	UCE2-1230	3093400	6.021	0.01262	1.018	0.3119	0.410274
2	UCE2-1259	3254899	5.428	0.0104	0.9228	0.3588	0.445943
2	CE2-123	3272782	5.428	0.0104	0.9228	0.3588	0.445943
2	UCE2-1312	3397001	4.312	0.006542	0.7304	0.4673	0.489023
2	UCE2-1313	3397685	4.312	0.006542	0.7304	0.4673	0.489023
2	UCE2-1377	3576981	4.828	0.008253	0.821	0.4141	0.472116
2	UCE2-1456	3703990	5.077	0.009103	0.8626	0.3909	0.467671
2	UCE2-1482	3729089	5.077	0.009103	0.8626	0.3909	0.467671
2	CE2-126	3729978	5.077	0.009103	0.8626	0.3909	0.467671
2	CE2-16	3828599	4.664	0.007656	0.7905	0.4315	0.477441
2	UCE2-1515	3968038	6.638	0.01556	1.132	0.2611	0.378047
2	CE2-128	4003594	6.638	0.01556	1.132	0.2611	0.378047
2	CE2-129	4092529	6.638	0.01556	1.132	0.2611	0.378047
2	UCE2-1552	4145249	5.961	0.01251	1.013	0.3141	0.412074
2	CE2-130	4188418	5.961	0.01251	1.013	0.3141	0.412074
2	CE2-131	4278687	8.635	0.02612	1.474	0.1444	0.311343
2	UCE2-1559	4317263	8.486	0.02508	1.444	0.1527	0.315903
2	CE2-2	4406580	7.828	0.02146	1.333	0.1863	0.327615
2	CE2-132	4434611	7.828	0.02146	1.333	0.1863	0.327615
2	UCE2-1577	4471992	7.828	0.02146	1.333	0.1863	0.327615
2	CE2-133	4537318	6.737	0.0158	1.14	0.2574	0.378047
2	CE2-134	4676292	3.391	0.004028	0.5724	0.5686	0.528751
2	UCE2-1582	4692061	3.391	0.004028	0.5724	0.5686	0.528751
2	UCE2-1586	4740930	3.391	0.004028	0.5724	0.5686	0.528751
2	CE2-242	4800869	2.506	0.002217	0.4242	0.6725	0.578842
2	UCE2-1597	4934750	5.392	0.01005	0.907	0.3671	0.453417
2	UCE2-1602	5048614	5.392	0.01005	0.907	0.3671	0.453417
2	CE2-235	5150057	8.572	0.02496	1.44	0.1538	0.315903
2	CE2-137	5202380	8.572	0.02496	1.44	0.1538	0.315903
2	UCE2-1610	5235769	8.572	0.02496	1.44	0.1538	0.315903
2	CE2-138	5274748	8.572	0.02496	1.44	0.1538	0.315903
2	CE2-8	5329500	8.572	0.02496	1.44	0.1538	0.315903
2	CE2-139	5351443	8.572	0.02496	1.44	0.1538	0.315903
2	CE2-140	5401579	8.572	0.02496	1.44	0.1538	0.315903
2	CE2-141	5598604	8.572	0.02496	1.44	0.1538	0.315903
2	UCE2-1644	5860815	9.75	0.03287	1.659	0.1009	0.242898
2	CE2-143	5862803	9.75	0.03287	1.659	0.1009	0.242898
2	CE2-144	5949935	9.75	0.03287	1.659	0.1009	0.242898
2	UCE2-1651	5982970	9.75	0.03287	1.659	0.1009	0.242898
2	UCE2-1654	6014830	9.75	0.03287	1.659	0.1009	0.242898
2	CE2-145	6175492	9.75	0.03287	1.659	0.1009	0.242898
2	UCE2-1658	6231651	9.75	0.03287	1.659	0.1009	0.242898
2	CE2-147	6348699	10.82	0.04076	1.855	0.06722	0.175909
2	UCE2-1665	6406321	10.82	0.04076	1.855	0.06722	0.175909
2	CE2-148	6441068	10.64	0.03966	1.829	0.0711	0.184602
2	CE2-149	6538824	10.27	0.03671	1.757	0.08269	0.208155
2	CE2-150	6627059	10.81	0.04039	1.846	0.06848	0.178266
2	CE2-22	6672335	10.22	0.03634	1.748	0.08431	0.2101
2	UCE2-1676	6765566	10.22	0.03634	1.748	0.08431	0.2101
2	CE2-151	6765736	10.22	0.03634	1.748	0.08431	0.2101
2	UCE2-1690	6825752	10.22	0.03634	1.748	0.08431	0.2101
2	UCE2-1697	6919104	9.03	0.02856	1.543	0.1267	0.290508
2	UCE2-1703	6979015	9.4	0.03077	1.604	0.1127	0.264875
2	CE2-153	7041383	9.4	0.03077	1.604	0.1127	0.264875
2	CE2-154	7107955	9.4	0.03077	1.604	0.1127	0.264875
2	UCE2-1708	7143370	9.4	0.03077	1.604	0.1127	0.264875
2	UCE2-1709	7207148	8.236	0.02345	1.395	0.1669	0.317908
2	UCE2-1730	7296275	8.927	0.02732	1.508	0.1353	0.296454
2	CE2-155	7298329	8.927	0.02732	1.508	0.1353	0.296454
2	UCE2-1736	7340672	8.927	0.02732	1.508	0.1353	0.296454
2	CE2-156	7375197	9.719	0.03266	1.654	0.102	0.24436
2	UCE2-1748	7491089	9.411	0.03084	1.606	0.1123	0.264875
2	CE2-13	7538288	9.411	0.03084	1.606	0.1123	0.264875
2	UCE2-1755	7671295	7.394	0.01904	1.254	0.2135	0.346162
2	UCE2-1756	7671655	7.394	0.01904	1.254	0.2135	0.346162
2	CE2-158	7740249	7.914	0.02166	1.339	0.1843	0.327615
2	UCE2-1763	7807016	7.914	0.02166	1.339	0.1843	0.327615
2	CE2-159	7814030	7.914	0.02166	1.339	0.1843	0.327615
2	CE2-160	7872144	7.914	0.02166	1.339	0.1843	0.327615
2	UCE2-1768	7934363	8.505	0.0248	1.435	0.155	0.315903
2	CE2-162	8035162	7.818	0.02113	1.322	0.1898	0.33259
2	UCE2-1775	8117631	7.188	0.01799	1.218	0.2267	0.356895
2	CE2-163	8132801	7.188	0.01799	1.218	0.2267	0.356895
2	UCE2-1778	8204363	7.188	0.01799	1.218	0.2267	0.356895
2	CE2-164	8387074	7.188	0.01799	1.218	0.2267	0.356895
2	CE2-11	8418705	7.188	0.01799	1.218	0.2267	0.356895
2	CE2-166	8571615	7.188	0.01799	1.218	0.2267	0.356895
2	CE2-167	8702017	7.188	0.01799	1.218	0.2267	0.356895
2	CE2-28	8712793	7.188	0.01799	1.218	0.2267	0.356895
2	CE2-10	8844580	8.208	0.02362	1.391	0.168	0.317908
2	CE2-168	8866052	7.579	0.02012	1.29	0.2008	0.342781
2	CE2-169	8927514	7.579	0.02012	1.29	0.2008	0.342781
2	CE2-170	9007994	7.579	0.02012	1.29	0.2008	0.342781
2	CE2-18	9052469	7.579	0.02012	1.29	0.2008	0.342781
2	CE2-171	9064513	7.579	0.02012	1.29	0.2008	0.342781
2	CE2-236	9141835	4.639	0.007574	0.7863	0.434	0.47826
2	CE2-172	9145102	4.639	0.007574	0.7863	0.434	0.47826
2	UCE2-1832	9216804	6.74	0.01591	1.145	0.2558	0.378047
2	UCE2-1837	9307798	7.392	0.01903	1.254	0.2136	0.346162
2	UCE2-1850	9551019	8.031	0.02246	1.364	0.1763	0.327447
2	UCE2-1862	9621382	6.763	0.0161	1.151	0.2531	0.378047
2	CE2-177	9782566	6.361	0.01418	1.079	0.2837	0.390594
2	CE2-178	9835807	6.611	0.01518	1.11	0.2701	0.381065
2	CE2-179	9917206	11.04	0.04267	1.9	0.06099	0.167564
2	CE2-180	10013190	11.04	0.04267	1.9	0.06099	0.167564
2	CE2-14	10051366	11.04	0.04267	1.9	0.06099	0.167564
2	UCE2-1879	10073230	11.04	0.04267	1.9	0.06099	0.167564
2	CE2-181	10180776	11.04	0.04267	1.9	0.06099	0.167564
2	UCE2-1883	10201018	11.24	0.044	1.931	0.05701	0.160634
2	CE2-182	10244718	11.24	0.044	1.931	0.05701	0.160634
2	UCE2-1884	10315533	11.24	0.044	1.931	0.05701	0.160634
2	CE2-183	10328419	11.24	0.044	1.931	0.05701	0.160634
2	CE2-184	10414082	11.24	0.044	1.931	0.05701	0.160634
2	UCE2-1897	10437279	11.24	0.044	1.931	0.05701	0.160634
2	CE2-185	10506943	10.01	0.03545	1.725	0.08828	0.219442
2	CE2-3	10665733	7.111	0.01792	1.216	0.2276	0.357744
2	CE2-186	10694943	6.562	0.01524	1.12	0.2662	0.378795
2	CE2-187	10759073	6.562	0.01524	1.12	0.2662	0.378795
2	UCE2-1939	10821798	6.562	0.01524	1.12	0.2662	0.378795
2	UCE2-1946	10900050	6.562	0.01524	1.12	0.2662	0.378795
2	CE2-188	10928858	6.562	0.01524	1.12	0.2662	0.378795
2	UCE2-1949	10993539	6.562	0.01524	1.12	0.2662	0.378795
2	CE2-189	11020989	6.562	0.01524	1.12	0.2662	0.378795
2	UCE2-1985	11260841	6.562	0.01524	1.12	0.2662	0.378795
2	UCE2-1991	11305492	6.562	0.01524	1.12	0.2662	0.378795
2	CE2-12	11359136	3.405	0.004109	0.5781	0.5648	0.528751
2	UCE2-2012	11413686	2.898	0.002972	0.4914	0.6245	0.559518
2	CE2-192	11492080	2.898	0.002972	0.4914	0.6245	0.559518
2	CE2-193	11589405	4.145	0.006069	0.7033	0.4839	0.494594
2	UCE2-2019	11590697	4.145	0.006069	0.7033	0.4839	0.494594
2	UCE2-2020	11619162	4.145	0.006069	0.7033	0.4839	0.494594
2	CE2-194	11671864	4.145	0.006069	0.7033	0.4839	0.494594
2	UCE2-2028	11709744	4.145	0.006069	0.7033	0.4839	0.494594
2	CE2-195	11749165	4.145	0.006069	0.7033	0.4839	0.494594
2	UCE2-2047	11833638	4.145	0.006069	0.7033	0.4839	0.494594
2	CE2-196	11908243	2.583	0.002348	0.4366	0.6636	0.573316
2	CE2-237	11910165	2.583	0.002348	0.4366	0.6636	0.573316
2	UCE2-2058	12008087	4.608	0.007393	0.7767	0.4396	0.47826
2	CE2-197	12008253	4.608	0.007393	0.7767	0.4396	0.47826
2	UCE2-2081	12109370	4.517	0.007104	0.7613	0.4487	0.47826
2	CE2-198	12181142	-0.18	1.121e-05	-0.03013	0.976	0.670191
2	UCE2-2092	12280277	1.062	0.0003831	0.1762	0.8606	0.644678
2	CE2-31	12350449	4.811	0.007679	0.7917	0.4308	0.477441
2	CE2-17	12419488	4.08	0.005591	0.6748	0.5017	0.501131
2	CE2-201	12471041	0.9495	0.000295	0.1546	0.8775	0.65046
2	UCE2-2119	12522556	3.819	0.004773	0.6233	0.5349	0.51258
2	CE2-202	12567819	4.119	0.005553	0.6725	0.5032	0.501131
2	UCE2-2137	12654621	6.513	0.01425	1.082	0.2825	0.390594
2	UCE2-2141	12659882	6.513	0.01425	1.082	0.2825	0.390594
2	CE2-204	12734621	6.496	0.01381	1.065	0.29	0.393604
2	CE2-245	12787738	8.297	0.02284	1.376	0.1726	0.323605
2	UCE2-2150	12889415	11.8	0.04776	2.016	0.04717	0.146199
2	UCE2-2153	12955759	16.26	0.08876	2.809	0.006229	0.0372169
2	CE2-205	12986531	16.26	0.08876	2.809	0.006229	0.0372169
2	UCE2-2169	13076492	14.45	0.06615	2.395	0.01891	0.0794711
2	CE2-206	13081888	14.45	0.06615	2.395	0.01891	0.0794711
2	UCE2-2174	13123699	13.22	0.04992	2.05	0.04363	0.136939
2	CE2-207	13178711	12.75	0.04739	2.007	0.04804	0.14722
2	UCE2-2182	13181606	12.75	0.04739	2.007	0.04804	0.14722
2	UCE2-2192	13213386	13.19	0.05069	2.08	0.04072	0.129379
2	CE2-208	13279431	12.54	0.04981	2.061	0.04256	0.134432
2	UCE2-2227	13408984	14.73	0.07289	2.523	0.01357	0.0625995
2	UCE2-2243	13418996	14.73	0.07289	2.523	0.01357	0.0625995
2	UCE2-2248	13516256	14	0.06503	2.374	0.01998	0.0822258
2	CE2-210	13601155	9.017	0.02698	1.499	0.1379	0.298626
2	CE2-211	13694563	7.974	0.02159	1.337	0.1849	0.327615
2	CE2-238	13813025	4.16	0.005663	0.6792	0.4989	0.501131
2	UCE2-2279	13874418	4.16	0.005663	0.6792	0.4989	0.501131
2	UCE2-2281	13927149	0.3379	3.835e-05	0.05574	0.9557	0.665416
2	CE2-233	13980551	0.3379	3.835e-05	0.05574	0.9557	0.665416
2	UCE2-2289	14040858	0.7151	0.0001696	0.1172	0.907	0.651874
2	CE2-214	14041031	0.7151	0.0001696	0.1172	0.907	0.651874
2	CE2-215	14132471	1.117	0.000414	0.1832	0.8551	0.644678
2	CE2-216	14204542	1.391	0.0006422	0.2281	0.8201	0.633478
2	UCE2-2306	14276113	-2.532	0.002153	-0.4181	0.677	0.578842
2	UCE2-2313	14358453	-2.532	0.002153	-0.4181	0.677	0.578842
2	UCE2-2326	14490774	-2.532	0.002153	-0.4181	0.677	0.578842
2	UCE2-2332	14543363	-2.532	0.002153	-0.4181	0.677	0.578842
2	CE2-219	14580800	-2.532	0.002153	-0.4181	0.677	0.578842
2	UCE2-2338	14636230	-3.934	0.005134	-0.6465	0.5198	0.50199
2	UCE2-2339	14649851	-3.934	0.005134	-0.6465	0.5198	0.50199
2	CE2-221	14772423	-3.934	0.005134	-0.6465	0.5198	0.50199
2	CE2-29	14856339	-3.934	0.005134	-0.6465	0.5198	0.50199
2	UCE2-2385	14940653	-3.504	0.004082	-0.5726	0.5685	0.528751
2	CE2-222	14955649	-3.934	0.005134	-0.6465	0.5198	0.50199
2	CE2-223	15025386	-3.934	0.005134	-0.6465	0.5198	0.50199
2	UCE2-2397	15025609	-3.934	0.005134	-0.6465	0.5198	0.50199
2	UCE2-2400	15101282	-3.934	0.005134	-0.6465	0.5198	0.50199
3	CE3-28	21514	-3.339	0.003744	-0.5518	0.5826	0.532072
3	UCE3-537	49789	-3.339	0.003744	-0.5518	0.5826	0.532072
3	UCE3-563	137701	-3.339	0.003744	-0.5518	0.5826	0.532072
3	UCE3-584	173669	-3.339	0.003744	-0.5518	0.5826	0.532072
3	UCE3-590	236353	-3.339	0.003744	-0.5518	0.5826	0.532072
3	CE3-102	252490	-3.339	0.003744	-0.5518	0.5826	0.532072
3	CE3-103	360482	-3.339	0.003744	-0.5518	0.5826	0.532072
3	UCE3-594	371938	-3.339	0.003744	-0.5518	0.5826	0.532072
3	UCE3-595	447772	-3.339	0.003744	-0.5518	0.5826	0.532072
3	CE3-104	540365	-3.595	0.004341	-0.5943	0.554	0.522304
3	UCE3-614	694494	-2.126	0.001535	-0.3529	0.7251	0.598305
3	CE3-21	746759	-2.126	0.001535	-0.3529	0.7251	0.598305
3	UCE3-619	811704	-1.733	0.0009969	-0.2843	0.7769	0.623734
3	UCE3-622	844837	-2.018	0.001383	-0.335	0.7385	0.602347
3	CE3-106	901697	-3.651	0.004477	-0.6035	0.5478	0.518925
3	UCE3-627	919691	-3.651	0.004477	-0.6035	0.5478	0.518925
3	UCE3-692	1061265	-3.651	0.004477	-0.6035	0.5478	0.518925
3	CE3-108	1142947	-2.646	0.002421	-0.4433	0.6587	0.573316
3	UCE3-699	1187960	-0.9222	0.0002962	-0.1549	0.8773	0.65046
3	CE3-109	1237685	0.4979	8.634e-05	0.08363	0.9336	0.657524
3	CE3-111	1586488	-3.571	0.004503	-0.6053	0.5467	0.518925
3	UCE3-702	1616465	-6.115	0.0132	-1.041	0.3009	0.4003
3	CE3-112	1638858	-7.271	0.01861	-1.239	0.2188	0.34945
3	UCE3-721	1765659	-7.271	0.01861	-1.239	0.2188	0.34945
3	UCE3-730	1803894	-9.75	0.03345	-1.674	0.09792	0.239896
3	UCE3-738	1842874	-8.363	0.02448	-1.417	0.1604	0.317908
3	CE3-216	1893289	-6.245	0.01381	-1.065	0.2901	0.393604
3	CE3-114	1893382	-6.245	0.01381	-1.065	0.2901	0.393604
3	UCE3-746	1972629	-6.702	0.01581	-1.141	0.2574	0.378047
3	CE3-115	1974773	-6.702	0.01581	-1.141	0.2574	0.378047
3	CE3-116	2164475	-8.531	0.02549	-1.456	0.1494	0.315903
3	CE3-117	2255584	-7.839	0.02153	-1.335	0.1856	0.327615
3	CE3-118	2370340	-7.888	0.02151	-1.334	0.1858	0.327615
3	UCE3-761	2453399	-12.9	0.0559	-2.19	0.0314	0.105849
3	UCE3-764	2487740	-12.87	0.05629	-2.198	0.0308	0.105849
3	UCE3-767	2545513	-13.9	0.06494	-2.372	0.02007	0.0822548
3	UCE3-777	2655404	-14.37	0.06849	-2.44	0.01685	0.0746073
3	CE3-122	2750388	-16.31	0.09122	-2.851	0.005522	0.0335999
3	UCE3-786	2750507	-16.31	0.09122	-2.851	0.005522	0.0335999
3	UCE3-788	2752183	-16.31	0.09122	-2.851	0.005522	0.0335999
3	UCE3-789	2812977	-18.06	0.1108	-3.177	0.00211	0.0157294
3	UCE3-792	2851780	-17.19	0.1035	-3.057	0.003024	0.0196029
3	UCE3-798	2941118	-14.82	0.0769	-2.598	0.01115	0.057299
3	UCE3-799	2941317	-14.82	0.0769	-2.598	0.01115	0.057299
3	CE3-123	3046954	-14.59	0.07356	-2.536	0.01313	0.061718
3	UCE3-811	3067664	-14.59	0.07356	-2.536	0.01313	0.061718
3	CE3-3	3188921	-13.73	0.06566	-2.386	0.01938	0.0811026
3	UCE3-821	3329658	-13.28	0.06248	-2.323	0.02267	0.0896402
3	UCE3-825	3346539	-12.86	0.05864	-2.246	0.0274	0.100271
3	CE3-127	3359033	-12.86	0.05864	-2.246	0.0274	0.100271
3	UCE3-832	3435046	14.09	0.07031	2.475	0.01541	0.0691576
3	CE3-128	3451844	14.09	0.07031	2.475	0.01541	0.0691576
3	CE3-129	3553013	-12.55	0.05585	-2.189	0.03148	0.105849
3	UCE3-835	3574914	-12.55	0.05585	-2.189	0.03148	0.105849
3	CE3-15	3591533	-12.55	0.05585	-2.189	0.03148	0.105849
3	CE3-130	3633274	-11.34	0.04545	-1.964	0.05299	0.154734
3	CE3-132	3863247	-6.96	0.01675	-1.175	0.2436	0.370449
3	UCE3-855	3992945	-6.96	0.01675	-1.175	0.2436	0.370449
3	UCE3-859	4076867	-7.789	0.02102	-1.302	0.1965	0.339531
3	UCE3-862	4086209	-6.96	0.01675	-1.175	0.2436	0.370449
3	CE3-134	4138126	-6.96	0.01675	-1.175	0.2436	0.370449
3	CE3-135	4279551	-7.289	0.01861	-1.239	0.2188	0.34945
3	CE3-136	4356477	-7.289	0.01861	-1.239	0.2188	0.34945
3	CE3-138	4611249	-6.2	0.01339	-1.048	0.2976	0.397794
3	UCE3-867	4640960	-6.2	0.01339	-1.048	0.2976	0.397794
3	CE3-139	4681394	-6.2	0.01339	-1.048	0.2976	0.397794
3	CE3-140	4791155	-6.2	0.01339	-1.048	0.2976	0.397794
3	CE3-141	4877043	-6.2	0.01339	-1.048	0.2976	0.397794
3	UCE3-894	5150248	-7.949	0.02214	-1.354	0.1795	0.327615
3	CE3-7	5188009	-4.792	0.007996	-0.808	0.4214	0.472116
3	CE3-142	5290862	-4.792	0.007996	-0.808	0.4214	0.472116
3	CE3-143	5346390	-4.792	0.007996	-0.808	0.4214	0.472116
3	CE3-144	5438312	-4.792	0.007996	-0.808	0.4214	0.472116
3	UCE3-905	5479356	-4.792	0.007996	-0.808	0.4214	0.472116
3	UCE3-909	5504107	-3.559	0.004378	-0.5968	0.5523	0.521291
3	UCE3-917	5603610	-0.2428	2.052e-05	-0.04077	0.9676	0.667921
3	CE3-145	5624239	0.7362	0.0001859	0.1227	0.9026	0.651874
3	UCE3-920	5683986	0.7362	0.0001859	0.1227	0.9026	0.651874
3	UCE3-933	5732673	0.7362	0.0001859	0.1227	0.9026	0.651874
3	CE3-146	5756048	-1.026	0.0003643	-0.1718	0.864	0.646434
3	UCE3-940	5932157	1.495	0.0007593	0.2481	0.8047	0.630918
3	CE3-148	6069721	0.9727	0.0003178	0.1605	0.8729	0.648504
3	CE3-149	6144850	0.5769	0.0001104	0.09457	0.9249	0.654299
3	CE3-150	6330483	0.5769	0.0001104	0.09457	0.9249	0.654299
3	CE3-151	6411815	0.5769	0.0001104	0.09457	0.9249	0.654299
3	CE3-152	6578738	0.5769	0.0001104	0.09457	0.9249	0.654299
3	CE3-217	6678715	-0.735	0.0001815	-0.1212	0.9038	0.651874
3	CE3-153	6679466	-0.735	0.0001815	-0.1212	0.9038	0.651874
3	CE3-13	6699505	-0.735	0.0001815	-0.1212	0.9038	0.651874
3	CE3-154	6752388	-0.735	0.0001815	-0.1212	0.9038	0.651874
3	UCE3-960	6793001	-0.735	0.0001815	-0.1212	0.9038	0.651874
3	CE3-155	6847173	-0.735	0.0001815	-0.1212	0.9038	0.651874
3	UCE3-972	6927301	-0.735	0.0001815	-0.1212	0.9038	0.651874
3	UCE3-975	6951387	-0.735	0.0001815	-0.1212	0.9038	0.651874
3	CE3-157	7037219	-0.735	0.0001815	-0.1212	0.9038	0.651874
3	UCE3-988	7070670	-0.735	0.0001815	-0.1212	0.9038	0.651874
3	CE3-159	7232348	-0.735	0.0001815	-0.1212	0.9038	0.651874
3	UCE3-993	7244131	-0.735	0.0001815	-0.1212	0.9038	0.651874
3	CE3-160	7320448	-0.735	0.0001815	-0.1212	0.9038	0.651874
3	UCE3-1010	7385398	-0.735	0.0001815	-0.1212	0.9038	0.651874
3	CE3-161	7394719	-0.735	0.0001815	-0.1212	0.9038	0.651874
3	CE3-162	7465518	-0.735	0.0001815	-0.1212	0.9038	0.651874
3	CE3-163	7533796	-0.735	0.0001815	-0.1212	0.9038	0.651874
3	CE3-164	7605577	-0.735	0.0001815	-0.1212	0.9038	0.651874
3	UCE3-1020	7605747	-0.735	0.0001815	-0.1212	0.9038	0.651874
3	CE3-165	7658054	-0.735	0.0001815	-0.1212	0.9038	0.651874
3	UCE3-1035	7730605	-0.735	0.0001815	-0.1212	0.9038	0.651874
3	CE3-9	7804999	-0.735	0.0001815	-0.1212	0.9038	0.651874
3	CE3-166	7829012	-0.735	0.0001815	-0.1212	0.9038	0.651874
3	CE3-167	7909143	-0.6272	0.0001305	-0.1028	0.9184	0.652493
3	UCE3-1056	7952399	-0.6272	0.0001305	-0.1028	0.9184	0.652493
3	CE3-168	8008191	-1.146	0.0004412	-0.1891	0.8505	0.643166
3	UCE3-1060	8126283	-1.146	0.0004412	-0.1891	0.8505	0.643166
3	CE3-169	8230846	-1.609	0.0008792	-0.267	0.7902	0.627486
3	CE3-170	8318559	-1.609	0.0008792	-0.267	0.7902	0.627486
3	UCE3-1065	8321988	-1.609	0.0008792	-0.267	0.7902	0.627486
3	UCE3-1068	8365198	-1.609	0.0008792	-0.267	0.7902	0.627486
3	CE3-171	8400162	-1.609	0.0008792	-0.267	0.7902	0.627486
3	CE3-172	8498498	-1.609	0.0008792	-0.267	0.7902	0.627486
3	UCE3-1075	8626415	-4.633	0.007422	-0.7783	0.4387	0.47826
3	UCE3-1076	8628345	-4.633	0.007422	-0.7783	0.4387	0.47826
3	CE3-173	8677748	-4.633	0.007422	-0.7783	0.4387	0.47826
3	CE3-174	8804571	-4.633	0.007422	-0.7783	0.4387	0.47826
3	UCE3-1088	8933566	-5.905	0.01214	-0.9979	0.3213	0.419854
3	CE3-176	9028289	-5.905	0.01214	-0.9979	0.3213	0.419854
3	UCE3-1091	9181978	-3.064	0.003304	-0.5182	0.6057	0.547123
3	CE3-178	9219053	-1.278	0.0005771	-0.2163	0.8293	0.635634
3	UCE3-1101	9287925	-1.278	0.0005771	-0.2163	0.8293	0.635634
3	CE3-179	9308865	-1.278	0.0005771	-0.2163	0.8293	0.635634
3	CE3-180	9400196	-1.692	0.001007	-0.2858	0.7758	0.62354
3	UCE3-1106	9432020	-1.692	0.001007	-0.2858	0.7758	0.62354
3	CE3-181	9474177	-1.692	0.001007	-0.2858	0.7758	0.62354
3	CE3-27	9550679	-1.692	0.001007	-0.2858	0.7758	0.62354
3	CE3-213	9558457	-1.692	0.001007	-0.2858	0.7758	0.62354
3	CE3-182	9742851	-1.692	0.001007	-0.2858	0.7758	0.62354
3	UCE3-1116	9747951	-1.692	0.001007	-0.2858	0.7758	0.62354
3	CE3-183	9834108	-4.434	0.006959	-0.7534	0.4534	0.479024
3	UCE3-1123	9834215	-4.434	0.006959	-0.7534	0.4534	0.479024
3	UCE3-1129	9997088	-4.874	0.008389	-0.8278	0.4102	0.471427
3	UCE3-1130	10031121	-5.098	0.009199	-0.8672	0.3884	0.4675
3	CE3-185	10094901	-3.49	0.004595	-0.6077	0.5451	0.518925
3	CE3-186	10192348	-5.098	0.009199	-0.8672	0.3884	0.4675
3	CE3-218	10243916	-5.098	0.009199	-0.8672	0.3884	0.4675
3	CE3-187	10275215	-5.87	0.01217	-0.999	0.3208	0.419854
3	UCE3-1146	10301576	-8.44	0.02522	-1.448	0.1516	0.315903
3	CE3-18	10385084	-7.894	0.02201	-1.35	0.1808	0.327615
3	UCE3-1158	10399711	-7.894	0.02201	-1.35	0.1808	0.327615
3	UCE3-1159	10437880	7.421	0.01949	1.269	0.2081	0.344992
3	CE3-8	10526222	7.57	0.02029	1.295	0.199	0.342657
3	CE3-188	10539181	7.57	0.02029	1.295	0.199	0.342657
3	UCE3-1180	10602502	6.036	0.01346	1.038	0.3023	0.4003
3	UCE3-1192	10675325	6.68	0.01563	1.134	0.2601	0.378047
3	CE3-190	10720766	6.284	0.01375	1.063	0.2911	0.39363
3	CE3-191	10817878	4.513	0.007134	0.7629	0.4477	0.47826
3	UCE3-1202	10837246	4.513	0.007134	0.7629	0.4477	0.47826
3	CE3-192	10914864	5.359	0.01	0.9046	0.3683	0.453769
3	UCE3-1206	10924027	5.359	0.01	0.9046	0.3683	0.453769
3	UCE3-1217	11116518	4.48	0.00694	0.7524	0.454	0.479024
3	UCE3-1220	11143979	3.985	0.005529	0.6711	0.5041	0.501131
3	CE3-193	11200275	4.301	0.006283	0.7156	0.4763	0.494594
3	UCE3-1226	11241215	4.591	0.007156	0.7641	0.447	0.47826
3	CE3-194	11335956	5.26	0.009395	0.8765	0.3834	0.465063
3	UCE3-1234	11378112	5.26	0.009395	0.8765	0.3834	0.465063
3	CE3-195	11428485	4.823	0.0079	0.8031	0.4243	0.47337
3	UCE3-1247	11542954	2.12	0.001541	0.3536	0.7246	0.598305
3	UCE3-1258	11659789	4.146	0.005985	0.6984	0.4869	0.494594
3	CE3-197	11699919	3.065	0.003294	0.5142	0.6085	0.549152
3	CE3-19	11766440	6.045	0.0128	1.025	0.3085	0.40634
3	CE3-198	11801547	6.045	0.0128	1.025	0.3085	0.40634
3	UCE3-1270	11810422	6.045	0.0128	1.025	0.3085	0.40634
3	UCE3-1284	11874121	6.045	0.0128	1.025	0.3085	0.40634
3	UCE3-1290	11916684	5.259	0.009393	0.8764	0.3834	0.465063
3	UCE3-1296	12013112	1.269	0.0005464	0.2104	0.8339	0.635855
3	UCE3-1302	12019921	1.269	0.0005464	0.2104	0.8339	0.635855
3	CE3-200	12161088	-1.336	0.0006117	-0.2227	0.8244	0.633961
3	CE3-202	12301958	-0.2393	1.944e-05	-0.03968	0.9684	0.667921
3	CE3-204	12528274	-6.147	0.0133	-1.045	0.2992	0.399395
3	UCE3-1341	12589491	-5.474	0.01061	-0.9318	0.3542	0.443001
3	UCE3-1349	12614683	-5.474	0.01061	-0.9318	0.3542	0.443001
3	UCE3-1354	12689887	-7.783	0.02147	-1.333	0.1862	0.327615
3	UCE3-1355	12690016	-7.783	0.02147	-1.333	0.1862	0.327615
3	UCE3-1366	12788675	7.676	0.02086	1.314	0.1927	0.33413
3	CE3-12	12806790	7.676	0.02086	1.314	0.1927	0.33413
3	UCE3-1379	12883343	7.676	0.02086	1.314	0.1927	0.33413
3	UCE3-1382	12960573	7.676	0.02086	1.314	0.1927	0.33413
3	UCE3-1385	12963022	7.676	0.02086	1.314	0.1927	0.33413
3	UCE3-1386	13024692	6.996	0.01729	1.194	0.2361	0.368767
3	CE3-207	13070922	6.996	0.01729	1.194	0.2361	0.368767
3	CE3-209	13363436	4.765	0.007953	0.8058	0.4227	0.472116
3	CE3-210	13444200	4.765	0.007953	0.8058	0.4227	0.472116
3	UCE3-1397	13463736	4.765	0.007953	0.8058	0.4227	0.472116
3	CE3-211	13539883	4.765	0.007953	0.8058	0.4227	0.472116
3	CE3-10	13572197	4.765	0.007953	0.8058	0.4227	0.472116
3	CE3-212	13605272	4.765	0.007953	0.8058	0.4227	0.472116
3	UCE3-1422	13678618	4.765	0.007953	0.8058	0.4227	0.472116
3	UCE3-1429	13719366	4.765	0.007953	0.8058	0.4227	0.472116
3	UCE3-1433	13762563	4.765	0.007953	0.8058	0.4227	0.472116
4	CE4-100	419847	-3.393	0.004066	-0.5751	0.5669	0.528751
4	CE4-101	657969	-3.393	0.004066	-0.5751	0.5669	0.528751
4	UCE4-507	781321	0.7241	0.0001813	0.1212	0.9038	0.651874
4	UCE4-513	795262	0.2884	2.852e-05	0.04807	0.9618	0.666149
4	UCE4-519	831646	0.2884	2.852e-05	0.04807	0.9618	0.666149
4	UCE4-521	955056	-0.7183	0.0001769	-0.1197	0.905	0.651874
4	CE4-228	1063709	-4.567	0.006918	-0.7512	0.4547	0.479253
4	UCE4-526	1087026	-4.63	0.007201	-0.7665	0.4456	0.47826
4	UCE4-532	1322900	0.4482	6.889e-05	0.0747	0.9406	0.659759
4	UCE4-537	1335369	0.2902	2.914e-05	0.04675	0.9628	0.666376
4	CE4-105	1396330	0.4482	6.889e-05	0.0747	0.9406	0.659759
4	UCE4-545	1428840	1.929	0.001303	0.3251	0.7459	0.607383
4	UCE4-566	1488728	0.3897	5.344e-05	0.06579	0.9477	0.664269
4	CE4-106	1577498	0.6326	0.0001418	0.1072	0.9149	0.651874
4	UCE4-592	1601253	0.6326	0.0001418	0.1072	0.9149	0.651874
4	CE4-223	1751637	1.957	0.001347	0.3306	0.7418	0.604541
4	UCE4-605	1873297	-2.424	0.002046	-0.4075	0.6847	0.583414
4	CE4-108	1942488	-2.147	0.001594	-0.3596	0.7201	0.598305
4	UCE4-618	2052488	-2.537	0.002185	-0.4212	0.6747	0.578842
4	CE4-109	2095589	-3.298	0.00376	-0.5529	0.5818	0.532072
4	UCE4-629	2161589	-4.644	0.00739	-0.7718	0.4425	0.47826
4	CE4-23	2172527	-4.643	0.007453	-0.7799	0.4377	0.47826
4	UCE4-654	2249913	-5.655	0.01114	-0.9551	0.3424	0.43246
4	CE4-110	2289095	-5.394	0.01	-0.8934	0.3743	0.46059
4	UCE4-659	2328156	-5.419	0.01022	-0.9148	0.363	0.449473
4	UCE4-670	2457184	-3.775	0.004991	-0.6374	0.5256	0.506605
4	CE4-112	2495180	-3.775	0.004991	-0.6374	0.5256	0.506605
4	CE4-113	2555936	-3.568	0.00448	-0.6038	0.5477	0.518925
4	UCE4-676	2556583	-3.568	0.00448	-0.6038	0.5477	0.518925
4	CE4-114	2640684	-2.76	0.00268	-0.4666	0.6421	0.570116
4	UCE4-694	2803159	-2.696	0.002567	-0.4566	0.6492	0.570314
4	UCE4-700	2914276	-1.122	0.0004449	-0.1887	0.8508	0.643166
4	UCE4-705	3008355	-0.4771	8.057e-05	-0.08079	0.9358	0.658254
4	UCE4-708	3049104	0.641	0.0001456	0.1086	0.9138	0.651874
4	CE4-118	3152467	-3.874	0.00532	-0.6582	0.5123	0.50199
4	UCE4-716	3171602	-4.484	0.007106	-0.7566	0.4515	0.479024
4	UCE4-744	3341442	-3.874	0.00532	-0.6582	0.5123	0.50199
4	UCE4-745	3383188	-2.436	0.002088	-0.4116	0.6817	0.581357
4	CE4-120	3480459	-5.441	0.01042	-0.9235	0.3585	0.445943
4	UCE4-765	3502601	-3.387	0.00402	-0.5718	0.5691	0.528751
4	UCE4-773	3559411	-5.101	0.00922	-0.8682	0.3878	0.4675
4	CE4-121	3579826	-6.777	0.01622	-1.156	0.2512	0.378047
4	UCE4-787	3645621	-6.777	0.01622	-1.156	0.2512	0.378047
4	CE4-123	3737425	-10.6	0.03933	-1.821	0.0723	0.18674
4	CE4-124	3813651	-10.9	0.0418	-1.88	0.06374	0.174636
4	UCE4-817	3882708	-13.18	0.06051	-2.284	0.02498	0.0927658
4	CE4-232	3886466	-11.59	0.04643	-1.986	0.05042	0.152927
4	CE4-224	4009424	-11.86	0.04725	-2.004	0.04839	0.14722
4	CE4-15	4051259	-11.86	0.04725	-2.004	0.04839	0.14722
4	UCE4-847	4069354	-11.86	0.04725	-2.004	0.04839	0.14722
4	UCE4-864	4173384	-11.86	0.04725	-2.004	0.04839	0.14722
4	UCE4-877	4265784	-12.98	0.0559	-2.19	0.0314	0.105849
4	CE4-225	4281915	-12.98	0.0559	-2.19	0.0314	0.105849
4	UCE4-886	4369091	-12.39	0.0509	-2.084	0.04029	0.129321
4	CE4-21	4526745	-12.39	0.0509	-2.084	0.04029	0.129321
4	UCE4-892	4579403	-11.84	0.04585	-1.973	0.05191	0.154734
4	CE4-125	4625308	-12.36	0.05065	-2.079	0.04079	0.129379
4	CE4-126	4779016	-11.35	0.04324	-1.913	0.05924	0.166445
4	UCE4-901	4877360	-11.44	0.04281	-1.903	0.06055	0.167564
4	CE4-127	4978595	-11.04	0.04002	-1.826	0.07153	0.185233
4	UCE4-905	5034081	-11.44	0.04281	-1.903	0.06055	0.167564
4	UCE4-907	5039073	-11.44	0.04281	-1.903	0.06055	0.167564
4	CE4-128	5140526	-13.32	0.0608	-2.29	0.02463	0.092507
4	CE4-129	5228869	-12.68	0.0556	-2.184	0.03187	0.105849
4	UCE4-913	5230227	-12.68	0.0556	-2.184	0.03187	0.105849
4	CE4-131	5513221	-12.68	0.0556	-2.184	0.03187	0.105849
4	UCE4-920	5732323	-12.68	0.05513	-2.174	0.03262	0.107129
4	CE4-12	5766594	-12.68	0.05513	-2.174	0.03262	0.107129
4	CE4-132	5819728	-12.68	0.05513	-2.174	0.03262	0.107129
4	UCE4-935	5847054	-13.34	0.0604	-2.282	0.02512	0.0927658
4	UCE4-940	5993737	-14.84	0.07394	-2.543	0.01289	0.0611697
4	CE4-133	6077557	-14.84	0.07394	-2.543	0.01289	0.0611697
4	UCE4-941	6104015	-14.84	0.07394	-2.543	0.01289	0.0611697
4	CE4-134	6173559	-14.84	0.07394	-2.543	0.01289	0.0611697
4	UCE4-944	6194904	-14.84	0.07394	-2.543	0.01289	0.0611697
4	CE4-135	6260291	-14.84	0.07394	-2.543	0.01289	0.0611697
4	UCE4-948	6278860	-13.57	0.06252	-2.324	0.02262	0.0896402
4	UCE4-949	6384373	-13.57	0.06252	-2.324	0.02262	0.0896402
4	CE4-137	6414193	-13.57	0.06252	-2.324	0.02262	0.0896402
4	UCE4-953	6461993	-13.57	0.06252	-2.324	0.02262	0.0896402
4	CE4-226	6507432	-13.57	0.06252	-2.324	0.02262	0.0896402
4	UCE4-956	6544139	-13.57	0.06252	-2.324	0.02262	0.0896402
4	CE4-138	6602009	-15.14	0.0786	-2.629	0.01025	0.0532255
4	UCE4-963	6645012	-15.14	0.0786	-2.629	0.01025	0.0532255
4	UCE4-971	6790447	-15.14	0.0786	-2.629	0.01025	0.0532255
4	CE4-139	6790549	-15.14	0.0786	-2.629	0.01025	0.0532255
4	UCE4-974	6975030	-12.73	0.05647	-2.202	0.03052	0.105849
4	CE4-141	7081679	-12.73	0.05647	-2.202	0.03052	0.105849
4	UCE4-978	7360407	-13.1	0.06037	-2.281	0.02516	0.0927658
4	CE4-14	7405246	-13.25	0.06152	-2.304	0.02377	0.0896402
4	UCE4-985	7427990	-13.25	0.06152	-2.304	0.02377	0.0896402
4	UCE4-988	7470754	-13.25	0.06152	-2.304	0.02377	0.0896402
4	CE4-145	7517263	-13.25	0.06152	-2.304	0.02377	0.0896402
4	UCE4-995	7556625	-13.25	0.06152	-2.304	0.02377	0.0896402
4	CE4-146	7610576	-13.25	0.06152	-2.304	0.02377	0.0896402
4	CE4-147	7692800	-12.72	0.05633	-2.199	0.03074	0.105849
4	UCE4-1012	7712383	-12.72	0.05633	-2.199	0.03074	0.105849
4	CE4-148	7827613	-13.38	0.0619	-2.312	0.02332	0.0896402
4	UCE4-1016	7849417	-13.38	0.0619	-2.312	0.02332	0.0896402
4	CE4-233	7900249	-13.38	0.0619	-2.312	0.02332	0.0896402
4	CE4-149	7919676	-13.38	0.0619	-2.312	0.02332	0.0896402
4	UCE4-1018	7963429	-13.38	0.0619	-2.312	0.02332	0.0896402
4	CE4-150	8014460	-13.38	0.0619	-2.312	0.02332	0.0896402
4	UCE4-1020	8046240	-13.38	0.0619	-2.312	0.02332	0.0896402
4	CE4-151	8162278	-15.91	0.08751	-2.787	0.006624	0.0373282
4	CE4-152	8228705	-15.91	0.08751	-2.787	0.006624	0.0373282
4	CE4-153	8286644	-15.91	0.08751	-2.787	0.006624	0.0373282
4	CE4-154	8346572	-15.91	0.08751	-2.787	0.006624	0.0373282
4	CE4-155	8434404	-15.91	0.08751	-2.787	0.006624	0.0373282
4	UCE4-1053	8448922	-15.91	0.08751	-2.787	0.006624	0.0373282
4	UCE4-1055	8491479	-15.91	0.08751	-2.787	0.006624	0.0373282
4	UCE4-1059	8569553	-17.87	0.1095	-3.156	0.002246	0.016026
4	CE4-156	8587421	-17.87	0.1095	-3.156	0.002246	0.016026
4	CE4-157	8674290	-17.87	0.1095	-3.156	0.002246	0.016026
4	CE4-6	8676469	-17.87	0.1095	-3.156	0.002246	0.016026
4	CE4-158	8767548	-18.11	0.1124	-3.203	0.001944	0.0154247
4	CE4-159	8859180	-20.06	0.1392	-3.619	0.0005136	0.00553659
4	CE4-160	8921798	-20.06	0.1392	-3.619	0.0005136	0.00553659
4	CE4-161	9002934	-20.15	0.1393	-3.62	0.000511	0.00553659
4	CE4-162	9100903	-20.15	0.1393	-3.62	0.000511	0.00553659
4	CE4-163	9192101	-22.66	0.1743	-4.135	8.603e-05	0.00170134
4	UCE4-1071	9225944	-22.66	0.1743	-4.135	8.603e-05	0.00170134
4	CE4-32	9318640	-22.66	0.1743	-4.135	8.603e-05	0.00170134
4	CE4-165	9353916	-22.66	0.1743	-4.135	8.603e-05	0.00170134
4	UCE4-1080	9548887	-22.66	0.1743	-4.135	8.603e-05	0.00170134
4	CE4-166	9619027	-22.66	0.1743	-4.135	8.603e-05	0.00170134
4	UCE4-1081	9673330	-22	0.1659	-4.014	0.0001325	0.00199114
4	CE4-167	9715408	-22.36	0.1698	-4.071	0.0001084	0.00170134
4	UCE4-1084	9867137	-22.36	0.1698	-4.071	0.0001084	0.00170134
4	CE4-169	9884304	-22.36	0.1698	-4.071	0.0001084	0.00170134
4	CE4-170	9967684	-22.36	0.1698	-4.071	0.0001084	0.00170134
4	UCE4-1086	10073916	-22.36	0.1698	-4.071	0.0001084	0.00170134
4	UCE4-1090	10112197	-22.36	0.1698	-4.071	0.0001084	0.00170134
4	UCE4-1093	10151800	-22.36	0.1698	-4.071	0.0001084	0.00170134
4	UCE4-1094	10228846	-22.36	0.1698	-4.071	0.0001084	0.00170134
4	CE4-26	10258663	-22.36	0.1698	-4.071	0.0001084	0.00170134
4	UCE4-1110	10279576	-22.36	0.1698	-4.071	0.0001084	0.00170134
4	UCE4-1113	10613488	-22.36	0.1698	-4.071	0.0001084	0.00170134
4	UCE4-1116	10653079	-22.36	0.1698	-4.071	0.0001084	0.00170134
4	CE4-172	10677530	-22.36	0.1698	-4.071	0.0001084	0.00170134
4	CE4-173	10835779	-20.85	0.1476	-3.745	0.0003367	0.00422713
4	CE4-20	10909553	-20.85	0.1476	-3.745	0.0003367	0.00422713
4	CE4-174	11082973	-20.85	0.1476	-3.745	0.0003367	0.00422713
4	CE4-175	11166263	-20.85	0.1476	-3.745	0.0003367	0.00422713
4	UCE4-1138	11247283	-20.85	0.1476	-3.745	0.0003367	0.00422713
4	CE4-229	11259345	-20.85	0.1476	-3.745	0.0003367	0.00422713
4	CE4-9	11315719	-20.85	0.1476	-3.745	0.0003367	0.00422713
4	CE4-176	11349401	-20.85	0.1476	-3.745	0.0003367	0.00422713
4	UCE4-1144	11401759	-20.85	0.1476	-3.745	0.0003367	0.00422713
4	CE4-177	11438913	-20.85	0.1476	-3.745	0.0003367	0.00422713
4	UCE4-1146	11474601	-20.85	0.1476	-3.745	0.0003367	0.00422713
4	UCE4-1147	11508350	-20.85	0.1476	-3.745	0.0003367	0.00422713
4	CE4-178	11603948	-22.13	0.1693	-4.063	0.0001115	0.00170134
4	CE4-179	11666986	-22.13	0.1693	-4.063	0.0001115	0.00170134
4	CE4-1	11668235	-22.13	0.1693	-4.063	0.0001115	0.00170134
4	UCE4-1155	11747240	-22.13	0.1693	-4.063	0.0001115	0.00170134
4	CE4-180	11753080	-22.13	0.1693	-4.063	0.0001115	0.00170134
4	CE4-19	11830215	-22.13	0.1693	-4.063	0.0001115	0.00170134
4	CE4-181	11839652	-22.13	0.1693	-4.063	0.0001115	0.00170134
4	UCE4-1163	11912039	-25.04	0.2183	-4.757	8.455e-06	0.000250157
4	UCE4-1167	12050010	-25.04	0.2183	-4.757	8.455e-06	0.000250157
4	UCE4-1171	12124863	-25.04	0.2183	-4.757	8.455e-06	0.000250157
4	UCE4-1175	12207620	-25.04	0.2183	-4.757	8.455e-06	0.000250157
4	UCE4-1176	12290012	-25.04	0.2183	-4.757	8.455e-06	0.000250157
4	UCE4-1177	12291283	-25.04	0.2183	-4.757	8.455e-06	0.000250157
4	CE4-185	12382900	-25.04	0.2183	-4.757	8.455e-06	0.000250157
4	UCE4-1180	12429764	-25.04	0.2183	-4.757	8.455e-06	0.000250157
4	CE4-186	12453623	-25.04	0.2183	-4.757	8.455e-06	0.000250157
4	CE4-187	12524273	-25.04	0.2183	-4.757	8.455e-06	0.000250157
4	UCE4-1185	12534702	-25.04	0.2183	-4.757	8.455e-06	0.000250157
4	CE4-188	12613411	-30.04	0.3175	-6.139	2.916e-08	4.1061e-06
4	CE4-189	12694946	-30.74	0.3338	-6.37	1.076e-08	2.85146e-06
4	UCE4-1192	12758850	-30.82	0.3327	-6.355	1.15e-08	2.85146e-06
4	UCE4-1194	12780086	-30.82	0.3327	-6.355	1.15e-08	2.85146e-06
4	CE4-28	12841509	-28.91	0.291	-5.766	1.423e-07	8.80233e-06
4	UCE4-1202	12884794	-28.91	0.291	-5.766	1.423e-07	8.80233e-06
4	CE4-234	12908559	-29.13	0.2954	-5.827	1.099e-07	7.79281e-06
4	UCE4-1207	12920231	-29.13	0.2954	-5.827	1.099e-07	7.79281e-06
4	CE4-230	12971748	-29.13	0.2954	-5.827	1.099e-07	7.79281e-06
4	UCE4-1229	13005739	-29.06	0.2959	-5.835	1.066e-07	7.79281e-06
4	UCE4-1238	13082495	-30.03	0.3118	-6.057	4.141e-08	4.1061e-06
4	UCE4-1239	13096998	-30.03	0.3118	-6.057	4.141e-08	4.1061e-06
4	UCE4-1244	13239121	-30.03	0.3118	-6.057	4.141e-08	4.1061e-06
4	CE4-10	13240987	-30.03	0.3118	-6.057	4.141e-08	4.1061e-06
4	CE4-194	13370549	-32.1	0.35	-6.604	3.871e-09	2.85146e-06
4	UCE4-1253	13532205	-30.16	0.3145	-6.096	3.513e-08	4.1061e-06
4	CE4-195	13629783	-28.02	0.2692	-5.462	5.046e-07	2.63613e-05
4	UCE4-1258	13706648	-28.02	0.2692	-5.462	5.046e-07	2.63613e-05
4	UCE4-1263	13730742	-28.02	0.2692	-5.462	5.046e-07	2.63613e-05
4	CE4-196	13809805	-25.28	0.217	-4.738	9.078e-06	0.000250157
4	CE4-244	13898210	-25.28	0.217	-4.738	9.078e-06	0.000250157
4	UCE4-1266	13904324	-25.28	0.217	-4.738	9.078e-06	0.000250157
4	UCE4-1269	13996112	-25.28	0.217	-4.738	9.078e-06	0.000250157
4	UCE4-1275	14027715	-25.28	0.217	-4.738	9.078e-06	0.000250157
4	CE4-197	14091463	-25.28	0.217	-4.738	9.078e-06	0.000250157
4	UCE4-1283	14112559	-23.81	0.1961	-4.444	2.77e-05	0.000704441
4	UCE4-1284	14153910	-23.81	0.1961	-4.444	2.77e-05	0.000704441
4	CE4-198	14176888	-23.81	0.1961	-4.444	2.77e-05	0.000704441
4	CE4-199	14263782	-20.01	0.136	-3.57	0.000603	0.00586336
4	UCE4-1314	14264134	-20.01	0.136	-3.57	0.000603	0.00586336
4	UCE4-1320	14335307	-20.01	0.136	-3.57	0.000603	0.00586336
4	CE4-200	14357826	-20.01	0.136	-3.57	0.000603	0.00586336
4	UCE4-1337	14423623	-20.01	0.136	-3.57	0.000603	0.00586336
4	UCE4-1345	14424452	-20.01	0.136	-3.57	0.000603	0.00586336
4	UCE4-1356	14517144	-19.93	0.1334	-3.531	0.0006866	0.00624751
4	UCE4-1363	14608247	-19.93	0.1334	-3.531	0.0006866	0.00624751
4	UCE4-1369	14664093	-19.93	0.1334	-3.531	0.0006866	0.00624751
4	CE4-204	14843111	-19.31	0.1266	-3.427	0.0009608	0.00807571
4	UCE4-1380	14857053	-19.31	0.1266	-3.427	0.0009608	0.00807571
4	UCE4-1408	15008938	-17.65	0.1077	-3.126	0.002459	0.0169366
4	UCE4-1414	15013741	-17.65	0.1077	-3.126	0.002459	0.0169366
4	CE4-205	15020258	-17.65	0.1077	-3.126	0.002459	0.0169366
4	CE4-206	15105484	-17.5	0.105	-3.082	0.002806	0.0183094
4	UCE4-1424	15105640	-17.5	0.105	-3.082	0.002806	0.0183094
4	CE4-207	15181493	-17.95	0.1105	-3.172	0.002141	0.0157294
4	CE4-208	15280795	-17.95	0.1105	-3.172	0.002141	0.0157294
4	UCE4-1438	15324783	-17.95	0.1105	-3.172	0.002141	0.0157294
4	UCE4-1450	15369511	-20.19	0.1385	-3.608	0.0005319	0.00553659
4	UCE4-1455	15383755	-18.27	0.1144	-3.235	0.001761	0.0140853
4	CE4-245	15429504	-18.82	0.1234	-3.376	0.001132	0.00943472
4	UCE4-1456	15466627	-19.2	0.1274	-3.44	0.0009233	0.00789431
4	CE4-209	15568674	-14.03	0.0693	-2.456	0.0162	0.0720509
4	CE4-210	15632637	-12.48	0.05459	-2.163	0.03352	0.109002
4	UCE4-1468	15706631	-12.48	0.05459	-2.163	0.03352	0.109002
4	CE4-211	15731721	-12.48	0.05459	-2.163	0.03352	0.109002
4	CE4-227	15784873	-13.68	0.06516	-2.376	0.01986	0.0820725
4	UCE4-1495	15849901	-13.68	0.06516	-2.376	0.01986	0.0820725
4	CE4-212	15879912	-16.89	0.1035	-3.021	0.003397	0.0218778
4	CE4-235	15907482	-15.09	0.07875	-2.631	0.01018	0.0532255
4	UCE4-1520	16006284	-15.9	0.08582	-2.758	0.007194	0.0394204
4	UCE4-1522	16006550	-15.9	0.08582	-2.758	0.007194	0.0394204
4	UCE4-1523	16090663	-15.9	0.08582	-2.758	0.007194	0.0394204
4	UCE4-1525	16160202	-15.9	0.08582	-2.758	0.007194	0.0394204
4	UCE4-1531	16170753	-15.9	0.08582	-2.758	0.007194	0.0394204
4	UCE4-1536	16206471	-16.17	0.08783	-2.793	0.00652	0.0373282
4	UCE4-1545	16259298	-16.17	0.08783	-2.793	0.00652	0.0373282
4	CE4-213	16277945	-16.17	0.08783	-2.793	0.00652	0.0373282
4	UCE4-1581	16403215	-17.33	0.09961	-2.993	0.003656	0.023096
4	UCE4-1586	16442579	-17.33	0.09961	-2.993	0.003656	0.023096
4	CE4-214	16474126	-17.33	0.09961	-2.993	0.003656	0.023096
4	UCE4-1593	16579003	-16.95	0.09656	-2.942	0.004248	0.0263326
4	UCE4-1601	16624541	-16.95	0.09656	-2.942	0.004248	0.0263326
4	CE4-215	16645815	-16.95	0.09656	-2.942	0.004248	0.0263326
4	UCE4-1606	16777527	-13.12	0.05785	-2.23	0.02851	0.100271
4	CE4-217	16778921	-13.12	0.05785	-2.23	0.02851	0.100271
4	UCE4-1610	16863459	-13.12	0.05785	-2.23	0.02851	0.100271
4	UCE4-1612	16888446	-13.12	0.05785	-2.23	0.02851	0.100271
4	CE4-218	16947755	-13.12	0.05785	-2.23	0.02851	0.100271
4	UCE4-1623	17152768	-13.12	0.05785	-2.23	0.02851	0.100271
4	UCE4-1635	17237256	-13.12	0.05785	-2.23	0.02851	0.100271
4	UCE4-1641	17321315	-13.12	0.05785	-2.23	0.02851	0.100271
4	UCE4-1644	17340909	-13.12	0.05785	-2.23	0.02851	0.100271
4	CE4-222	17392781	-13.12	0.05785	-2.23	0.02851	0.100271
4	UCE4-1649	17413948	-13.12	0.05785	-2.23	0.02851	0.100271
5	CE5-17	16796	-5.085	0.008578	-0.8372	0.405	0.468195
5	UCE5-504	80490	-5.085	0.008578	-0.8372	0.405	0.468195
5	CE5-101	93558	-5.085	0.008578	-0.8372	0.405	0.468195
5	CE5-102	147789	-5.085	0.008578	-0.8372	0.405	0.468195
5	CE5-104	293595	-5.085	0.008578	-0.8372	0.405	0.468195
5	CE5-105	399752	-5.085	0.008578	-0.8372	0.405	0.468195
5	CE5-2	497944	-5.085	0.008578	-0.8372	0.405	0.468195
5	CE5-106	499846	-5.085	0.008578	-0.8372	0.405	0.468195
5	CE5-107	591257	-5.085	0.008578	-0.8372	0.405	0.468195
5	UCE5-594	606865	-5.085	0.008578	-0.8372	0.405	0.468195
5	UCE5-599	679522	-5.085	0.008578	-0.8372	0.405	0.468195
5	UCE5-601	679781	-5.085	0.008578	-0.8372	0.405	0.468195
5	UCE5-654	853904	-2.371	0.00184	-0.3864	0.7002	0.593561
5	CE5-110	872773	-2.371	0.00184	-0.3864	0.7002	0.593561
5	CE5-111	1038832	-3.234	0.003553	-0.5308	0.5971	0.541822
5	UCE5-678	1073081	-1.529	0.0007757	-0.2508	0.8026	0.630268
5	CE5-112	1129301	-1.529	0.0007757	-0.2508	0.8026	0.630268
5	UCE5-698	1129412	-1.529	0.0007757	-0.2508	0.8026	0.630268
5	CE5-113	1200645	-2.11	0.001496	-0.3484	0.7285	0.599022
5	UCE5-709	1277224	-2.11	0.001496	-0.3484	0.7285	0.599022
5	CE5-114	1297643	-2.11	0.001496	-0.3484	0.7285	0.599022
5	CE5-116	1486129	-5.59	0.01037	-0.9212	0.3597	0.445943
5	UCE5-726	1564018	-5.59	0.01037	-0.9212	0.3597	0.445943
5	CE5-270	1577100	-5.143	0.008805	-0.843	0.4017	0.468195
5	UCE5-731	1625843	-5.59	0.01037	-0.9212	0.3597	0.445943
5	UCE5-740	1699763	-5.59	0.01037	-0.9212	0.3597	0.445943
5	UCE5-756	1796786	-3.717	0.004521	-0.6065	0.5459	0.518925
5	UCE5-759	1796919	-3.717	0.004521	-0.6065	0.5459	0.518925
5	CE5-119	1937385	-12.79	0.05558	-2.183	0.03191	0.105849
5	CE5-120	2028290	-10.94	0.04103	-1.862	0.0663	0.174886
5	CE5-121	2099106	-10.94	0.04103	-1.862	0.0663	0.174886
5	UCE5-776	2134534	-10.94	0.04103	-1.862	0.0663	0.174886
5	CE5-122	2190026	-10.94	0.04103	-1.862	0.0663	0.174886
5	CE5-273	2225355	-10.94	0.04103	-1.862	0.0663	0.174886
5	UCE5-787	2251173	-13.25	0.06068	-2.287	0.02478	0.092507
5	UCE5-808	2304297	-13.8	0.06531	-2.379	0.01971	0.0820725
5	UCE5-810	2575300	-12.45	0.05363	-2.143	0.03515	0.113929
5	UCE5-820	2675409	-10.99	0.0414	-1.87	0.06503	0.174886
5	UCE5-833	2755392	-10.99	0.0414	-1.87	0.06503	0.174886
5	UCE5-835	2779145	-12.41	0.05227	-2.114	0.03762	0.121537
5	UCE5-866	2917639	-14.15	0.06729	-2.417	0.01788	0.0769714
5	CE5-127	2919446	-14.15	0.06729	-2.417	0.01788	0.0769714
5	UCE5-877	2984477	-14.15	0.06729	-2.417	0.01788	0.0769714
5	CE5-129	3081025	-12.96	0.05572	-2.186	0.03168	0.105849
5	UCE5-905	3111900	-12.96	0.05572	-2.186	0.03168	0.105849
5	UCE5-921	3199728	-12.96	0.05572	-2.186	0.03168	0.105849
5	CE5-130	3258652	-15.16	0.07405	-2.545	0.01282	0.0611697
5	UCE5-934	3260343	-15.16	0.07405	-2.545	0.01282	0.0611697
5	UCE5-954	3319270	-15.16	0.07405	-2.545	0.01282	0.0611697
5	CE5-131	3319411	-15.16	0.07405	-2.545	0.01282	0.0611697
5	UCE5-1011	3473273	-15.16	0.07405	-2.545	0.01282	0.0611697
5	UCE5-1012	3473548	-15.16	0.07405	-2.545	0.01282	0.0611697
5	CE5-133	3545004	-15.62	0.0809	-2.67	0.00916	0.0488441
5	UCE5-1023	3584839	-15.62	0.0809	-2.67	0.00916	0.0488441
5	UCE5-1030	3637179	-15.62	0.0809	-2.67	0.00916	0.0488441
5	CE5-36	3682095	-11.44	0.04528	-1.96	0.05344	0.154734
5	CE5-134	3730262	-12.09	0.04961	-2.056	0.04297	0.135296
5	UCE5-1067	3819930	-9.508	0.03037	-1.593	0.1151	0.269876
5	UCE5-1070	3846185	-9.782	0.03175	-1.63	0.1071	0.255959
5	UCE5-1143	3929994	-12.22	0.04812	-2.023	0.04632	0.144015
5	UCE5-1146	3934961	-12.22	0.04812	-2.023	0.04632	0.144015
5	UCE5-1182	4043487	-12.22	0.04812	-2.023	0.04632	0.144015
5	CE5-6	4090642	-12.22	0.04812	-2.023	0.04632	0.144015
5	UCE5-1198	4296831	-14.61	0.06763	-2.424	0.01758	0.0768108
5	CE5-137	4298834	-14.61	0.06763	-2.424	0.01758	0.0768108
5	UCE5-1233	4442127	-13.96	0.06065	-2.287	0.02481	0.092507
5	CE5-138	4500917	-15.86	0.07508	-2.564	0.01219	0.0611697
5	CE5-139	4588369	-15.53	0.07199	-2.507	0.01418	0.0651106
5	UCE5-1244	4616401	-12.89	0.0507	-2.08	0.0407	0.129379
5	UCE5-1245	4842537	-14.98	0.0698	-2.465	0.0158	0.0705884
5	UCE5-1247	4889116	-16.34	0.08143	-2.68	0.008927	0.048382
5	UCE5-1251	4927569	-16.34	0.08143	-2.68	0.008927	0.048382
5	UCE5-1289	5105736	-19.24	0.1079	-3.13	0.002428	0.0169366
5	UCE5-1293	5106809	-19.24	0.1079	-3.13	0.002428	0.0169366
5	UCE5-1311	5173486	-14.91	0.07043	-2.477	0.01532	0.0691576
5	CE5-143	5175225	-14.91	0.07043	-2.477	0.01532	0.0691576
5	CE5-145	5281967	-14.21	0.06698	-2.411	0.01816	0.0769714
5	UCE5-1345	5321918	-14.21	0.06698	-2.411	0.01816	0.0769714
5	CE5-146	5369558	-14.21	0.06698	-2.411	0.01816	0.0769714
5	CE5-147	5462228	-14.21	0.06698	-2.411	0.01816	0.0769714
5	CE5-148	5546268	-16.55	0.08966	-2.825	0.005959	0.0360379
5	CE5-149	5617774	-19.24	0.1174	-3.282	0.001524	0.0122888
5	UCE5-1371	5648277	-19.24	0.1174	-3.282	0.001524	0.0122888
5	UCE5-1379	5692409	-19.24	0.1174	-3.282	0.001524	0.0122888
5	CE5-151	5795712	-20.28	0.1279	-3.447	0.0009011	0.00777149
5	UCE5-1395	5814005	-20.28	0.1279	-3.447	0.0009011	0.00777149
5	UCE5-1401	5850648	-20.3	0.1306	-3.488	0.0007896	0.0069304
5	UCE5-1409	5894797	-20.3	0.1306	-3.488	0.0007896	0.0069304
5	UCE5-1413	5980994	-20.3	0.1306	-3.488	0.0007896	0.0069304
5	UCE5-1416	6008923	-20.3	0.1306	-3.488	0.0007896	0.0069304
5	CE5-153	6064846	-21.88	0.149	-3.766	0.0003132	0.00422713
5	CE5-12	6259748	-20.89	0.1383	-3.606	0.0005359	0.00553659
5	CE5-1	6336140	-20.89	0.1383	-3.606	0.0005359	0.00553659
5	CE5-156	6444111	-20.89	0.1383	-3.606	0.0005359	0.00553659
5	CE5-278	6618036	-20.86	0.1403	-3.635	0.0004865	0.00548314
5	UCE5-1468	6630357	-20.86	0.1403	-3.635	0.0004865	0.00548314
5	UCE5-1487	6760652	-20.86	0.1403	-3.635	0.0004865	0.00548314
5	UCE5-1491	6784656	-20.86	0.1403	-3.635	0.0004865	0.00548314
5	CE5-158	6878994	-20.86	0.1403	-3.635	0.0004865	0.00548314
5	UCE5-1507	6914789	-20.86	0.1403	-3.635	0.0004865	0.00548314
5	UCE5-1509	6982216	-20.86	0.1403	-3.635	0.0004865	0.00548314
5	CE5-159	7067113	-20.86	0.1403	-3.635	0.0004865	0.00548314
5	CE5-35	7112226	-20.86	0.1403	-3.635	0.0004865	0.00548314
5	CE5-160	7146033	-20.58	0.1342	-3.543	0.000659	0.00616608
5	CE5-161	7239344	-20.58	0.1342	-3.543	0.000659	0.00616608
5	UCE5-1519	7240840	-20.58	0.1342	-3.543	0.000659	0.00616608
5	CE5-162	7302280	-20.58	0.1342	-3.543	0.000659	0.00616608
5	UCE5-1534	7402620	-19.15	0.1182	-3.295	0.00146	0.012067
5	UCE5-1544	7482155	-18.31	0.1112	-3.184	0.002061	0.015604
5	CE5-164	7489835	-18.31	0.1112	-3.184	0.002061	0.015604
5	CE5-165	7580667	-18.31	0.1112	-3.184	0.002061	0.015604
5	UCE5-1563	7601406	-18.31	0.1112	-3.184	0.002061	0.015604
5	CE5-166	7758312	-18.31	0.1112	-3.184	0.002061	0.015604
5	UCE5-1703	7759043	-18.31	0.1112	-3.184	0.002061	0.015604
5	CE5-167	7835289	-17.68	0.105	-3.083	0.002799	0.0183094
5	CE5-168	7972078	-17.68	0.105	-3.083	0.002799	0.0183094
5	UCE5-1719	8012257	-17.68	0.105	-3.083	0.002799	0.0183094
5	CE5-169	8156948	-17.68	0.105	-3.083	0.002799	0.0183094
5	CE5-170	8270382	-17.68	0.105	-3.083	0.002799	0.0183094
5	CE5-275	8270476	-17.68	0.105	-3.083	0.002799	0.0183094
5	CE5-171	8362428	-15.11	0.07575	-2.577	0.01179	0.0596605
5	UCE5-1724	8398682	-15.11	0.07575	-2.577	0.01179	0.0596605
5	UCE5-1726	8498661	-15.11	0.07575	-2.577	0.01179	0.0596605
5	UCE5-1734	8716204	-14.66	0.07299	-2.525	0.01351	0.0625995
5	UCE5-1735	8717713	-14.66	0.07299	-2.525	0.01351	0.0625995
5	CE5-172	8968582	-11.52	0.04508	-1.955	0.05398	0.154734
5	CE5-173	9039059	-11.52	0.04508	-1.955	0.05398	0.154734
5	CE5-174	9092610	-11.52	0.04508	-1.955	0.05398	0.154734
5	UCE5-1742	9248445	-11.52	0.04508	-1.955	0.05398	0.154734
5	CE5-176	9287488	-11.52	0.04508	-1.955	0.05398	0.154734
5	UCE5-1746	9343133	-11.52	0.04508	-1.955	0.05398	0.154734
5	CE5-177	9379328	-11.52	0.04508	-1.955	0.05398	0.154734
5	UCE5-1780	9482650	-11.52	0.04508	-1.955	0.05398	0.154734
5	CE5-15	9507548	-11.52	0.04508	-1.955	0.05398	0.154734
5	CE5-179	9542056	-10.97	0.04125	-1.867	0.06555	0.174886
5	CE5-180	9593104	-10.97	0.04125	-1.867	0.06555	0.174886
5	CE5-181	9674864	-10.97	0.04125	-1.867	0.06555	0.174886
5	UCE5-1790	9792591	-10.97	0.04125	-1.867	0.06555	0.174886
5	UCE5-1791	9794173	-10.97	0.04125	-1.867	0.06555	0.174886
5	CE5-184	9903844	-10.02	0.03474	-1.708	0.09155	0.225872
5	CE5-283	10124424	-8.787	0.02704	-1.501	0.1374	0.298195
5	CE5-185	10240553	-8.787	0.02704	-1.501	0.1374	0.298195
5	UCE5-1809	10248667	-9.135	0.02882	-1.541	0.1273	0.290508
5	CE5-186	10356066	-8.933	0.02779	-1.522	0.132	0.291579
5	UCE5-1813	10367837	-8.933	0.02779	-1.522	0.132	0.291579
5	CE5-187	10444663	-8.933	0.02779	-1.522	0.132	0.291579
5	CE5-188	10568530	-8.933	0.02779	-1.522	0.132	0.291579
5	UCE5-1830	10594213	-8.933	0.02779	-1.522	0.132	0.291579
5	CE5-189	10695883	-8.933	0.02779	-1.522	0.132	0.291579
5	UCE5-1839	10720923	-8.933	0.02779	-1.522	0.132	0.291579
5	UCE5-1841	10839515	-5.609	0.01102	-0.9501	0.3449	0.43246
5	CE5-190	10846993	-5.609	0.01102	-0.9501	0.3449	0.43246
5	CE5-191	10943429	-5.609	0.01102	-0.9501	0.3449	0.43246
5	CE5-20	11004148	-5.609	0.01102	-0.9501	0.3449	0.43246
5	UCE5-1858	11036032	-5.609	0.01102	-0.9501	0.3449	0.43246
5	UCE5-1861	11114674	-5.609	0.01102	-0.9501	0.3449	0.43246
5	CE5-192	11132229	-5.609	0.01102	-0.9501	0.3449	0.43246
5	UCE5-1862	11198981	-5.609	0.01102	-0.9501	0.3449	0.43246
5	UCE5-1863	11220234	-5.609	0.01102	-0.9501	0.3449	0.43246
5	CE5-194	11321911	-5.609	0.01102	-0.9501	0.3449	0.43246
5	UCE5-1869	11340459	-5.609	0.01102	-0.9501	0.3449	0.43246
5	UCE5-1871	11402819	-5.609	0.01102	-0.9501	0.3449	0.43246
5	CE5-195	11411367	-5.609	0.01102	-0.9501	0.3449	0.43246
5	CE5-8	11467135	-5.609	0.01102	-0.9501	0.3449	0.43246
5	UCE5-1879	11476306	-5.609	0.01102	-0.9501	0.3449	0.43246
5	UCE5-1882	11611799	-7.36	0.01857	-1.238	0.2192	0.349526
5	CE5-196	11680770	-7.54	0.01966	-1.274	0.2062	0.344992
5	CE5-197	11779464	-7.54	0.01966	-1.274	0.2062	0.344992
5	UCE5-1887	11791971	-7.54	0.01966	-1.274	0.2062	0.344992
5	UCE5-1890	11869685	-7.343	0.01865	-1.241	0.2184	0.34945
5	UCE5-1892	11878312	-7.343	0.01865	-1.241	0.2184	0.34945
5	UCE5-1905	11980446	-7.343	0.01865	-1.241	0.2184	0.34945
5	UCE5-1908	12010157	-7.343	0.01865	-1.241	0.2184	0.34945
5	CE5-198	12125452	-6.747	0.01561	-1.133	0.2605	0.378047
5	CE5-18	12153737	-6.747	0.01561	-1.133	0.2605	0.378047
5	CE5-199	12220634	-6.747	0.01561	-1.133	0.2605	0.378047
5	UCE5-1932	12222711	-6.747	0.01561	-1.133	0.2605	0.378047
5	UCE5-1939	12288256	-8.394	0.02367	-1.401	0.165	0.317908
5	CE5-200	12314130	-8.394	0.02367	-1.401	0.165	0.317908
5	UCE5-1966	12426773	-11.59	0.0456	-1.967	0.05258	0.154734
5	UCE5-1973	12460814	-11.59	0.0456	-1.967	0.05258	0.154734
5	CE5-201	12487094	-11.59	0.0456	-1.967	0.05258	0.154734
5	CE5-202	12583131	-11.59	0.0456	-1.967	0.05258	0.154734
5	UCE5-1983	12638412	-11.59	0.0456	-1.967	0.05258	0.154734
5	UCE5-1992	12750712	-11.59	0.0456	-1.967	0.05258	0.154734
5	CE5-204	12835906	-10.56	0.037	-1.764	0.08146	0.20558
5	CE5-205	12935216	-6.811	0.01575	-1.139	0.2582	0.378047
5	UCE5-2003	12985385	-7.539	0.01909	-1.255	0.2129	0.346162
5	CE5-206	13031355	-7.539	0.01909	-1.255	0.2129	0.346162
5	CE5-28	13051193	-7.539	0.01909	-1.255	0.2129	0.346162
5	CE5-207	13120429	-7.539	0.01909	-1.255	0.2129	0.346162
5	UCE5-2013	13185945	-8.375	0.02327	-1.389	0.1686	0.317908
5	CE5-208	13213887	-8.375	0.02327	-1.389	0.1686	0.317908
5	UCE5-2018	13263762	-8.375	0.02327	-1.389	0.1686	0.317908
5	CE5-272	13311318	-8.375	0.02327	-1.389	0.1686	0.317908
5	CE5-209	13370653	-6.819	0.01603	-1.135	0.26	0.378047
5	UCE5-2023	13372433	-8.375	0.02327	-1.389	0.1686	0.317908
5	UCE5-2027	13438077	-8.375	0.02327	-1.389	0.1686	0.317908
5	CE5-210	13540701	-8.375	0.02327	-1.389	0.1686	0.317908
5	CE5-211	13628652	-8.375	0.02327	-1.389	0.1686	0.317908
5	UCE5-2033	13662278	-8.375	0.02327	-1.389	0.1686	0.317908
5	UCE5-2038	13749324	-8.375	0.02327	-1.389	0.1686	0.317908
5	UCE5-2039	13751805	-8.375	0.02327	-1.389	0.1686	0.317908
5	UCE5-2042	13915827	-8.41	0.02314	-1.385	0.1698	0.318958
5	CE5-213	13947670	-8.41	0.02314	-1.385	0.1698	0.318958
5	CE5-11	14140411	-5.076	0.008305	-0.8236	0.4126	0.472116
5	CE5-214	14150454	-5.039	0.008049	-0.8107	0.4199	0.472116
5	CE5-216	14322702	-6.501	0.01315	-1.039	0.3019	0.4003
5	UCE5-2079	14355662	-6.501	0.01315	-1.039	0.3019	0.4003
5	CE5-217	14420671	-6.501	0.01315	-1.039	0.3019	0.4003
5	UCE5-2083	14422971	-6.501	0.01315	-1.039	0.3019	0.4003
5	CE5-219	14585480	-5.196	0.008558	-0.8362	0.4055	0.468195
5	CE5-220	14642812	-5.196	0.008558	-0.8362	0.4055	0.468195
5	UCE5-2087	14720477	-5.196	0.008558	-0.8362	0.4055	0.468195
5	CE5-221	14804178	-7.117	0.01552	-1.109	0.2708	0.38151
5	CE5-13	14856185	-5.32	0.00897	-0.8563	0.3944	0.467908
5	UCE5-2093	14870915	-5.32	0.00897	-0.8563	0.3944	0.467908
5	UCE5-2103	14941788	-5.32	0.00897	-0.8563	0.3944	0.467908
5	CE5-223	14992717	-5.32	0.00897	-0.8563	0.3944	0.467908
5	CE5-224	15087802	-5.32	0.00897	-0.8563	0.3944	0.467908
5	UCE5-2107	15182785	-4.704	0.007131	-0.7627	0.4478	0.47826
5	UCE5-2118	15196511	-4.704	0.007131	-0.7627	0.4478	0.47826
5	UCE5-2133	15329038	-5.33	0.009424	-0.8779	0.3826	0.465063
5	CE5-226	15349187	-5.33	0.009424	-0.8779	0.3826	0.465063
5	CE5-10	15367674	-5.33	0.009424	-0.8779	0.3826	0.465063
5	UCE5-2137	15418157	-5.33	0.009424	-0.8779	0.3826	0.465063
5	CE5-227	15426054	-6.624	0.01436	-1.086	0.2805	0.390187
5	CE5-228	15512110	-6.601	0.01404	-1.074	0.2859	0.390594
5	CE5-229	15591056	-6.062	0.01202	-0.9929	0.3237	0.422434
5	UCE5-2206	15790107	-7.098	0.01597	-1.147	0.2549	0.378047
5	UCE5-2208	15800570	-7.098	0.01597	-1.147	0.2549	0.378047
5	UCE5-2218	15884228	-7.098	0.01597	-1.147	0.2549	0.378047
5	UCE5-2222	15885487	-7.098	0.01597	-1.147	0.2549	0.378047
5	CE5-233	16021119	-10.44	0.03515	-1.718	0.08966	0.22176
5	UCE5-2291	16055993	-10.44	0.03515	-1.718	0.08966	0.22176
5	CE5-234	16120932	-10.3	0.03361	-1.678	0.09713	0.239044
5	UCE5-2331	16253776	-6.646	0.014	-1.072	0.2867	0.390594
5	UCE5-2344	16275845	-6.646	0.014	-1.072	0.2867	0.390594
5	CE5-236	16385587	-2.682	0.002354	-0.4372	0.6631	0.573316
5	UCE5-2369	16407592	-2.682	0.002354	-0.4372	0.6631	0.573316
5	UCE5-2383	16442100	-2.682	0.002354	-0.4372	0.6631	0.573316
5	UCE5-2401	16502385	-2.704	0.002326	-0.4292	0.669	0.576475
5	CE5-237	16543031	-2.682	0.002354	-0.4372	0.6631	0.573316
5	UCE5-2435	16623881	-0.6559	0.0001428	-0.1075	0.9146	0.651874
5	UCE5-2460	16778354	0.0584	1.145e-06	0.009632	0.9923	0.677807
5	UCE5-2463	16780131	0.6666	0.0001474	0.1093	0.9132	0.651874
5	UCE5-2486	16837169	0.6666	0.0001474	0.1093	0.9132	0.651874
5	CE5-240	16888387	0.6666	0.0001474	0.1093	0.9132	0.651874
5	UCE5-2496	16899504	0.6666	0.0001474	0.1093	0.9132	0.651874
5	UCE5-2497	16900781	0.6666	0.0001474	0.1093	0.9132	0.651874
5	CE5-241	16977589	0.6666	0.0001474	0.1093	0.9132	0.651874
5	UCE5-2500	17012148	2.41	0.001872	0.3898	0.6977	0.592455
5	CE5-242	17071969	2.119	0.001469	0.3452	0.7308	0.599022
5	CE5-243	17165537	2.119	0.001469	0.3452	0.7308	0.599022
5	CE5-21	17205255	2.189	0.00159	0.3592	0.7204	0.598305
5	CE5-244	17374541	2.962	0.002948	0.4893	0.6259	0.559761
5	CE5-5	17375138	2.962	0.002948	0.4893	0.6259	0.559761
5	CE5-245	17520493	4.523	0.006946	0.7527	0.4538	0.479024
5	UCE5-2560	17520781	4.523	0.006946	0.7527	0.4538	0.479024
5	UCE5-2565	17589958	2.183	0.001581	0.3581	0.7212	0.598305
5	UCE5-2685	17697756	2.183	0.001581	0.3581	0.7212	0.598305
5	CE5-247	17704376	0.7294	0.0001741	0.1188	0.9058	0.651874
5	UCE5-2721	17795841	-0.6413	0.0001326	-0.1036	0.9177	0.652493
5	CE5-248	17796313	-0.6413	0.0001326	-0.1036	0.9177	0.652493
5	CE5-249	17914105	-4.501	0.006631	-0.7353	0.4643	0.4873
5	UCE5-2758	18007440	1.351	0.0006058	0.2216	0.8252	0.633961
5	UCE5-2760	18009750	1.351	0.0006058	0.2216	0.8252	0.633961
5	UCE5-2771	18120342	-4.267	0.006116	-0.706	0.4822	0.494594
5	UCE5-2776	18168654	-4.267	0.006116	-0.706	0.4822	0.494594
5	UCE5-2793	18262314	-2.739	0.002489	-0.4495	0.6542	0.573316
5	CE5-251	18262699	-2.739	0.002489	-0.4495	0.6542	0.573316
5	UCE5-2796	18278601	-2.125	0.001478	-0.3462	0.7301	0.599022
5	UCE5-2802	18354545	-0.9188	0.0002801	-0.1506	0.8806	0.651783
5	CE5-9	18392644	-0.9188	0.0002801	-0.1506	0.8806	0.651783
5	UCE5-2837	18498888	1.885	0.001145	0.3047	0.7614	0.617975
5	CE5-285	18554914	1.363	0.000608	0.222	0.8249	0.633961
5	UCE5-2847	18637634	1.363	0.000608	0.222	0.8249	0.633961
5	CE5-252	18657948	1.363	0.000608	0.222	0.8249	0.633961
5	CE5-253	18757388	3.218	0.003517	0.5347	0.5943	0.539775
5	CE5-254	18824515	2.851	0.00273	0.4709	0.639	0.569423
5	CE5-19	18921048	5.372	0.009145	0.8646	0.3898	0.467671
5	CE5-43	18924167	5.372	0.009145	0.8646	0.3898	0.467671
5	CE5-286	19131316	6.695	0.01367	1.06	0.2925	0.39363
5	UCE5-2890	19135273	6.695	0.01367	1.06	0.2925	0.39363
5	UCE5-2896	19210912	7.196	0.01579	1.14	0.2576	0.378047
5	UCE5-2902	19231552	7.196	0.01579	1.14	0.2576	0.378047
5	UCE5-3001	19391069	5.148	0.008399	0.8283	0.4099	0.471427
5	CE5-257	19515184	5.148	0.008399	0.8283	0.4099	0.471427
5	UCE5-3010	19515358	5.148	0.008399	0.8283	0.4099	0.471427
5	UCE5-3033	19596260	6.063	0.01144	0.9681	0.3359	0.43246
5	CE5-258	19608892	4.037	0.005164	0.6485	0.5185	0.50199
5	CE5-259	19671493	4.037	0.005164	0.6485	0.5185	0.50199
5	UCE5-3044	19710742	3.239	0.003434	0.5283	0.5988	0.542868
5	UCE5-3087	19774547	3.392	0.003765	0.5533	0.5816	0.532072
5	UCE5-3094	19893002	2.273	0.001714	0.3729	0.7102	0.59795
5	UCE5-3097	19933932	5.741	0.0114	0.9663	0.3368	0.43246
5	CE5-263	20112786	6.531	0.01485	1.105	0.2724	0.383219
5	UCE5-3106	20196865	6.872	0.01633	1.16	0.2497	0.378047
5	UCE5-3113	20198668	6.872	0.01633	1.16	0.2497	0.378047
5	UCE5-3168	20264925	8.295	0.02359	1.399	0.1656	0.317908
5	CE5-31	20290768	8.295	0.02359	1.399	0.1656	0.317908
5	CE5-265	20383794	7.931	0.02175	1.342	0.1834	0.327615
5	UCE5-3182	20435165	7.931	0.02175	1.342	0.1834	0.327615
5	UCE5-3195	20437968	7.931	0.02175	1.342	0.1834	0.327615
5	CE5-267	20626598	7.931	0.02175	1.342	0.1834	0.327615
5	UCE5-3397	20651440	7.931	0.02175	1.342	0.1834	0.327615
5	UCE5-3416	20824979	7.931	0.02175	1.342	0.1834	0.327615
5	CE5-269	20862485	7.931	0.02175	1.342	0.1834	0.327615
6	UCE6-531	350084	-1.353	0.0006486	-0.2293	0.8192	0.633276
6	CE6-103	387180	-1.353	0.0006486	-0.2293	0.8192	0.633276
6	CE6-104	478348	-1.353	0.0006486	-0.2293	0.8192	0.633276
6	CE6-105	543068	-1.353	0.0006486	-0.2293	0.8192	0.633276
6	UCE6-543	547548	-1.353	0.0006486	-0.2293	0.8192	0.633276
6	UCE6-544	596094	-1.696	0.00102	-0.2876	0.7744	0.62354
6	CE6-106	636850	-1.696	0.00102	-0.2876	0.7744	0.62354
6	UCE6-548	718523	-1.696	0.00102	-0.2876	0.7744	0.62354
6	CE6-107	734972	-1.696	0.00102	-0.2876	0.7744	0.62354
6	CE6-108	789666	-2.594	0.002383	-0.4398	0.6612	0.573316
6	UCE6-560	911871	-2.594	0.002383	-0.4398	0.6612	0.573316
6	CE6-110	982564	-2.594	0.002383	-0.4398	0.6612	0.573316
6	UCE6-566	1001412	-2.594	0.002383	-0.4398	0.6612	0.573316
6	CE6-220	1127311	-2.594	0.002383	-0.4398	0.6612	0.573316
6	UCE6-577	1182001	-2.594	0.002383	-0.4398	0.6612	0.573316
6	CE6-111	1215425	-2.594	0.002383	-0.4398	0.6612	0.573316
6	UCE6-584	1310698	-2.594	0.002383	-0.4398	0.6612	0.573316
6	CE6-20	1358166	-2.594	0.002383	-0.4398	0.6612	0.573316
6	UCE6-593	1447260	-1.997	0.001408	-0.3379	0.7363	0.601046
6	UCE6-598	1447824	-1.997	0.001408	-0.3379	0.7363	0.601046
6	UCE6-600	1502698	0.9819	0.0003417	0.1664	0.8683	0.647512
6	CE6-221	1549457	0.9819	0.0003417	0.1664	0.8683	0.647512
6	UCE6-641	1613525	0.1503	7.994e-06	0.02545	0.9798	0.670191
6	CE6-223	1785496	0.1503	7.994e-06	0.02545	0.9798	0.670191
6	UCE6-703	1850468	0.1503	7.994e-06	0.02545	0.9798	0.670191
6	CE6-112	1922789	0.1503	7.994e-06	0.02545	0.9798	0.670191
6	CE6-113	2013369	0.532	0.0001003	0.09014	0.9284	0.654441
6	CE6-114	2090663	-1.453	0.0007474	-0.2461	0.8062	0.631096
6	CE6-18	2090772	-1.453	0.0007474	-0.2461	0.8062	0.631096
6	CE6-115	2184811	-1.32	0.0006169	-0.2236	0.8236	0.633961
6	UCE6-725	2214385	-1.668	0.0009857	-0.2827	0.7781	0.623872
6	CE6-116	2275881	0.9453	0.0003116	0.1569	0.8757	0.650097
6	UCE6-738	2357663	3.115	0.003347	0.5118	0.6102	0.550185
6	UCE6-754	2406946	2.103	0.001557	0.3554	0.7232	0.598305
6	CE6-118	2452820	2.103	0.001557	0.3554	0.7232	0.598305
6	UCE6-761	2550901	-0.654	0.0001511	-0.1106	0.9122	0.651874
6	UCE6-763	2552391	-0.654	0.0001511	-0.1106	0.9122	0.651874
6	UCE6-764	2611067	-0.8258	0.0002417	-0.1399	0.8891	0.651874
6	UCE6-769	2701231	3.349	0.00397	0.5682	0.5715	0.528751
6	CE6-120	2727321	3.349	0.00397	0.5682	0.5715	0.528751
6	UCE6-775	2778640	3.349	0.00397	0.5682	0.5715	0.528751
6	UCE6-776	2844469	3.349	0.00397	0.5682	0.5715	0.528751
6	CE6-122	2877421	3.349	0.00397	0.5682	0.5715	0.528751
6	UCE6-783	2924225	3.349	0.00397	0.5682	0.5715	0.528751
6	UCE6-786	3015791	6.578	0.01534	1.123	0.2647	0.378795
6	UCE6-790	3040005	-7.322	0.019	-1.252	0.214	0.346244
6	UCE6-802	3119421	-7.836	0.02176	-1.342	0.1832	0.327615
6	CE6-9	3195443	-5.005	0.008866	-0.8512	0.3971	0.468195
6	UCE6-808	3204628	-5.005	0.008866	-0.8512	0.3971	0.468195
6	CE6-125	3281640	-5.005	0.008866	-0.8512	0.3971	0.468195
6	UCE6-814	3350508	-6.697	0.01584	-1.142	0.2569	0.378047
6	UCE6-817	3401659	-6.697	0.01584	-1.142	0.2569	0.378047
6	CE6-126	3421818	-6.697	0.01584	-1.142	0.2569	0.378047
6	CE6-127	3527072	-5.764	0.01176	-0.9818	0.3291	0.428353
6	UCE6-833	3679241	-5.764	0.01176	-0.9818	0.3291	0.428353
6	UCE6-835	3716912	-7.812	0.02163	-1.338	0.1846	0.327615
6	UCE6-839	3814906	-8.352	0.02469	-1.432	0.156	0.315903
6	UCE6-840	3820211	-8.258	0.02408	-1.414	0.1613	0.317908
6	CE6-128	3921081	-6.624	0.01544	-1.127	0.263	0.378795
6	CE6-129	4060837	-6.894	0.01673	-1.174	0.2439	0.370449
6	UCE6-854	4279603	-6.894	0.01673	-1.174	0.2439	0.370449
6	CE6-130	4309966	-6.894	0.01673	-1.174	0.2439	0.370449
6	UCE6-858	4389221	-6.894	0.01673	-1.174	0.2439	0.370449
6	CE6-131	4401748	-6.894	0.01673	-1.174	0.2439	0.370449
6	CE6-132	4500370	-6.413	0.01441	-1.088	0.2797	0.389621
6	UCE6-865	4507509	-6.413	0.01441	-1.088	0.2797	0.389621
6	UCE6-870	4571085	-6.413	0.01441	-1.088	0.2797	0.389621
6	UCE6-871	4615752	-6.413	0.01441	-1.088	0.2797	0.389621
6	UCE6-872	4649198	-8.251	0.02371	-1.403	0.1646	0.317908
6	CE6-216	4745910	-8.405	0.02443	-1.424	0.1582	0.315903
6	CE6-134	4753766	-8.405	0.02443	-1.424	0.1582	0.315903
6	CE6-4	4900879	-8.405	0.02443	-1.424	0.1582	0.315903
6	CE6-135	4927296	-8.405	0.02443	-1.424	0.1582	0.315903
6	CE6-136	5022107	-8.405	0.02443	-1.424	0.1582	0.315903
6	UCE6-886	5033443	-8.405	0.02443	-1.424	0.1582	0.315903
6	UCE6-888	5152490	-8.405	0.02443	-1.424	0.1582	0.315903
6	UCE6-890	5153185	-8.405	0.02443	-1.424	0.1582	0.315903
6	UCE6-904	5234760	-8.405	0.02443	-1.424	0.1582	0.315903
6	CE6-139	5273988	-8.405	0.02443	-1.424	0.1582	0.315903
6	UCE6-929	5414458	-4.739	0.007766	-0.7962	0.4282	0.475581
6	CE6-140	5466214	-4.739	0.007766	-0.7962	0.4282	0.475581
6	CE6-141	5562593	-8.154	0.02329	-1.39	0.1684	0.317908
6	UCE6-940	5568979	-7.372	0.01913	-1.257	0.2124	0.346162
6	CE6-29	5621433	-6.225	0.01369	-1.06	0.2922	0.39363
6	CE6-142	5729183	-4.177	0.006141	-0.7075	0.4813	0.494594
6	UCE6-952	5759067	-4.177	0.006141	-0.7075	0.4813	0.494594
6	UCE6-962	5819564	-2.968	0.003119	-0.5034	0.6161	0.553492
6	UCE6-965	5877800	-2.968	0.003119	-0.5034	0.6161	0.553492
6	UCE6-983	5961158	-1.6	0.0008971	-0.2697	0.7881	0.627486
6	UCE6-985	5963609	-1.6	0.0008971	-0.2697	0.7881	0.627486
6	CE6-144	6014350	-1.6	0.0008971	-0.2697	0.7881	0.627486
6	CE6-145	6073085	1.016	0.0003596	0.1707	0.8649	0.646434
6	CE6-8	6152521	1.016	0.0003596	0.1707	0.8649	0.646434
6	UCE6-988	6248524	1.13	0.0004414	0.1891	0.8505	0.643166
6	UCE6-990	6310598	3.533	0.004281	0.5901	0.5568	0.523948
6	UCE6-991	6319890	3.533	0.004281	0.5901	0.5568	0.523948
6	CE6-14	6518990	0.3032	3.22e-05	0.05107	0.9594	0.665416
6	CE6-146	6528312	0.3032	3.22e-05	0.05107	0.9594	0.665416
6	CE6-147	6579082	0.3032	3.22e-05	0.05107	0.9594	0.665416
6	CE6-13	6581229	0.3032	3.22e-05	0.05107	0.9594	0.665416
6	CE6-148	6739661	0.3032	3.22e-05	0.05107	0.9594	0.665416
6	UCE6-1000	6762337	0.3032	3.22e-05	0.05107	0.9594	0.665416
6	CE6-149	6940756	-0.2008	1.42e-05	-0.03391	0.973	0.670162
6	UCE6-1007	6955003	-0.2008	1.42e-05	-0.03391	0.973	0.670162
6	CE6-150	7009760	2.716	0.002585	0.4581	0.6481	0.570116
6	UCE6-1009	7143469	2.716	0.002585	0.4581	0.6481	0.570116
6	CE6-30	7144795	3.046	0.003206	0.5073	0.6134	0.552568
6	UCE6-1011	7266175	2.716	0.002585	0.4581	0.6481	0.570116
6	UCE6-1012	7266850	2.716	0.002585	0.4581	0.6481	0.570116
6	CE6-225	7322729	2.716	0.002585	0.4581	0.6481	0.570116
6	UCE6-1021	7336053	2.716	0.002585	0.4581	0.6481	0.570116
6	UCE6-1037	7513531	2.716	0.002585	0.4581	0.6481	0.570116
6	UCE6-1041	7564196	2.716	0.002585	0.4581	0.6481	0.570116
6	CE6-153	7613129	0.8368	0.0002439	0.1406	0.8886	0.651874
6	UCE6-1044	7727578	0.8368	0.0002439	0.1406	0.8886	0.651874
6	UCE6-1045	7743234	2.069	0.001514	0.3483	0.7285	0.599022
6	UCE6-1051	7821467	0.9934	0.0003457	0.1674	0.8675	0.647512
6	UCE6-1056	7940932	2.5	0.002161	0.4188	0.6764	0.578842
6	UCE6-1063	7964226	2.638	0.002387	0.4402	0.6609	0.573316
6	UCE6-1076	8083523	0.7482	0.0001949	0.1257	0.9003	0.651874
6	UCE6-1079	8247006	0.1827	1.154e-05	0.03057	0.9757	0.670191
6	UCE6-1080	8248179	0.1827	1.154e-05	0.03057	0.9757	0.670191
6	CE6-24	8357013	0.1827	1.154e-05	0.03057	0.9757	0.670191
6	CE6-155	8394252	-0.7626	0.0001963	-0.1253	0.9006	0.651874
6	UCE6-1086	8426345	-1.057	0.0003834	-0.1763	0.8605	0.644678
6	UCE6-1088	8501749	-1.057	0.0003834	-0.1763	0.8605	0.644678
6	CE6-157	8548923	-1.057	0.0003834	-0.1763	0.8605	0.644678
6	UCE6-1091	8665271	-1.057	0.0003834	-0.1763	0.8605	0.644678
6	CE6-217	8691682	-1.057	0.0003834	-0.1763	0.8605	0.644678
6	CE6-159	8751501	-1.057	0.0003834	-0.1763	0.8605	0.644678
6	UCE6-1095	8832385	-3.449	0.004112	-0.5783	0.5647	0.528751
6	CE6-160	8923304	-3.449	0.004112	-0.5783	0.5647	0.528751
6	UCE6-1102	8952716	-6.819	0.01595	-1.146	0.2553	0.378047
6	CE6-161	9021906	-8.955	0.02724	-1.506	0.136	0.296454
6	CE6-26	9025463	-8.955	0.02724	-1.506	0.136	0.296454
6	CE6-162	9093586	-8.955	0.02724	-1.506	0.136	0.296454
6	CE6-164	9287807	-8.475	0.02463	-1.43	0.1565	0.315903
6	UCE6-1114	9303872	-8.475	0.02463	-1.43	0.1565	0.315903
6	CE6-165	9483523	-8.475	0.02463	-1.43	0.1565	0.315903
6	CE6-211	9525286	-8.475	0.02463	-1.43	0.1565	0.315903
6	CE6-212	9542405	-8.475	0.02463	-1.43	0.1565	0.315903
6	CE6-213	9552282	-8.475	0.02463	-1.43	0.1565	0.315903
6	CE6-214	9570208	-7.487	0.01938	-1.265	0.2094	0.344992
6	CE6-166	9678748	-7.487	0.01938	-1.265	0.2094	0.344992
6	UCE6-1127	9710212	-7.487	0.01938	-1.265	0.2094	0.344992
6	CE6-167	9822826	-7.487	0.01938	-1.265	0.2094	0.344992
6	CE6-168	9902316	-7.487	0.01938	-1.265	0.2094	0.344992
6	UCE6-1134	9967565	-7.487	0.01938	-1.265	0.2094	0.344992
6	UCE6-1144	10037243	-7.487	0.01938	-1.265	0.2094	0.344992
6	CE6-170	10076512	-7.487	0.01938	-1.265	0.2094	0.344992
6	CE6-171	10203322	-7.487	0.01938	-1.265	0.2094	0.344992
6	CE6-25	10226939	-7.897	0.02172	-1.341	0.1837	0.327615
6	CE6-172	10286618	-7.897	0.02172	-1.341	0.1837	0.327615
6	UCE6-1156	10317200	-7.897	0.02172	-1.341	0.1837	0.327615
6	CE6-173	10376766	-7.897	0.02172	-1.341	0.1837	0.327615
6	UCE6-1165	10424790	-7.897	0.02172	-1.341	0.1837	0.327615
6	CE6-174	10461229	-7.792	0.02082	-1.312	0.1932	0.334412
6	UCE6-1178	10550197	-7.542	0.01932	-1.263	0.2102	0.345164
6	CE6-175	10552813	-7.542	0.01932	-1.263	0.2102	0.345164
6	CE6-176	10648859	-7.583	0.01972	-1.276	0.2055	0.344992
6	UCE6-1184	10662557	-7.583	0.01972	-1.276	0.2055	0.344992
6	UCE6-1186	10731039	-7.583	0.01972	-1.276	0.2055	0.344992
6	CE6-177	10739562	-7.583	0.01972	-1.276	0.2055	0.344992
6	CE6-178	10791653	-7.583	0.01972	-1.276	0.2055	0.344992
6	UCE6-1198	10862511	-7.583	0.01972	-1.276	0.2055	0.344992
6	UCE6-1199	10869240	-7.583	0.01972	-1.276	0.2055	0.344992
6	CE6-227	10944577	-8.158	0.0226	-1.369	0.1749	0.325456
6	CE6-179	11071492	-8.158	0.0226	-1.369	0.1749	0.325456
6	UCE6-1204	11096460	-8.158	0.0226	-1.369	0.1749	0.325456
6	UCE6-1207	11127957	-8.158	0.0226	-1.369	0.1749	0.325456
6	UCE6-1212	11342561	-8.44	0.02443	-1.424	0.1583	0.315903
6	CE6-180	11346702	-8.44	0.02443	-1.424	0.1583	0.315903
6	CE6-181	11433411	-8.44	0.02443	-1.424	0.1583	0.315903
6	UCE6-1215	11452971	-8.44	0.02443	-1.424	0.1583	0.315903
6	CE6-7	11517222	-8.44	0.02443	-1.424	0.1583	0.315903
6	CE6-182	11530495	-8.44	0.02443	-1.424	0.1583	0.315903
6	CE6-183	11622417	-3.94	0.005464	-0.6671	0.5066	0.501131
6	CE6-27	11836656	-2.738	0.002639	-0.4629	0.6447	0.570116
6	CE6-185	11952422	-2.738	0.002639	-0.4629	0.6447	0.570116
6	UCE6-1244	12022174	-2.738	0.002639	-0.4629	0.6447	0.570116
6	CE6-186	12076251	-2.738	0.002639	-0.4629	0.6447	0.570116
6	CE6-187	12208257	-2.398	0.002014	-0.4043	0.6871	0.584455
6	CE6-188	12293104	-2.014	0.001428	-0.3403	0.7345	0.600566
6	CE6-189	12359449	-2.014	0.001428	-0.3403	0.7345	0.600566
6	CE6-218	12364405	-2.014	0.001428	-0.3403	0.7345	0.600566
6	UCE6-1264	12533025	-1.164	0.0004717	-0.1955	0.8455	0.641114
6	CE6-191	12750713	-1.564	0.0008453	-0.2618	0.7942	0.628148
6	UCE6-1296	12763105	-1.564	0.0008453	-0.2618	0.7942	0.628148
6	UCE6-1304	12878121	-2.256	0.00176	-0.3779	0.7065	0.595846
6	UCE6-1314	12974281	-8.766	0.02581	-1.465	0.1468	0.315147
6	CE6-192	12990085	-8.766	0.02581	-1.465	0.1468	0.315147
6	CE6-193	13050494	-9.763	0.03162	-1.626	0.1078	0.257013
6	UCE6-1337	13262690	-11.85	0.04527	-1.96	0.05347	0.154734
6	CE6-194	13339566	-15.15	0.07138	-2.495	0.01462	0.0668216
6	UCE6-1343	13378095	-11.43	0.04063	-1.852	0.06766	0.176595
6	CE6-195	13482071	-10.27	0.03345	-1.674	0.09796	0.239896
6	CE6-196	13557283	-8.196	0.02228	-1.359	0.178	0.327615
6	CE6-15	13600717	-6.906	0.01602	-1.148	0.2542	0.378047
6	CE6-197	13656584	-1.404	0.0006692	-0.2329	0.8164	0.633276
6	UCE6-1358	13676249	-0.5493	0.0001035	-0.09155	0.9273	0.654441
6	UCE6-1360	13733871	-0.5493	0.0001035	-0.09155	0.9273	0.654441
6	CE6-198	13812846	1.488	0.0007658	0.2491	0.8039	0.630789
6	CE6-199	13893785	-0.97	0.0003253	-0.1624	0.8714	0.648504
6	UCE6-1369	14072817	-1.572	0.0008471	-0.2621	0.7939	0.628148
6	CE6-201	14089636	-1.572	0.0008471	-0.2621	0.7939	0.628148
6	CE6-202	14179996	-1.469	0.0007324	-0.2437	0.8081	0.632085
6	UCE6-1386	14252101	0.2531	2.152e-05	0.04175	0.9668	0.667921
6	CE6-203	14271376	-0.5537	0.0001017	-0.09078	0.9279	0.654441
6	CE6-204	14364840	-1.566	0.0008233	-0.2583	0.7968	0.6282
6	UCE6-1397	14365263	-1.566	0.0008233	-0.2583	0.7968	0.6282
6	UCE6-1429	14437076	-1.566	0.0008233	-0.2583	0.7968	0.6282
6	CE6-205	14451269	-1.566	0.0008233	-0.2583	0.7968	0.6282
6	UCE6-1456	14542103	-0.8581	0.0002443	-0.1407	0.8885	0.651874
6	CE6-206	14547204	-0.8581	0.0002443	-0.1407	0.8885	0.651874
6	UCE6-1468	14600463	-0.8581	0.0002443	-0.1407	0.8885	0.651874
6	CE6-207	14636404	0.3501	4.202e-05	0.05834	0.9536	0.665416
6	CE6-219	14678987	0.3501	4.202e-05	0.05834	0.9536	0.665416
6	CE6-208	14739634	0.3501	4.202e-05	0.05834	0.9536	0.665416
6	UCE6-1490	14740346	0.3501	4.202e-05	0.05834	0.9536	0.665416
6	CE6-209	14791150	0.3501	4.202e-05	0.05834	0.9536	0.665416
6	CE6-210	14888419	-3.992	0.005549	-0.6723	0.5033	0.501131
6	UCE6-1507	14961400	-3.992	0.005549	-0.6723	0.5033	0.501131
6	UCE6-1508	14961815	-3.992	0.005549	-0.6723	0.5033	0.501131
6	UCE6-1516	15074614	-3.582	0.004495	-0.6047	0.547	0.518925
6	CE6-230	15137625	-0.9499	0.0003198	-0.161	0.8725	0.648504
6	UCE6-1520	15138096	-0.9499	0.0003198	-0.161	0.8725	0.648504
6	UCE6-1528	15196795	-0.9499	0.0003198	-0.161	0.8725	0.648504
6	CE6-231	15252244	-1.38	0.0006737	-0.2337	0.8158	0.633276
6	UCE6-1548	15330737	-1.38	0.0006737	-0.2337	0.8158	0.633276
6	CE6-5	15366117	-1.38	0.0006737	-0.2337	0.8158	0.633276
6	UCE6-1556	15500580	-1.38	0.0006737	-0.2337	0.8158	0.633276
6	UCE6-1557	15500713	-1.38	0.0006737	-0.2337	0.8158	0.633276
6	CE6-232	15560858	-4.304	0.006519	-0.729	0.4681	0.489023
6	UCE6-1565	15563593	-4.304	0.006519	-0.729	0.4681	0.489023
6	UCE6-1580	15658948	-3.749	0.004923	-0.633	0.5285	0.507428
6	UCE6-1585	15697711	-3.749	0.004923	-0.633	0.5285	0.507428
6	UCE6-1590	15820520	-3.749	0.004923	-0.633	0.5285	0.507428
6	CE6-233	15842349	-3.749	0.004923	-0.633	0.5285	0.507428
6	UCE6-1606	16035557	-5.682	0.01124	-0.9597	0.3401	0.43246
6	UCE6-1607	16072842	-4.945	0.008567	-0.8366	0.4053	0.468195
6	UCE6-1612	16203694	-4.945	0.008567	-0.8366	0.4053	0.468195
6	CE6-236	16227136	-4.945	0.008567	-0.8366	0.4053	0.468195
6	CE6-237	16327274	-5.672	0.0112	-0.958	0.3409	0.43246
6	UCE6-1621	16505859	-2.178	0.00161	-0.3615	0.7187	0.598305
6	UCE6-1624	16596096	-2.178	0.00161	-0.3615	0.7187	0.598305
6	UCE6-1628	16641436	-2.178	0.00161	-0.3615	0.7187	0.598305
6	CE6-239	16892054	-2.178	0.00161	-0.3615	0.7187	0.598305
6	UCE6-1639	16916863	-2.178	0.00161	-0.3615	0.7187	0.598305
6	CE6-240	17034241	-2.178	0.00161	-0.3615	0.7187	0.598305
6	CE6-241	17215753	-2.178	0.00161	-0.3615	0.7187	0.598305
6	CE6-242	17339521	-2.178	0.00161	-0.3615	0.7187	0.598305
6	UCE6-1649	17474873	-2.178	0.00161	-0.3615	0.7187	0.598305
6	CE6-243	17498443	-2.178	0.00161	-0.3615	0.7187	0.598305
6	CE6-244	17618863	-2.997	0.003027	-0.4929	0.6235	0.559518

## Sheet: Andersen et al RIAILs
CHR	SNP	BP	BETA	R2	T	P	q-value
1	CE1-105	39041	1.196	0.0006657	0.3613	0.7182	0.502407
1	UCE1-501	55881	1.196	0.0006657	0.3613	0.7182	0.502407
1	CE1-1	134126	1.196	0.0006657	0.3613	0.7182	0.502407
1	UCE1-515	183575	1.639	0.001229	0.4898	0.6248	0.48814
1	UCE1-526	303836	1.196	0.0006657	0.3613	0.7182	0.502407
1	CE1-106	470146	1.196	0.0006657	0.3613	0.7182	0.502407
1	UCE1-542	491766	1.196	0.0006657	0.3613	0.7182	0.502407
1	CE1-107	562692	1.082	0.0005233	0.3204	0.749	0.506929
1	UCE1-557	637477	0.7878	0.0002412	0.2175	0.8281	0.532746
1	UCE1-574	796694	-0.1314	6.172e-06	-0.03478	0.9723	0.571426
1	CE1-27	825028	-0.1314	6.172e-06	-0.03478	0.9723	0.571426
1	CE1-159	884391	1.017	0.0003471	0.2609	0.7945	0.518382
1	CE1-101	984040	2.47	0.002114	0.6445	0.52	0.444012
1	CE1-244	990151	2.47	0.002114	0.6445	0.52	0.444012
1	CE1-102	1079165	2.891	0.002611	0.7182	0.4735	0.430012
1	CE1-103	1130938	2.891	0.002611	0.7182	0.4735	0.430012
1	CE1-249	1265969	0.4807	5.601e-05	0.105	0.9164	0.557225
1	CE1-104	1272591	0.4807	5.601e-05	0.105	0.9164	0.557225
1	CE1-250	1433304	2.55	0.001655	0.5714	0.5684	0.469637
1	CE1-237	1451410	6.12	0.009079	1.343	0.1807	0.247222
1	CE1-108	1452097	6.12	0.009079	1.343	0.1807	0.247222
1	CE1-252	1563141	6.12	0.009079	1.343	0.1807	0.247222
1	CE1-172	1644597	4.623	0.005181	1.013	0.3123	0.341814
1	UCE1-610	1644911	4.623	0.005181	1.013	0.3123	0.341814
1	UCE1-616	1661177	4.325	0.004305	0.9229	0.3572	0.371129
1	UCE1-620	1823874	2.552	0.0007406	0.3821	0.7028	0.501523
1	UCE1-624	2068168	0.09632	1.305e-06	0.01603	0.9872	0.57568
1	UCE1-628	2162880	6.668	0.003831	0.8704	0.3852	0.386011
1	CE1-242	2310075	-3.386	0.0006652	-0.3621	0.7176	0.502407
1	CE1-240	2318113	-6.85	0.003386	-0.8182	0.4143	0.404042
1	CE1-238	2318440	-6.85	0.003386	-0.8182	0.4143	0.404042
1	CE1-253	2448169	-6.847	0.004688	-0.9632	0.3366	0.358177
1	UCE1-652	2448381	-6.847	0.004688	-0.9632	0.3366	0.358177
1	UCE1-667	2538742	-3.452	0.001516	-0.5469	0.5851	0.475511
1	UCE1-682	2590696	-3.452	0.001516	-0.5469	0.5851	0.475511
1	UCE1-686	2653236	-3.452	0.001516	-0.5469	0.5851	0.475511
1	UCE1-694	2751595	-0.9301	0.0001101	-0.1473	0.8831	0.550221
1	UCE1-746	2837732	0.5902	5.816e-05	0.107	0.9149	0.557225
1	CE1-152	2852467	0.5902	5.816e-05	0.107	0.9149	0.557225
1	CE1-110	2949031	4.356	0.005278	1.022	0.3078	0.339528
1	CE1-131	3100227	4.469	0.005554	1.049	0.2955	0.332743
1	CE1-2	3123826	4.469	0.005554	1.049	0.2955	0.332743
1	CE1-132	3180959	3.031	0.002338	0.6795	0.4976	0.44252
1	UCE1-762	3260999	2.954	0.002824	0.7469	0.456	0.420003
1	CE1-161	3273272	2.954	0.002824	0.7469	0.456	0.420003
1	CE1-133	3368661	5.279	0.009326	1.362	0.1748	0.24404
1	UCE1-772	3433603	3.516	0.004138	0.9048	0.3667	0.376423
1	CE1-134	3445313	3.516	0.004138	0.9048	0.3667	0.376423
1	CE1-135	3502475	3.142	0.003195	0.7947	0.4278	0.411102
1	UCE1-777	3560134	6.097	0.02458	2.207	0.02835	0.0995883
1	CE1-136	3573193	1.405	0.000745	0.3832	0.702	0.501523
1	CE1-254	3675000	-1.458	0.0008668	-0.4134	0.6798	0.497715
1	UCE1-789	3684808	-1.975	0.00155	-0.5531	0.5808	0.474303
1	CE1-150	3806109	-1.802	0.001323	-0.5109	0.61	0.484929
1	UCE1-796	3871124	-1.3	0.0006715	-0.3638	0.7164	0.502407
1	UCE1-797	3890035	-1.3	0.0006715	-0.3638	0.7164	0.502407
1	CE1-137	3989631	-1.686	0.001218	-0.4864	0.6272	0.48814
1	CE1-146	4078434	-1.743	0.001268	-0.5001	0.6176	0.487355
1	CE1-138	4175488	-1.743	0.001268	-0.5001	0.6176	0.487355
1	CE1-122	4237067	-1.037	0.0004893	-0.3105	0.7565	0.506929
1	CE1-123	4338253	-0.418	8.267e-05	-0.1276	0.8986	0.553029
1	UCE1-829	4436683	-0.418	8.267e-05	-0.1276	0.8986	0.553029
1	UCE1-835	4516443	-0.418	8.267e-05	-0.1276	0.8986	0.553029
1	CE1-124	4533147	-0.418	8.267e-05	-0.1276	0.8986	0.553029
1	CE1-228	4590528	-0.418	8.267e-05	-0.1276	0.8986	0.553029
1	UCE1-848	4651939	-0.4652	0.0001043	-0.1434	0.8862	0.550221
1	UCE1-855	4696915	-0.4652	0.0001043	-0.1434	0.8862	0.550221
1	CE1-125	4845515	-1.224	0.0006874	-0.3634	0.7167	0.502407
1	UCE1-863	4976880	-1.287	0.0007983	-0.3967	0.692	0.500964
1	UCE1-864	4977201	-1.287	0.0007983	-0.3967	0.692	0.500964
1	UCE1-869	5052410	-0.4999	0.0001183	-0.1526	0.8788	0.550221
1	CE1-151	5083461	-0.4999	0.0001183	-0.1526	0.8788	0.550221
1	UCE1-871	5196018	-0.4999	0.0001183	-0.1526	0.8788	0.550221
1	UCE1-875	5428706	-1.436	0.00103	-0.4506	0.6528	0.494304
1	CE1-256	5521987	-2.105	0.002286	-0.6718	0.5025	0.44252
1	CE1-127	5626784	-2.105	0.002286	-0.6718	0.5025	0.44252
1	UCE1-887	5683306	-2.105	0.002286	-0.6718	0.5025	0.44252
1	CE1-128	5715300	-2.105	0.002286	-0.6718	0.5025	0.44252
1	CE1-19	5756863	-2.186	0.002464	-0.6958	0.4874	0.437595
1	CE1-130	5885309	-2.862	0.004291	-0.9214	0.358	0.371129
1	CE1-163	6070816	-2.908	0.004291	-0.9214	0.3579	0.371129
1	CE1-145	6166277	-2.908	0.004291	-0.9214	0.3579	0.371129
1	CE1-173	6256996	-2.908	0.004291	-0.9214	0.3579	0.371129
1	CE1-112	6351805	-2.908	0.004291	-0.9214	0.3579	0.371129
1	UCE1-906	6385322	-2.908	0.004291	-0.9214	0.3579	0.371129
1	CE1-144	6593043	-1.19	0.0007521	-0.3851	0.7006	0.501523
1	CE1-113	6651083	-1.19	0.0007521	-0.3851	0.7006	0.501523
1	CE1-257	6724981	-1.19	0.0007521	-0.3851	0.7006	0.501523
1	CE1-171	6795674	-1.19	0.0007521	-0.3851	0.7006	0.501523
1	CE1-165	7057031	0.4609	0.0001129	0.1491	0.8816	0.550221
1	CE1-114	7118751	0.4609	0.0001129	0.1491	0.8816	0.550221
1	UCE1-924	7254663	-0.133	1.006e-05	-0.04452	0.9645	0.569623
1	CE1-166	7273650	-0.133	1.006e-05	-0.04452	0.9645	0.569623
1	CE1-28	7410352	0.7691	0.0003446	0.2606	0.7947	0.518382
1	CE1-115	7436825	0.6613	0.0002518	0.2227	0.824	0.530513
1	UCE1-927	7478903	0.6613	0.0002518	0.2227	0.824	0.530513
1	CE1-160	7492494	1.407	0.001153	0.4768	0.634	0.489478
1	CE1-116	7581800	1.407	0.001153	0.4768	0.634	0.489478
1	UCE1-935	7628152	1	0.0005689	0.3349	0.7381	0.504091
1	CE1-117	7677531	1	0.0005689	0.3349	0.7381	0.504091
1	UCE1-941	7759531	1	0.0005689	0.3349	0.7381	0.504091
1	CE1-118	7833557	1.025	0.0005822	0.3388	0.7351	0.503334
1	CE1-24	7886017	1.025	0.0005822	0.3388	0.7351	0.503334
1	CE1-149	7899293	0.7157	0.0002807	0.2346	0.8148	0.526118
1	CE1-233	7916192	1.025	0.0005822	0.3388	0.7351	0.503334
1	CE1-232	7917212	1.025	0.0005822	0.3388	0.7351	0.503334
1	CE1-231	7917995	1.025	0.0005822	0.3388	0.7351	0.503334
1	CE1-234	7934579	1.025	0.0005822	0.3388	0.7351	0.503334
1	CE1-236	7937792	1.025	0.0005822	0.3388	0.7351	0.503334
1	CE1-235	7938290	1.025	0.0005822	0.3388	0.7351	0.503334
1	CE1-119	7997346	0.7204	0.0003024	0.2441	0.8074	0.524231
1	UCE1-955	8069190	1.566	0.001412	0.5277	0.5983	0.478476
1	CE1-120	8083407	1.566	0.001412	0.5277	0.5983	0.478476
1	CE1-153	8158558	1.58	0.00145	0.5334	0.5943	0.477008
1	UCE1-967	8203498	1.077	0.0006751	0.3648	0.7156	0.502407
1	CE1-17	8278630	-0.7277	0.0003189	-0.2507	0.8023	0.521724
1	CE1-170	8292940	-0.7277	0.0003189	-0.2507	0.8023	0.521724
1	CE1-139	8361424	-1.015	0.000627	-0.3516	0.7255	0.502407
1	UCE1-972	8455563	-1.015	0.000627	-0.3516	0.7255	0.502407
1	UCE1-977	8539997	-1.015	0.000627	-0.3516	0.7255	0.502407
1	CE1-154	8550709	-1.015	0.000627	-0.3516	0.7255	0.502407
1	CE1-158	8642732	-1.015	0.000627	-0.3516	0.7255	0.502407
1	CE1-21	8646297	-1.015	0.000627	-0.3516	0.7255	0.502407
1	UCE1-987	8730368	-1.135	0.0007764	-0.3913	0.696	0.501523
1	CE1-157	8828147	-1.135	0.0007764	-0.3913	0.696	0.501523
1	UCE1-997	8842903	-1.135	0.0007764	-0.3913	0.696	0.501523
1	CE1-162	8920662	-1.878	0.002168	-0.6543	0.5137	0.444012
1	CE1-140	9026456	-3.205	0.006375	-1.124	0.2623	0.309173
1	UCE1-1010	9101077	-2.882	0.005105	-1.005	0.3159	0.343524
1	UCE1-1013	9126231	-2.882	0.005105	-1.005	0.3159	0.343524
1	CE1-141	9190194	-2.882	0.005105	-1.005	0.3159	0.343524
1	CE1-142	9279935	-2.592	0.00367	-0.8322	0.4064	0.400438
1	CE1-143	9372154	-3.756	0.008669	-1.313	0.1909	0.254822
1	CE1-176	9471281	-3.93	0.0094	-1.367	0.1731	0.243139
1	CE1-177	9561565	-4.301	0.01148	-1.513	0.132	0.209502
1	CE1-8	9603887	-4.301	0.01148	-1.513	0.132	0.209502
1	UCE1-1038	9657789	-4.301	0.01148	-1.513	0.132	0.209502
1	CE1-179	9743539	-4.148	0.01097	-1.478	0.1409	0.217484
1	CE1-20	9759693	-4.148	0.01097	-1.478	0.1409	0.217484
1	CE1-180	9838700	-4.148	0.01097	-1.478	0.1409	0.217484
1	UCE1-1050	9882149	-4.148	0.01097	-1.478	0.1409	0.217484
1	CE1-181	9899718	-3.852	0.009544	-1.371	0.172	0.242402
1	CE1-182	9958062	-4.065	0.01079	-1.466	0.1442	0.220158
1	CE1-183	10069729	-4.343	0.0125	-1.579	0.1158	0.202558
1	CE1-184	10163981	-4.714	0.01483	-1.722	0.0866	0.182005
1	CE1-3	10170678	-4.714	0.01483	-1.722	0.0866	0.182005
1	CE1-14	10238035	-4.322	0.01263	-1.587	0.114	0.202558
1	UCE1-1068	10331091	-4.322	0.01263	-1.587	0.114	0.202558
1	CE1-185	10366094	-4.395	0.01298	-1.609	0.1092	0.200066
1	UCE1-1075	10427198	-4.395	0.01298	-1.609	0.1092	0.200066
1	CE1-187	10533225	-4.747	0.01524	-1.746	0.08238	0.178477
1	UCE1-1079	10535270	-4.747	0.01524	-1.746	0.08238	0.178477
1	CE1-188	10614679	-4.567	0.0141	-1.679	0.09478	0.189284
1	CE1-247	10722147	-4.743	0.01501	-1.733	0.08469	0.182005
1	UCE1-1091	10722389	-4.743	0.01501	-1.733	0.08469	0.182005
1	CE1-190	10793131	-5.051	0.01691	-1.841	0.06717	0.155143
1	CE1-191	10924237	-4.085	0.01073	-1.462	0.1455	0.220942
1	CE1-192	11077233	-5.688	0.02097	-2.054	0.0413	0.121433
1	UCE1-1139	11133778	-5.008	0.01638	-1.811	0.07162	0.162256
1	CE1-194	11263141	-5.191	0.01688	-1.839	0.0674	0.155143
1	CE1-26	11283515	-5.191	0.01688	-1.839	0.0674	0.155143
1	CE1-195	11330004	-5.191	0.01688	-1.839	0.0674	0.155143
1	CE1-196	11415243	-4.161	0.01104	-1.483	0.1397	0.217484
1	CE1-197	11494130	-3.76	0.009087	-1.344	0.1805	0.247222
1	UCE1-1167	11600954	-2.238	0.003137	-0.7873	0.432	0.412785
1	CE1-199	11648478	-2.238	0.003137	-0.7873	0.432	0.412785
1	UCE1-1174	11648662	-2.238	0.003137	-0.7873	0.432	0.412785
1	UCE1-1186	11722283	-1.861	0.00213	-0.6484	0.5175	0.444012
1	CE1-200	11737882	-1.861	0.00213	-0.6484	0.5175	0.444012
1	CE1-201	11805353	-1.66	0.001756	-0.5887	0.5567	0.464232
1	CE1-202	11875863	-1.714	0.001905	-0.6131	0.5405	0.455517
1	UCE1-1206	11912194	-1.714	0.001905	-0.6131	0.5405	0.455517
1	CE1-203	11956742	-0.9793	0.0006061	-0.3457	0.73	0.503334
1	UCE1-1215	12080463	-2.771	0.004809	-0.9757	0.3304	0.354264
1	UCE1-1253	12166158	-2.534	0.004059	-0.896	0.3713	0.377622
1	UCE1-1260	12205641	-2.534	0.004059	-0.896	0.3713	0.377622
1	UCE1-1284	12334119	-3.294	0.006859	-1.166	0.2449	0.295271
1	CE1-18	12365029	-3.294	0.006859	-1.166	0.2449	0.295271
1	CE1-7	12433085	-3.636	0.008355	-1.288	0.1992	0.259474
1	UCE1-1308	12456601	-3.636	0.008355	-1.288	0.1992	0.259474
1	UCE1-1312	12498907	-3.636	0.008355	-1.288	0.1992	0.259474
1	CE1-207	12567413	-3.636	0.008355	-1.288	0.1992	0.259474
1	UCE1-1333	12612098	-3.468	0.007916	-1.254	0.2114	0.265316
1	CE1-208	12654691	-3.398	0.007652	-1.232	0.2192	0.269293
1	UCE1-1352	12654992	-3.398	0.007652	-1.232	0.2192	0.269293
1	UCE1-1361	12729813	-3.473	0.007879	-1.251	0.2125	0.265316
1	CE1-209	12738895	-2.296	0.003495	-0.8312	0.4069	0.400438
1	UCE1-1389	12873377	-2.486	0.00423	-0.9148	0.3614	0.373256
1	CE1-210	12936934	-2.25	0.003521	-0.8343	0.4051	0.399773
1	UCE1-1392	12967075	-2.667	0.004811	-0.9758	0.3303	0.354264
1	UCE1-1400	13140494	-2.88	0.005738	-1.066	0.2876	0.328429
1	UCE1-1415	13219636	-2.638	0.004886	-0.9835	0.3266	0.35198
1	CE1-213	13294201	-2.5	0.004301	-0.9225	0.3574	0.371129
1	UCE1-1426	13375902	-1.674	0.001959	-0.6218	0.5348	0.452978
1	UCE1-1433	13424253	-2.07	0.003035	-0.7744	0.4396	0.415804
1	UCE1-1448	13713121	-1.149	0.0009391	-0.4303	0.6674	0.497286
1	CE1-10	13727552	-1.149	0.0009391	-0.4303	0.6674	0.497286
1	CE1-217	13845117	-1.73	0.002157	-0.6525	0.5148	0.444012
1	CE1-248	13850044	-1.73	0.002157	-0.6525	0.5148	0.444012
1	CE1-218	13938762	-1.983	0.002843	-0.7494	0.4545	0.419999
1	CE1-219	14026306	-1.761	0.002242	-0.6654	0.5066	0.442649
1	CE1-220	14113165	-1.642	0.00197	-0.6237	0.5336	0.452872
1	UCE1-1512	14155576	-1.281	0.001207	-0.488	0.6261	0.48814
1	CE1-221	14189368	-1.634	0.001963	-0.6225	0.5343	0.452978
1	UCE1-1518	14266528	-1.408	0.001458	-0.5362	0.5924	0.476739
1	CE1-222	14267212	-1.408	0.001458	-0.5362	0.5924	0.476739
1	CE1-258	14307025	-1.408	0.001458	-0.5362	0.5924	0.476739
1	UCE1-1540	14325175	-1.142	0.0009583	-0.4347	0.6643	0.497286
1	CE1-223	14443999	-1.732	0.002207	-0.66	0.51	0.442649
1	UCE1-1555	14535059	0.4338	0.0001361	0.1637	0.8701	0.550221
1	UCE1-1557	14576677	0.9113	0.0005969	0.343	0.7319	0.503334
1	UCE1-1565	14638545	0.8821	0.0005627	0.333	0.7395	0.504638
1	CE1-225	14737590	2.332	0.003852	0.8728	0.3838	0.385985
1	UCE1-1573	14768017	3.113	0.006837	1.165	0.2456	0.295631
1	CE1-11	14845861	3.809	0.01019	1.424	0.156	0.228856
1	CE1-227	14904789	3.365	0.008054	1.265	0.2075	0.262181
1	UCE1-1602	14910538	3.365	0.008054	1.265	0.2075	0.262181
1	UCE1-1612	15010594	3.365	0.008054	1.265	0.2075	0.262181
2	UCE2-503	65038	3.633	0.008553	1.304	0.1939	0.256133
2	CE2-225	180755	3.633	0.008553	1.304	0.1939	0.256133
2	UCE2-508	193948	3.633	0.008553	1.304	0.1939	0.256133
2	CE2-229	417415	3.017	0.005945	1.085	0.279	0.320781
2	UCE2-522	426624	3.165	0.006592	1.143	0.2543	0.303135
2	UCE2-525	441357	3.017	0.005945	1.085	0.279	0.320781
2	UCE2-528	505541	3.438	0.007659	1.233	0.219	0.269293
2	CE2-102	534281	3.438	0.007659	1.233	0.219	0.269293
2	CE2-32	661222	4.086	0.01073	1.462	0.1454	0.220942
2	CE2-239	762240	5.599	0.01927	1.967	0.05054	0.134612
2	UCE2-545	828264	5.599	0.01927	1.967	0.05054	0.134612
2	CE2-104	866663	5.599	0.01927	1.967	0.05054	0.134612
2	UCE2-554	880743	5.599	0.01927	1.967	0.05054	0.134612
2	UCE2-590	960277	4.459	0.01197	1.545	0.1239	0.202558
2	CE2-105	962517	4.459	0.01197	1.545	0.1239	0.202558
2	UCE2-653	1043224	4.459	0.01197	1.545	0.1239	0.202558
2	UCE2-702	1156986	4.629	0.01298	1.605	0.11	0.201095
2	UCE2-705	1158970	4.459	0.01197	1.545	0.1239	0.202558
2	UCE2-728	1228809	4.278	0.0109	1.474	0.1421	0.218536
2	UCE2-742	1284039	4.278	0.0109	1.474	0.1421	0.218536
2	CE2-108	1407385	3.571	0.007513	1.221	0.2235	0.273778
2	CE2-109	1486590	3.68	0.008154	1.273	0.2047	0.261373
2	UCE2-778	1593571	3.624	0.008072	1.266	0.207	0.262181
2	UCE2-843	1708761	3.837	0.008957	1.334	0.1836	0.250782
2	UCE2-856	1750144	3.596	0.007787	1.243	0.2152	0.26632
2	UCE2-915	1808243	3.596	0.007787	1.243	0.2152	0.26632
2	UCE2-947	1939185	3.806	0.008756	1.312	0.1909	0.254822
2	CE2-114	2065810	3.788	0.00836	1.289	0.199	0.259474
2	CE2-115	2121018	4.19	0.01068	1.459	0.1463	0.221472
2	UCE2-985	2182381	4.521	0.01231	1.567	0.1187	0.202558
2	CE2-230	2218905	5.778	0.0211	2.061	0.04066	0.121433
2	UCE2-1054	2301117	5.065	0.01621	1.802	0.0731	0.164284
2	UCE2-1078	2354171	4.175	0.0113	1.5	0.1351	0.213218
2	CE2-117	2482896	4.684	0.01454	1.705	0.0898	0.18348
2	CE2-24	2486664	4.684	0.01454	1.705	0.0898	0.18348
2	UCE2-1120	2601221	5.326	0.01866	1.936	0.05435	0.137997
2	UCE2-1129	2688584	5.381	0.01993	2.001	0.04672	0.130811
2	CE2-119	2691194	5.381	0.01993	2.001	0.04672	0.130811
2	CE2-20	2749534	6.243	0.02711	2.343	0.02014	0.0761819
2	UCE2-1154	2795341	5.83	0.02352	2.178	0.03057	0.106023
2	UCE2-1158	2808858	6.417	0.02878	2.416	0.0166	0.0659905
2	UCE2-1200	2933621	2.492	0.004275	0.9197	0.3589	0.371129
2	CE2-121	2947746	2.736	0.005342	1.021	0.3086	0.339528
2	UCE2-1213	3001223	1.017	0.0007265	0.3785	0.7055	0.502407
2	CE2-122	3044535	1.51	0.001626	0.5621	0.5747	0.47069
2	UCE2-1230	3093400	0.3664	9.339e-05	0.1356	0.8922	0.552882
2	UCE2-1259	3254899	1.248	0.001107	0.4673	0.6408	0.489478
2	CE2-123	3272782	1.245	0.001097	0.4652	0.6423	0.489874
2	UCE2-1312	3397001	0.3971	0.0001107	0.1477	0.8827	0.550221
2	UCE2-1313	3397685	0.3971	0.0001107	0.1477	0.8827	0.550221
2	UCE2-1377	3576981	1.114	0.0008977	0.4196	0.6752	0.497715
2	UCE2-1456	3703990	0.7618	0.0004154	0.2847	0.7762	0.512261
2	UCE2-1482	3729089	0.7905	0.000453	0.2988	0.7654	0.508383
2	CE2-126	3729978	0.7905	0.000453	0.2988	0.7654	0.508383
2	CE2-16	3828599	0.8388	0.0005114	0.3175	0.7512	0.506929
2	UCE2-1515	3968038	1.214	0.001071	0.4597	0.6463	0.492479
2	CE2-128	4003594	1.521	0.001722	0.5799	0.5626	0.467135
2	CE2-129	4092529	1.676	0.00205	0.6361	0.5254	0.447264
2	UCE2-1552	4145249	1.431	0.001488	0.5418	0.5886	0.476739
2	CE2-130	4188418	1.431	0.001488	0.5418	0.5886	0.476739
2	CE2-131	4278687	1.349	0.001319	0.5087	0.6115	0.484929
2	UCE2-1559	4317263	0.7266	0.0003817	0.2743	0.7842	0.513919
2	CE2-2	4406580	1.147	0.000948	0.4324	0.666	0.497286
2	CE2-132	4434611	1.382	0.00138	0.5218	0.6024	0.480307
2	UCE2-1577	4471992	1.382	0.00138	0.5218	0.6024	0.480307
2	CE2-133	4537318	1.16	0.0009737	0.4382	0.6617	0.497286
2	CE2-134	4676292	0.07145	3.71e-06	0.02703	0.9785	0.572674
2	UCE2-1582	4692061	0.07145	3.71e-06	0.02703	0.9785	0.572674
2	UCE2-1586	4740930	0.07145	3.71e-06	0.02703	0.9785	0.572674
2	CE2-242	4800869	0.6752	0.0003333	0.2563	0.798	0.51973
2	UCE2-1597	4934750	0.09306	6.158e-06	0.03483	0.9722	0.571426
2	UCE2-1602	5048614	0.1058	7.996e-06	0.03969	0.9684	0.57142
2	CE2-235	5150057	-0.3981	0.0001118	-0.1484	0.8822	0.550221
2	CE2-137	5202380	-1.322	0.001238	-0.4942	0.6217	0.48814
2	UCE2-1610	5235769	-1.203	0.001029	-0.4505	0.6528	0.494304
2	CE2-138	5274748	-1.203	0.001029	-0.4505	0.6528	0.494304
2	CE2-8	5329500	-1.203	0.001029	-0.4505	0.6528	0.494304
2	CE2-139	5351443	-1.129	0.0009035	-0.4221	0.6734	0.497715
2	CE2-140	5401579	-1.129	0.0009035	-0.4221	0.6734	0.497715
2	CE2-141	5598604	-1.105	0.0008649	-0.413	0.6801	0.497715
2	UCE2-1644	5860815	-0.2533	4.64e-05	-0.09561	0.9239	0.558562
2	CE2-143	5862803	-0.2533	4.64e-05	-0.09561	0.9239	0.558562
2	CE2-144	5949935	-0.2533	4.64e-05	-0.09561	0.9239	0.558562
2	UCE2-1651	5982970	-0.2533	4.64e-05	-0.09561	0.9239	0.558562
2	UCE2-1654	6014830	-0.2533	4.64e-05	-0.09561	0.9239	0.558562
2	CE2-145	6175492	-0.0846	5.161e-06	-0.03188	0.9746	0.571582
2	UCE2-1658	6231651	-0.0846	5.161e-06	-0.03188	0.9746	0.571582
2	CE2-147	6348699	0.1548	1.742e-05	0.05858	0.9533	0.565783
2	UCE2-1665	6406321	0.1548	1.742e-05	0.05858	0.9533	0.565783
2	CE2-148	6441068	0.2825	5.814e-05	0.107	0.9149	0.557225
2	CE2-149	6538824	0.002016	2.954e-09	0.0007628	0.9994	0.578876
2	CE2-150	6627059	-0.8532	0.0005303	-0.3233	0.7468	0.506929
2	CE2-22	6672335	-1.984	0.002861	-0.7518	0.4531	0.419535
2	UCE2-1676	6765566	-2.096	0.003199	-0.7952	0.4275	0.411102
2	CE2-151	6765736	-2.096	0.003199	-0.7952	0.4275	0.411102
2	UCE2-1690	6825752	-1.766	0.002276	-0.6704	0.5034	0.442649
2	UCE2-1697	6919104	-1.726	0.002179	-0.6559	0.5127	0.444012
2	UCE2-1703	6979015	-1.409	0.001449	-0.5347	0.5934	0.476739
2	CE2-153	7041383	-1.409	0.001449	-0.5347	0.5934	0.476739
2	CE2-154	7107955	-0.6988	0.0003571	-0.2653	0.7911	0.517029
2	UCE2-1708	7143370	-0.6988	0.0003571	-0.2653	0.7911	0.517029
2	UCE2-1709	7207148	-1.161	0.0009836	-0.4404	0.6601	0.497286
2	UCE2-1730	7296275	-1.786	0.002323	-0.6772	0.4991	0.44252
2	CE2-155	7298329	-1.786	0.002323	-0.6772	0.4991	0.44252
2	UCE2-1736	7340672	-1.996	0.002896	-0.7564	0.4503	0.419535
2	CE2-156	7375197	-1.54	0.001739	-0.5829	0.5607	0.466017
2	UCE2-1748	7491089	-1.874	0.002564	-0.7116	0.4776	0.431874
2	CE2-13	7538288	-1.874	0.002564	-0.7116	0.4776	0.431874
2	UCE2-1755	7671295	-0.7711	0.0004331	-0.2922	0.7705	0.510296
2	UCE2-1756	7671655	-0.7711	0.0004331	-0.2922	0.7705	0.510296
2	CE2-158	7740249	-1.091	0.0008652	-0.413	0.68	0.497715
2	UCE2-1763	7807016	-1.091	0.0008652	-0.413	0.68	0.497715
2	CE2-159	7814030	-1.091	0.0008652	-0.413	0.68	0.497715
2	CE2-160	7872144	-1.091	0.0008652	-0.413	0.68	0.497715
2	UCE2-1768	7934363	-0.2472	4.431e-05	-0.09343	0.9257	0.55887
2	CE2-162	8035162	0.3772	0.0001034	0.1428	0.8866	0.550221
2	UCE2-1775	8117631	0.5045	0.0001854	0.1911	0.8486	0.54057
2	CE2-163	8132801	0.5045	0.0001854	0.1911	0.8486	0.54057
2	UCE2-1778	8204363	0.5045	0.0001854	0.1911	0.8486	0.54057
2	CE2-164	8387074	0.5045	0.0001854	0.1911	0.8486	0.54057
2	CE2-11	8418705	0.5045	0.0001854	0.1911	0.8486	0.54057
2	CE2-166	8571615	0.5045	0.0001854	0.1911	0.8486	0.54057
2	CE2-167	8702017	0.5163	0.0001945	0.1958	0.845	0.54057
2	CE2-28	8712793	0.5163	0.0001945	0.1958	0.845	0.54057
2	CE2-10	8844580	1.866	0.002643	0.7134	0.4765	0.431806
2	CE2-168	8866052	0.9288	0.0006319	0.3529	0.7245	0.502407
2	CE2-169	8927514	0.9288	0.0006319	0.3529	0.7245	0.502407
2	CE2-170	9007994	0.9288	0.0006319	0.3529	0.7245	0.502407
2	CE2-18	9052469	0.9288	0.0006319	0.3529	0.7245	0.502407
2	CE2-171	9064513	0.9288	0.0006319	0.3529	0.7245	0.502407
2	CE2-236	9141835	0.2186	3.5e-05	0.08304	0.9339	0.559391
2	CE2-172	9145102	0.2186	3.5e-05	0.08304	0.9339	0.559391
2	UCE2-1832	9216804	0.5504	0.0002211	0.2087	0.8349	0.536302
2	UCE2-1837	9307798	-0.4946	0.0001778	-0.1872	0.8517	0.542135
2	UCE2-1850	9551019	-0.0487	1.715e-06	-0.01838	0.9854	0.575513
2	UCE2-1862	9621382	0.03421	8.626e-07	0.013	0.9896	0.57568
2	CE2-177	9782566	-0.9705	0.000696	-0.3695	0.7122	0.502407
2	CE2-178	9835807	-1.624	0.001949	-0.6171	0.5379	0.455146
2	CE2-179	9917206	-0.02253	3.723e-07	-0.008543	0.9932	0.57568
2	CE2-180	10013190	-0.02253	3.723e-07	-0.008543	0.9932	0.57568
2	CE2-14	10051366	-0.02253	3.723e-07	-0.008543	0.9932	0.57568
2	UCE2-1879	10073230	-0.02253	3.723e-07	-0.008543	0.9932	0.57568
2	CE2-181	10180776	0.5287	0.0002045	0.2002	0.8415	0.539719
2	UCE2-1883	10201018	0.3361	8.238e-05	0.1271	0.899	0.553029
2	CE2-182	10244718	0.3361	8.238e-05	0.1271	0.899	0.553029
2	UCE2-1884	10315533	0.3361	8.238e-05	0.1271	0.899	0.553029
2	CE2-183	10328419	0.3361	8.238e-05	0.1271	0.899	0.553029
2	CE2-184	10414082	0.3361	8.238e-05	0.1271	0.899	0.553029
2	UCE2-1897	10437279	0.4229	0.0001312	0.1604	0.8728	0.550221
2	CE2-185	10506943	-1.512	0.001693	-0.5766	0.5649	0.468371
2	CE2-3	10665733	-2.142	0.003408	-0.8187	0.4139	0.404042
2	CE2-186	10694943	-1.681	0.002095	-0.6414	0.522	0.44516
2	CE2-187	10759073	-1.837	0.002501	-0.6992	0.4853	0.436495
2	UCE2-1939	10821798	-1.384	0.001423	-0.5285	0.5977	0.478476
2	UCE2-1946	10900050	-1.735	0.002232	-0.6622	0.5086	0.442649
2	CE2-188	10928858	-1.735	0.002232	-0.6622	0.5086	0.442649
2	UCE2-1949	10993539	-1.735	0.002232	-0.6622	0.5086	0.442649
2	CE2-189	11020989	-1.735	0.002232	-0.6622	0.5086	0.442649
2	UCE2-1985	11260841	-2.347	0.004019	-0.8916	0.3737	0.378083
2	UCE2-1991	11305492	-2.347	0.004019	-0.8916	0.3737	0.378083
2	CE2-12	11359136	-1.749	0.002243	-0.6655	0.5065	0.442649
2	UCE2-2012	11413686	-2.207	0.003568	-0.8399	0.402	0.398112
2	CE2-192	11492080	-2.182	0.003482	-0.8296	0.4077	0.400463
2	CE2-193	11589405	-1.962	0.002804	-0.7443	0.4576	0.4201
2	UCE2-2019	11590697	-1.962	0.002804	-0.7443	0.4576	0.4201
2	UCE2-2020	11619162	-1.962	0.002804	-0.7443	0.4576	0.4201
2	CE2-194	11671864	-0.8182	0.0004866	-0.3097	0.7571	0.506929
2	UCE2-2028	11709744	-0.8182	0.0004866	-0.3097	0.7571	0.506929
2	CE2-195	11749165	-0.8182	0.0004866	-0.3097	0.7571	0.506929
2	UCE2-2047	11833638	-0.8182	0.0004866	-0.3097	0.7571	0.506929
2	CE2-196	11908243	-0.3785	0.0001039	-0.1431	0.8864	0.550221
2	CE2-237	11910165	-0.3785	0.0001039	-0.1431	0.8864	0.550221
2	UCE2-2058	12008087	-0.2673	5.151e-05	-0.1007	0.9199	0.558327
2	CE2-197	12008253	-0.2673	5.151e-05	-0.1007	0.9199	0.558327
2	UCE2-2081	12109370	2.541	0.004692	0.9637	0.3364	0.358177
2	CE2-198	12181142	1.988	0.002857	0.7513	0.4534	0.419535
2	UCE2-2092	12280277	1.863	0.002495	0.7019	0.4835	0.435341
2	CE2-31	12350449	1.879	0.002519	0.7054	0.4814	0.434378
2	CE2-17	12419488	2.288	0.003784	0.865	0.3881	0.387994
2	CE2-201	12471041	2.319	0.003839	0.8713	0.3847	0.386011
2	UCE2-2119	12522556	2.938	0.006161	1.105	0.2705	0.317506
2	CE2-202	12567819	1.579	0.001773	0.5915	0.5549	0.464232
2	UCE2-2137	12654621	0.03409	8.294e-07	0.01278	0.9898	0.57568
2	UCE2-2141	12659882	0.03409	8.294e-07	0.01278	0.9898	0.57568
2	CE2-204	12734621	0.956	0.0006418	0.3557	0.7225	0.502407
2	CE2-245	12787738	0.8555	0.0005162	0.319	0.7501	0.506929
2	UCE2-2150	12889415	-0.08939	5.774e-06	-0.03364	0.9732	0.571556
2	UCE2-2153	12955759	0.3655	9.497e-05	0.1364	0.8916	0.552882
2	CE2-205	12986531	1.09	0.0008482	0.4079	0.6838	0.498086
2	UCE2-2169	13076492	1.536	0.001663	0.5715	0.5683	0.469637
2	CE2-206	13081888	2.246	0.003508	0.8307	0.4072	0.400438
2	UCE2-2174	13123699	1.399	0.001324	0.5071	0.6127	0.484929
2	CE2-207	13178711	1.541	0.001635	0.5665	0.5717	0.470492
2	UCE2-2182	13181606	1.541	0.001635	0.5665	0.5717	0.470492
2	UCE2-2192	13213386	0.9923	0.0006741	0.3636	0.7165	0.502407
2	CE2-208	13279431	-0.271	5.135e-05	-0.1003	0.9202	0.558327
2	UCE2-2227	13408984	0.8168	0.0004807	0.307	0.7591	0.506929
2	UCE2-2243	13418996	0.8168	0.0004807	0.307	0.7591	0.506929
2	UCE2-2248	13516256	-0.3878	0.0001069	-0.1448	0.885	0.550221
2	CE2-210	13601155	-3.254	0.007469	-1.214	0.226	0.276438
2	CE2-211	13694563	-2.136	0.003289	-0.8042	0.4222	0.409456
2	CE2-238	13813025	-1.173	0.0009741	-0.436	0.6633	0.497286
2	UCE2-2279	13874418	-1.145	0.0009278	-0.4266	0.6701	0.497286
2	UCE2-2281	13927149	1.137	0.0009229	0.4255	0.6709	0.497286
2	CE2-233	13980551	1.067	0.0008153	0.3999	0.6896	0.50058
2	UCE2-2289	14040858	2.077	0.003079	0.778	0.4375	0.414662
2	CE2-214	14041031	2.077	0.003079	0.778	0.4375	0.414662
2	CE2-215	14132471	2.056	0.003028	0.7715	0.4413	0.416944
2	CE2-216	14204542	1.472	0.001529	0.5478	0.5844	0.475511
2	UCE2-2306	14276113	1.797	0.00232	0.6752	0.5004	0.44252
2	UCE2-2313	14358453	0.5714	0.0002376	0.2158	0.8293	0.533111
2	UCE2-2326	14490774	0.753	0.0004141	0.285	0.776	0.512261
2	UCE2-2332	14543363	0.753	0.0004141	0.285	0.776	0.512261
2	CE2-219	14580800	0.753	0.0004141	0.285	0.776	0.512261
2	UCE2-2338	14636230	0.7259	0.0003843	0.2745	0.784	0.513919
2	UCE2-2339	14649851	0.7259	0.0003843	0.2745	0.784	0.513919
2	CE2-221	14772423	0.7259	0.0003843	0.2745	0.784	0.513919
2	CE2-29	14856339	0.877	0.0005606	0.3307	0.7412	0.505389
2	UCE2-2385	14940653	0.9503	0.0006612	0.3592	0.7198	0.502407
2	CE2-222	14955649	0.7259	0.0003843	0.2745	0.784	0.513919
2	CE2-223	15025386	0.7259	0.0003843	0.2745	0.784	0.513919
2	UCE2-2397	15025609	0.7259	0.0003843	0.2745	0.784	0.513919
2	UCE2-2400	15101282	0.7259	0.0003843	0.2745	0.784	0.513919
3	CE3-28	21514	0.1594	1.847e-05	0.06032	0.952	0.565783
3	UCE3-537	49789	0.1594	1.847e-05	0.06032	0.952	0.565783
3	UCE3-563	137701	0.1594	1.847e-05	0.06032	0.952	0.565783
3	UCE3-584	173669	0.1594	1.847e-05	0.06032	0.952	0.565783
3	UCE3-590	236353	0.1594	1.847e-05	0.06032	0.952	0.565783
3	CE3-102	252490	0.1594	1.847e-05	0.06032	0.952	0.565783
3	CE3-103	360482	0.1594	1.847e-05	0.06032	0.952	0.565783
3	UCE3-594	371938	0.1594	1.847e-05	0.06032	0.952	0.565783
3	UCE3-595	447772	0.1594	1.847e-05	0.06032	0.952	0.565783
3	CE3-104	540365	-0.2143	3.344e-05	-0.08117	0.9354	0.559891
3	UCE3-614	694494	-1.279	0.001188	-0.4841	0.6289	0.48814
3	CE3-21	746759	-1.279	0.001188	-0.4841	0.6289	0.48814
3	UCE3-619	811704	-0.9322	0.0006283	-0.3519	0.7253	0.502407
3	UCE3-622	844837	-1.388	0.001403	-0.5261	0.5994	0.478821
3	CE3-106	901697	-1.901	0.002627	-0.7203	0.4722	0.430012
3	UCE3-627	919691	-0.7161	0.0003697	-0.2699	0.7875	0.515681
3	UCE3-692	1061265	0.1033	7.716e-06	0.03899	0.9689	0.57142
3	CE3-108	1142947	0.5231	0.0001988	0.1979	0.8433	0.540462
3	UCE3-699	1187960	0.6177	0.0002779	0.234	0.8152	0.526118
3	CE3-109	1237685	0.9256	0.0006275	0.3517	0.7254	0.502407
3	CE3-111	1586488	2.447	0.0044	0.9331	0.3519	0.371129
3	UCE3-702	1616465	3.456	0.008746	1.318	0.1889	0.254822
3	CE3-112	1638858	2.98	0.006495	1.135	0.2578	0.306009
3	UCE3-721	1765659	2.74	0.005479	1.042	0.2988	0.333095
3	UCE3-730	1803894	1.251	0.001144	0.475	0.6353	0.489478
3	UCE3-738	1842874	0.4424	0.0001467	0.1674	0.8672	0.549511
3	CE3-216	1893289	0.4061	0.0001204	0.154	0.8778	0.550221
3	CE3-114	1893382	0.4061	0.0001204	0.154	0.8778	0.550221
3	UCE3-746	1972629	-0.06416	2.949e-06	-0.0241	0.9808	0.573224
3	CE3-115	1974773	-0.06416	2.949e-06	-0.0241	0.9808	0.573224
3	CE3-116	2164475	-0.04497	1.462e-06	-0.01697	0.9865	0.57568
3	CE3-117	2255584	-0.03805	1.052e-06	-0.0144	0.9885	0.57568
3	CE3-118	2370340	-1.518	0.001668	-0.5723	0.5678	0.469637
3	UCE3-761	2453399	-3.059	0.006581	-1.139	0.2559	0.304611
3	UCE3-764	2487740	-2.963	0.006191	-1.108	0.2693	0.316538
3	UCE3-767	2545513	-13.75	0.06576	-2.386	0.01948	0.0812026
3	UCE3-777	2655404	-13.29	0.06258	-2.324	0.02268	0.0896502
3	CE3-122	2750388	-2.768	0.005525	-1.046	0.2968	0.332743
3	UCE3-786	2750507	-2.768	0.005525	-1.046	0.2968	0.332743
3	UCE3-788	2752183	-2.768	0.005525	-1.046	0.2968	0.332743
3	UCE3-789	2812977	-3.239	0.007563	-1.225	0.2219	0.272213
3	UCE3-792	2851780	-3.592	0.009418	-1.369	0.1727	0.242982
3	UCE3-798	2941118	-2.477	0.004436	-0.9369	0.35	0.3701
3	UCE3-799	2941317	-2.477	0.004436	-0.9369	0.35	0.3701
3	CE3-123	3046954	-1.829	0.002405	-0.6892	0.4915	0.439725
3	UCE3-811	3067664	-2.073	0.003097	-0.7823	0.435	0.413309
3	CE3-3	3188921	-2.355	0.003959	-0.8849	0.3773	0.381267
3	UCE3-821	3329658	-1.555	0.001757	-0.5888	0.5566	0.464232
3	UCE3-825	3346539	-2.196	0.003525	-0.8348	0.4048	0.399773
3	CE3-127	3359033	-2.196	0.003525	-0.8348	0.4048	0.399773
3	UCE3-832	3435046	-3.355	0.008273	-1.282	0.2014	0.259511
3	CE3-128	3451844	-3.355	0.008273	-1.282	0.2014	0.259511
3	CE3-129	3553013	-3.366	0.008336	-1.287	0.1997	0.259511
3	UCE3-835	3574914	-3.479	0.00891	-1.331	0.1848	0.251606
3	CE3-15	3591533	-3.479	0.00891	-1.331	0.1848	0.251606
3	CE3-130	3633274	-2.976	0.006497	-1.135	0.2577	0.306009
3	CE3-132	3863247	-3.775	0.01031	-1.432	0.1537	0.227844
3	UCE3-855	3992945	-3.484	0.008753	-1.319	0.1887	0.254822
3	UCE3-859	4076867	-3.925	0.01131	-1.494	0.1369	0.215008
3	UCE3-862	4086209	-3.461	0.008663	-1.312	0.191	0.254822
3	CE3-134	4138126	-3.69	0.009815	-1.397	0.1639	0.235315
3	CE3-135	4279551	-2.845	0.005799	-1.072	0.285	0.325901
3	CE3-136	4356477	-2.845	0.005799	-1.072	0.285	0.325901
3	CE3-138	4611249	-2.893	0.005973	-1.088	0.2779	0.320391
3	UCE3-867	4640960	-2.893	0.005973	-1.088	0.2779	0.320391
3	CE3-139	4681394	-2.893	0.005973	-1.088	0.2779	0.320391
3	CE3-140	4791155	-2.893	0.005973	-1.088	0.2779	0.320391
3	CE3-141	4877043	-2.554	0.004639	-0.9582	0.3391	0.360382
3	UCE3-894	5150248	-4.175	0.01253	-1.581	0.1155	0.202558
3	CE3-7	5188009	-3.612	0.009346	-1.363	0.1744	0.24404
3	CE3-142	5290862	-3.612	0.009346	-1.363	0.1744	0.24404
3	CE3-143	5346390	-3.768	0.01024	-1.427	0.155	0.228373
3	CE3-144	5438312	-3.768	0.01024	-1.427	0.155	0.228373
3	UCE3-905	5479356	-3.929	0.0111	-1.487	0.1387	0.217025
3	UCE3-909	5504107	-3.653	0.00959	-1.381	0.1688	0.239898
3	UCE3-917	5603610	-3.175	0.007289	-1.203	0.2305	0.281534
3	CE3-145	5624239	-3.754	0.01013	-1.42	0.1573	0.228856
3	UCE3-920	5683986	-3.754	0.01013	-1.42	0.1573	0.228856
3	UCE3-933	5732673	-3.754	0.01013	-1.42	0.1573	0.228856
3	CE3-146	5756048	-4.121	0.01225	-1.563	0.1197	0.202558
3	UCE3-940	5932157	-3.614	0.009322	-1.361	0.1749	0.24404
3	CE3-148	6069721	-4.097	0.01194	-1.543	0.1245	0.202558
3	CE3-149	6144850	-4.761	0.01599	-1.789	0.07512	0.166602
3	CE3-150	6330483	-4.959	0.01727	-1.861	0.06429	0.152624
3	CE3-151	6411815	-4.959	0.01727	-1.861	0.06429	0.152624
3	CE3-152	6578738	-4.959	0.01727	-1.861	0.06429	0.152624
3	CE3-217	6678715	-5.006	0.01768	-1.883	0.0612	0.147364
3	CE3-153	6679466	-5.006	0.01768	-1.883	0.0612	0.147364
3	CE3-13	6699505	-6.163	0.02691	-2.334	0.02061	0.0761819
3	CE3-154	6752388	-6.163	0.02691	-2.334	0.02061	0.0761819
3	UCE3-960	6793001	-6.163	0.02691	-2.334	0.02061	0.0761819
3	CE3-155	6847173	-6.163	0.02691	-2.334	0.02061	0.0761819
3	UCE3-972	6927301	-6.157	0.02696	-2.336	0.02049	0.0761819
3	UCE3-975	6951387	-6.157	0.02696	-2.336	0.02049	0.0761819
3	CE3-157	7037219	-6.809	0.03309	-2.597	0.01012	0.0540742
3	UCE3-988	7070670	-6.809	0.03309	-2.597	0.01012	0.0540742
3	CE3-159	7232348	-6.809	0.03309	-2.597	0.01012	0.0540742
3	UCE3-993	7244131	-6.809	0.03309	-2.597	0.01012	0.0540742
3	CE3-160	7320448	-6.809	0.03309	-2.597	0.01012	0.0540742
3	UCE3-1010	7385398	-6.73	0.03245	-2.57	0.0109	0.0540742
3	CE3-161	7394719	-6.73	0.03245	-2.57	0.0109	0.0540742
3	CE3-162	7465518	-6.73	0.03245	-2.57	0.0109	0.0540742
3	CE3-163	7533796	-6.73	0.03245	-2.57	0.0109	0.0540742
3	CE3-164	7605577	-6.73	0.03245	-2.57	0.0109	0.0540742
3	UCE3-1020	7605747	-6.73	0.03245	-2.57	0.0109	0.0540742
3	CE3-165	7658054	-6.73	0.03245	-2.57	0.0109	0.0540742
3	UCE3-1035	7730605	-6.73	0.03245	-2.57	0.0109	0.0540742
3	CE3-9	7804999	-6.73	0.03245	-2.57	0.0109	0.0540742
3	CE3-166	7829012	-7.75	0.04405	-2.99	0.003152	0.0354188
3	CE3-167	7909143	-6.778	0.03279	-2.584	0.01048	0.0540742
3	UCE3-1056	7952399	-6.551	0.03052	-2.49	0.01359	0.0561433
3	CE3-168	8008191	-6.614	0.03133	-2.524	0.01238	0.0540742
3	UCE3-1060	8126283	-5.962	0.02537	-2.265	0.02462	0.0898225
3	CE3-169	8230846	-5.5	0.02167	-2.084	0.03848	0.119593
3	CE3-170	8318559	-5.144	0.01902	-1.954	0.05209	0.134612
3	UCE3-1065	8321988	-5.325	0.02028	-2.014	0.04533	0.127768
3	UCE3-1068	8365198	-5.023	0.01819	-1.911	0.0575	0.14087
3	CE3-171	8400162	-5.023	0.01819	-1.911	0.0575	0.14087
3	CE3-172	8498498	-4.915	0.01747	-1.871	0.06276	0.150262
3	UCE3-1075	8626415	-5.05	0.01861	-1.933	0.05469	0.137997
3	UCE3-1076	8628345	-5.05	0.01861	-1.933	0.05469	0.137997
3	CE3-173	8677748	-5.05	0.01861	-1.933	0.05469	0.137997
3	CE3-174	8804571	-5.05	0.01861	-1.933	0.05469	0.137997
3	UCE3-1088	8933566	-4.955	0.01788	-1.894	0.05969	0.145068
3	CE3-176	9028289	-4.955	0.01788	-1.894	0.05969	0.145068
3	UCE3-1091	9181978	-4.168	0.01268	-1.591	0.1133	0.202558
3	CE3-178	9219053	-4.616	0.0156	-1.767	0.07875	0.173738
3	UCE3-1101	9287925	-4.364	0.01397	-1.671	0.09638	0.1898
3	CE3-179	9308865	-4.364	0.01397	-1.671	0.09638	0.1898
3	CE3-180	9400196	-4.103	0.01233	-1.568	0.1185	0.202558
3	UCE3-1106	9432020	-4.103	0.01233	-1.568	0.1185	0.202558
3	CE3-181	9474177	-3.775	0.01045	-1.443	0.1507	0.22454
3	CE3-27	9550679	-3.775	0.01045	-1.443	0.1507	0.22454
3	CE3-213	9558457	-3.775	0.01045	-1.443	0.1507	0.22454
3	CE3-182	9742851	-3.665	0.00984	-1.399	0.1633	0.234854
3	UCE3-1116	9747951	-3.665	0.00984	-1.399	0.1633	0.234854
3	CE3-183	9834108	-4.296	0.01357	-1.647	0.1012	0.192925
3	UCE3-1123	9834215	-4.296	0.01357	-1.647	0.1012	0.192925
3	UCE3-1129	9997088	-3.809	0.01065	-1.456	0.1469	0.221472
3	UCE3-1130	10031121	-3.701	0.01008	-1.416	0.1583	0.229622
3	CE3-185	10094901	-3.427	0.008695	-1.311	0.1913	0.254822
3	CE3-186	10192348	-2.569	0.00485	-0.9798	0.3284	0.353468
3	CE3-218	10243916	-2.871	0.006069	-1.097	0.2741	0.319949
3	CE3-187	10275215	-3.339	0.008201	-1.276	0.2034	0.260516
3	UCE3-1146	10301576	-3.741	0.0103	-1.432	0.1537	0.227844
3	CE3-18	10385084	-3.87	0.01102	-1.482	0.14	0.217484
3	UCE3-1158	10399711	-4.012	0.01182	-1.531	0.1274	0.206082
3	UCE3-1159	10437880	3.787	0.01055	1.45	0.1488	0.223936
3	CE3-8	10526222	4.009	0.01182	1.535	0.1263	0.20509
3	CE3-188	10539181	3.902	0.01119	1.493	0.137	0.215008
3	UCE3-1180	10602502	3.851	0.01116	1.468	0.1436	0.21964
3	UCE3-1192	10675325	3.973	0.01156	1.518	0.1306	0.208617
3	CE3-190	10720766	3.536	0.009144	1.348	0.1791	0.246772
3	CE3-191	10817878	3.105	0.007071	1.184	0.2377	0.287825
3	UCE3-1202	10837246	3.105	0.007071	1.184	0.2377	0.287825
3	CE3-192	10914864	3.347	0.008143	1.272	0.205	0.261373
3	UCE3-1206	10924027	3.347	0.008143	1.272	0.205	0.261373
3	UCE3-1217	11116518	3.321	0.007813	1.245	0.2144	0.26632
3	UCE3-1220	11143979	3.737	0.009969	1.408	0.1606	0.232159
3	CE3-193	11200275	2.467	0.004275	0.9196	0.3589	0.371129
3	UCE3-1226	11241215	2.458	0.00428	0.9202	0.3586	0.371129
3	CE3-194	11335956	1.74	0.002135	0.6493	0.5169	0.444012
3	UCE3-1234	11378112	1.976	0.002765	0.7391	0.4608	0.422577
3	CE3-195	11428485	3.014	0.006407	1.127	0.2611	0.308543
3	UCE3-1247	11542954	1.769	0.002216	0.6615	0.5091	0.442649
3	UCE3-1258	11659789	2.773	0.005487	1.043	0.2984	0.333095
3	CE3-197	11699919	1.896	0.002603	0.7152	0.4754	0.431273
3	CE3-19	11766440	0.2805	5.744e-05	0.1064	0.9154	0.557225
3	CE3-198	11801547	0.2805	5.744e-05	0.1064	0.9154	0.557225
3	UCE3-1270	11810422	0.2805	5.744e-05	0.1064	0.9154	0.557225
3	UCE3-1284	11874121	-0.02477	4.469e-07	-0.009383	0.9925	0.57568
3	UCE3-1290	11916684	-1.287	0.001191	-0.4847	0.6284	0.48814
3	UCE3-1296	12013112	-1.882	0.002547	-0.7092	0.479	0.432676
3	UCE3-1302	12019921	-2.005	0.002898	-0.7567	0.4501	0.419535
3	CE3-200	12161088	-0.8094	0.0004708	-0.3046	0.761	0.506994
3	CE3-202	12301958	-2.185	0.003442	-0.8248	0.4105	0.401808
3	CE3-204	12528274	-6.955	0.03552	-2.694	0.007676	0.0521702
3	UCE3-1341	12589491	-6.097	0.02732	-2.352	0.01964	0.0759262
3	UCE3-1349	12614683	-6.454	0.03059	-2.493	0.01348	0.0559632
3	UCE3-1354	12689887	-6.513	0.03115	-2.517	0.01264	0.0540742
3	UCE3-1355	12690016	-6.513	0.03115	-2.517	0.01264	0.0540742
3	UCE3-1366	12788675	-6.828	0.03434	-2.647	0.008786	0.0540742
3	CE3-12	12806790	7.064	0.03676	2.742	0.00667	0.0497458
3	UCE3-1379	12883343	7.064	0.03676	2.742	0.00667	0.0497458
3	UCE3-1382	12960573	-4.555	0.01526	-1.747	0.08211	0.178477
3	UCE3-1385	12963022	-4.555	0.01526	-1.747	0.08211	0.178477
3	UCE3-1386	13024692	-4.108	0.01242	-1.574	0.117	0.202558
3	CE3-207	13070922	-4.108	0.01242	-1.574	0.117	0.202558
3	CE3-209	13363436	-4.028	0.01194	-1.543	0.1245	0.202558
3	CE3-210	13444200	-4.028	0.01194	-1.543	0.1245	0.202558
3	UCE3-1397	13463736	-4.028	0.01194	-1.543	0.1245	0.202558
3	CE3-211	13539883	-4.028	0.01194	-1.543	0.1245	0.202558
3	CE3-10	13572197	-4.028	0.01194	-1.543	0.1245	0.202558
3	CE3-212	13605272	-4.028	0.01194	-1.543	0.1245	0.202558
3	UCE3-1422	13678618	-4.028	0.01194	-1.543	0.1245	0.202558
3	UCE3-1429	13719366	-4.028	0.01194	-1.543	0.1245	0.202558
3	UCE3-1433	13762563	-4.028	0.01194	-1.543	0.1245	0.202558
4	CE4-100	419847	1.266	0.001173	0.4811	0.631	0.488327
4	CE4-101	657969	1.266	0.001173	0.4811	0.631	0.488327
4	UCE4-507	781321	1.353	0.001323	0.5108	0.6101	0.484929
4	UCE4-513	795262	1.073	0.0008301	0.4046	0.6862	0.498972
4	UCE4-519	831646	1.073	0.0008301	0.4046	0.6862	0.498972
4	UCE4-521	955056	1.707	0.002108	0.6451	0.5196	0.444012
4	CE4-228	1063709	2.204	0.003379	0.8173	0.4147	0.404042
4	UCE4-526	1087026	1.295	0.001183	0.483	0.6296	0.48814
4	UCE4-532	1322900	0.7333	0.0003917	0.2778	0.7814	0.513919
4	UCE4-537	1335369	2.119	0.003282	0.7677	0.4437	0.418742
4	CE4-105	1396330	0.6779	0.0003331	0.2562	0.798	0.51973
4	UCE4-545	1428840	-0.1744	2.215e-05	-0.06605	0.9474	0.565783
4	UCE4-566	1488728	-1.424	0.001486	-0.5415	0.5888	0.476739
4	CE4-106	1577498	-3.349	0.008259	-1.281	0.2017	0.259511
4	UCE4-592	1601253	-3.123	0.007174	-1.193	0.2342	0.284815
4	CE4-223	1751637	3.403	0.008521	1.301	0.1947	0.256788
4	UCE4-605	1873297	1.542	0.001802	0.5903	0.5557	0.464232
4	CE4-108	1942488	0.2351	4.055e-05	0.08938	0.9289	0.559391
4	UCE4-618	2052488	1.079	0.0008534	0.4102	0.6821	0.497715
4	CE4-109	2095589	1.464	0.001577	0.5578	0.5776	0.472392
4	UCE4-629	2161589	2.453	0.004397	0.9304	0.3533	0.371129
4	CE4-23	2172527	2.449	0.004405	0.9336	0.3516	0.371129
4	UCE4-654	2249913	3.116	0.007138	1.19	0.2354	0.285862
4	CE4-110	2289095	4.572	0.01528	1.731	0.08512	0.182005
4	UCE4-659	2328156	4.516	0.01496	1.73	0.08529	0.182005
4	UCE4-670	2457184	4.079	0.0122	1.56	0.1203	0.202558
4	CE4-112	2495180	4.079	0.0122	1.56	0.1203	0.202558
4	CE4-113	2555936	3.59	0.009454	1.371	0.1719	0.242402
4	UCE4-676	2556583	3.59	0.009454	1.371	0.1719	0.242402
4	CE4-114	2640684	3.354	0.008227	1.278	0.2026	0.259886
4	UCE4-694	2803159	3.894	0.01109	1.486	0.1388	0.217025
4	UCE4-700	2914276	3.778	0.0105	1.442	0.1508	0.22454
4	UCE4-705	3008355	2.108	0.003243	0.8006	0.4243	0.410199
4	UCE4-708	3049104	2.743	0.005513	1.045	0.2973	0.332743
4	CE4-118	3152467	2.878	0.006085	1.098	0.2735	0.319691
4	UCE4-716	3171602	2.875	0.006038	1.091	0.2765	0.320391
4	UCE4-744	3341442	2.878	0.006085	1.098	0.2735	0.319691
4	UCE4-745	3383188	1.511	0.001682	0.5761	0.5652	0.468371
4	CE4-120	3480459	-2.948	0.006399	-1.126	0.2614	0.308543
4	UCE4-765	3502601	-3.045	0.006828	-1.164	0.2459	0.295631
4	UCE4-773	3559411	3.297	0.008005	1.261	0.2089	0.263287
4	CE4-121	3579826	-4.109	0.01243	-1.575	0.1169	0.202558
4	UCE4-787	3645621	-4.046	0.01205	-1.55	0.1227	0.202558
4	CE4-123	3737425	-6.242	0.02868	-2.412	0.0168	0.066472
4	CE4-124	3813651	-6.634	0.0324	-2.568	0.01096	0.0540742
4	UCE4-817	3882708	-6.285	0.029	-2.426	0.01617	0.0645857
4	CE4-232	3886466	-5.466	0.02192	-2.101	0.03691	0.117828
4	CE4-224	4009424	-5.62	0.0229	-2.148	0.03289	0.109129
4	CE4-15	4051259	-5.62	0.0229	-2.148	0.03289	0.109129
4	UCE4-847	4069354	-5.62	0.0229	-2.148	0.03289	0.109129
4	UCE4-864	4173384	-5.152	0.01914	-1.961	0.05134	0.134612
4	UCE4-877	4265784	-6.134	0.02728	-2.351	0.01973	0.0759262
4	CE4-225	4281915	-6.134	0.02728	-2.351	0.01973	0.0759262
4	UCE4-886	4369091	-7.433	0.03995	-2.863	0.00465	0.0414801
4	CE4-21	4526745	-7.114	0.0366	-2.736	0.006796	0.0502409
4	UCE4-892	4579403	-6.068	0.02647	-2.314	0.02168	0.0797871
4	CE4-125	4625308	-6.403	0.02956	-2.45	0.01518	0.0609202
4	CE4-126	4779016	-4.477	0.01449	-1.702	0.09035	0.18348
4	UCE4-901	4877360	-4.207	0.01263	-1.588	0.114	0.202558
4	CE4-127	4978595	-4.169	0.01244	-1.564	0.1196	0.202558
4	UCE4-905	5034081	-5.406	0.0207	-2.041	0.0426	0.121433
4	UCE4-907	5039073	-5.406	0.0207	-2.041	0.0426	0.121433
4	CE4-128	5140526	-5.078	0.01853	-1.929	0.0552	0.138384
4	CE4-129	5228869	-4.599	0.01525	-1.747	0.08226	0.178477
4	UCE4-913	5230227	-4.599	0.01525	-1.747	0.08226	0.178477
4	CE4-131	5513221	-4.535	0.01473	-1.716	0.08768	0.182096
4	UCE4-920	5732323	-4.024	0.01156	-1.518	0.1307	0.208617
4	CE4-12	5766594	-4.024	0.01156	-1.518	0.1307	0.208617
4	CE4-132	5819728	-4.024	0.01156	-1.518	0.1307	0.208617
4	UCE4-935	5847054	-4.508	0.01445	-1.7	0.09076	0.18387
4	UCE4-940	5993737	-4.557	0.01471	-1.715	0.08794	0.182096
4	CE4-133	6077557	-4.557	0.01471	-1.715	0.08794	0.182096
4	UCE4-941	6104015	-4.557	0.01471	-1.715	0.08794	0.182096
4	CE4-134	6173559	-4.407	0.01386	-1.664	0.09769	0.191021
4	UCE4-944	6194904	-4.407	0.01386	-1.664	0.09769	0.191021
4	CE4-135	6260291	-4.407	0.01386	-1.664	0.09769	0.191021
4	UCE4-948	6278860	-4.194	0.0126	-1.585	0.1145	0.202558
4	UCE4-949	6384373	-4.194	0.0126	-1.585	0.1145	0.202558
4	CE4-137	6414193	-4.194	0.0126	-1.585	0.1145	0.202558
4	UCE4-953	6461993	-4.045	0.0118	-1.534	0.1267	0.205344
4	CE4-226	6507432	-3.795	0.01028	-1.431	0.1541	0.227844
4	UCE4-956	6544139	-3.795	0.01028	-1.431	0.1541	0.227844
4	CE4-138	6602009	-4.325	0.01335	-1.633	0.1041	0.193243
4	UCE4-963	6645012	-3.505	0.008735	-1.318	0.1892	0.254822
4	UCE4-971	6790447	-3.505	0.008735	-1.318	0.1892	0.254822
4	CE4-139	6790549	-3.505	0.008735	-1.318	0.1892	0.254822
4	UCE4-974	6975030	-2.99	0.006424	-1.129	0.2605	0.308345
4	CE4-141	7081679	-2.99	0.006424	-1.129	0.2605	0.308345
4	UCE4-978	7360407	-3.562	0.009196	-1.352	0.1779	0.246742
4	CE4-14	7405246	-4.115	0.01228	-1.565	0.1192	0.202558
4	UCE4-985	7427990	-4.115	0.01228	-1.565	0.1192	0.202558
4	UCE4-988	7470754	-4.115	0.01228	-1.565	0.1192	0.202558
4	CE4-145	7517263	-4.115	0.01228	-1.565	0.1192	0.202558
4	UCE4-995	7556625	-4.115	0.01228	-1.565	0.1192	0.202558
4	CE4-146	7610576	-4.115	0.01228	-1.565	0.1192	0.202558
4	CE4-147	7692800	-5.67	0.0233	-2.168	0.03135	0.106068
4	UCE4-1012	7712383	-5.572	0.02256	-2.132	0.03421	0.112283
4	CE4-148	7827613	-5.115	0.01897	-1.952	0.05239	0.134612
4	UCE4-1016	7849417	-5.115	0.01897	-1.952	0.05239	0.134612
4	CE4-233	7900249	-5.115	0.01897	-1.952	0.05239	0.134612
4	CE4-149	7919676	-5.115	0.01897	-1.952	0.05239	0.134612
4	UCE4-1018	7963429	-5.115	0.01897	-1.952	0.05239	0.134612
4	CE4-150	8014460	-5.115	0.01897	-1.952	0.05239	0.134612
4	UCE4-1020	8046240	-5.115	0.01897	-1.952	0.05239	0.134612
4	CE4-151	8162278	-5.697	0.02347	-2.176	0.03075	0.106068
4	CE4-152	8228705	-5.354	0.02078	-2.045	0.0422	0.121433
4	CE4-153	8286644	-5.354	0.02078	-2.045	0.0422	0.121433
4	CE4-154	8346572	-5.354	0.02078	-2.045	0.0422	0.121433
4	CE4-155	8434404	-5.354	0.02078	-2.045	0.0422	0.121433
4	UCE4-1053	8448922	-5.354	0.02078	-2.045	0.0422	0.121433
4	UCE4-1055	8491479	-5.354	0.02078	-2.045	0.0422	0.121433
4	UCE4-1059	8569553	-5.042	0.01838	-1.921	0.05622	0.13854
4	CE4-156	8587421	-5.042	0.01838	-1.921	0.05622	0.13854
4	CE4-157	8674290	-5.042	0.01838	-1.921	0.05622	0.13854
4	CE4-6	8676469	-5.042	0.01838	-1.921	0.05622	0.13854
4	CE4-158	8767548	-4.96	0.01773	-1.886	0.06078	0.147194
4	CE4-159	8859180	-5.24	0.01985	-1.997	0.04716	0.131172
4	CE4-160	8921798	-5.24	0.01985	-1.997	0.04716	0.131172
4	CE4-161	9002934	-5.515	0.02193	-2.102	0.03684	0.117828
4	CE4-162	9100903	-5.515	0.02193	-2.102	0.03684	0.117828
4	CE4-163	9192101	-5.894	0.02497	-2.246	0.02581	0.0917801
4	UCE4-1071	9225944	-5.894	0.02497	-2.246	0.02581	0.0917801
4	CE4-32	9318640	-5.894	0.02497	-2.246	0.02581	0.0917801
4	CE4-165	9353916	-5.894	0.02497	-2.246	0.02581	0.0917801
4	UCE4-1080	9548887	-5.894	0.02497	-2.246	0.02581	0.0917801
4	CE4-166	9619027	-5.894	0.02497	-2.246	0.02581	0.0917801
4	UCE4-1081	9673330	-5.592	0.02255	-2.132	0.03426	0.112283
4	CE4-167	9715408	-5.601	0.02255	-2.132	0.03426	0.112283
4	UCE4-1084	9867137	-5.818	0.02483	-2.234	0.02663	0.0942981
4	CE4-169	9884304	-6.145	0.02714	-2.344	0.02005	0.0761819
4	CE4-170	9967684	-6.145	0.02714	-2.344	0.02005	0.0761819
4	UCE4-1086	10073916	-6.625	0.03121	-2.519	0.01256	0.0540742
4	UCE4-1090	10112197	-6.625	0.03121	-2.519	0.01256	0.0540742
4	UCE4-1093	10151800	-6.625	0.03121	-2.519	0.01256	0.0540742
4	UCE4-1094	10228846	-6.625	0.03121	-2.519	0.01256	0.0540742
4	CE4-26	10258663	-6.625	0.03121	-2.519	0.01256	0.0540742
4	UCE4-1110	10279576	-6.625	0.03121	-2.519	0.01256	0.0540742
4	UCE4-1113	10613488	-7.157	0.03628	-2.723	0.007041	0.0507174
4	UCE4-1116	10653079	-7.157	0.03628	-2.723	0.007041	0.0507174
4	CE4-172	10677530	-7.157	0.03628	-2.723	0.007041	0.0507174
4	CE4-173	10835779	-6.746	0.03224	-2.562	0.01117	0.0540742
4	CE4-20	10909553	-7.017	0.03556	-2.654	0.008627	0.0540742
4	CE4-174	11082973	-6.709	0.03175	-2.542	0.0118	0.0540742
4	CE4-175	11166263	-6.709	0.03175	-2.542	0.0118	0.0540742
4	UCE4-1138	11247283	-6.709	0.03175	-2.542	0.0118	0.0540742
4	CE4-229	11259345	-6.709	0.03175	-2.542	0.0118	0.0540742
4	CE4-9	11315719	-6.709	0.03175	-2.542	0.0118	0.0540742
4	CE4-176	11349401	-6.709	0.03175	-2.542	0.0118	0.0540742
4	UCE4-1144	11401759	-6.709	0.03175	-2.542	0.0118	0.0540742
4	CE4-177	11438913	-6.709	0.03175	-2.542	0.0118	0.0540742
4	UCE4-1146	11474601	-6.709	0.03175	-2.542	0.0118	0.0540742
4	UCE4-1147	11508350	-6.709	0.03175	-2.542	0.0118	0.0540742
4	CE4-178	11603948	-6.741	0.03266	-2.579	0.01064	0.0540742
4	CE4-179	11666986	-6.741	0.03266	-2.579	0.01064	0.0540742
4	CE4-1	11668235	-6.741	0.03266	-2.579	0.01064	0.0540742
4	UCE4-1155	11747240	-6.741	0.03266	-2.579	0.01064	0.0540742
4	CE4-180	11753080	-6.741	0.03266	-2.579	0.01064	0.0540742
4	CE4-19	11830215	-6.741	0.03266	-2.579	0.01064	0.0540742
4	CE4-181	11839652	-6.741	0.03266	-2.579	0.01064	0.0540742
4	UCE4-1163	11912039	-6.86	0.03403	-2.634	0.0091	0.0540742
4	UCE4-1167	12050010	-6.571	0.03138	-2.526	0.01232	0.0540742
4	UCE4-1171	12124863	-6.426	0.03008	-2.472	0.0143	0.0576632
4	UCE4-1175	12207620	-6.426	0.03008	-2.472	0.0143	0.0576632
4	UCE4-1176	12290012	-6.595	0.03169	-2.539	0.01189	0.0540742
4	UCE4-1177	12291283	-6.595	0.03169	-2.539	0.01189	0.0540742
4	CE4-185	12382900	-6.595	0.03169	-2.539	0.01189	0.0540742
4	UCE4-1180	12429764	-6.474	0.03046	-2.488	0.01369	0.0562806
4	CE4-186	12453623	-6.606	0.03179	-2.543	0.01175	0.0540742
4	CE4-187	12524273	-6.504	0.03088	-2.505	0.01305	0.0547171
4	UCE4-1185	12534702	-6.504	0.03088	-2.505	0.01305	0.0547171
4	CE4-188	12613411	-6.14	0.02761	-2.365	0.01899	0.0740935
4	CE4-189	12694946	-6.485	0.0308	-2.502	0.01316	0.0549052
4	UCE4-1192	12758850	-7.553	0.04146	-2.919	0.003918	0.0407651
4	UCE4-1194	12780086	-7.553	0.04146	-2.919	0.003918	0.0407651
4	CE4-28	12841509	-7.278	0.03841	-2.805	0.005535	0.0457326
4	UCE4-1202	12884794	-8.196	0.04871	-3.176	0.001734	0.0284607
4	CE4-234	12908559	-8.156	0.0481	-3.155	0.001856	0.0284607
4	UCE4-1207	12920231	-8.156	0.0481	-3.155	0.001856	0.0284607
4	CE4-230	12971748	-8.156	0.0481	-3.155	0.001856	0.0284607
4	UCE4-1229	13005739	-8.111	0.0477	-3.141	0.001941	0.0284607
4	UCE4-1238	13082495	-7.809	0.04409	-3.015	0.002912	0.0336184
4	UCE4-1239	13096998	-7.809	0.04409	-3.015	0.002912	0.0336184
4	UCE4-1244	13239121	-7.468	0.03995	-2.863	0.004647	0.0414801
4	CE4-10	13240987	-7.468	0.03995	-2.863	0.004647	0.0414801
4	CE4-194	13370549	-7.774	0.04344	-2.991	0.003137	0.0354188
4	UCE4-1253	13532205	-7.469	0.04022	-2.873	0.004509	0.0414801
4	CE4-195	13629783	-8.408	0.05064	-3.242	0.001395	0.0284607
4	UCE4-1258	13706648	-8.394	0.05064	-3.242	0.001396	0.0284607
4	UCE4-1263	13730742	-9.016	0.05794	-3.472	0.0006353	0.0284607
4	CE4-196	13809805	-8.561	0.0537	-3.318	0.001083	0.0284607
4	CE4-244	13898210	-9.223	0.06025	-3.554	0.000475	0.0284607
4	UCE4-1266	13904324	-9.506	0.06374	-3.662	0.0003213	0.0284607
4	UCE4-1269	13996112	-8.765	0.05419	-3.36	0.0009373	0.0284607
4	UCE4-1275	14027715	-8.765	0.05419	-3.36	0.0009373	0.0284607
4	CE4-197	14091463	-8.765	0.05419	-3.36	0.0009373	0.0284607
4	UCE4-1283	14112559	-8.277	0.04924	-3.194	0.001634	0.0284607
4	UCE4-1284	14153910	-8.847	0.05643	-3.433	0.0007286	0.0284607
4	CE4-198	14176888	-8.847	0.05643	-3.433	0.0007286	0.0284607
4	CE4-199	14263782	-7.33	0.03861	-2.813	0.005408	0.0456681
4	UCE4-1314	14264134	-7.33	0.03861	-2.813	0.005408	0.0456681
4	UCE4-1320	14335307	-7.934	0.04509	-3.05	0.002604	0.0319886
4	CE4-200	14357826	-7.058	0.03542	-2.69	0.007766	0.0523596
4	UCE4-1337	14423623	-7.233	0.03706	-2.753	0.00645	0.0496698
4	UCE4-1345	14424452	-7.233	0.03706	-2.753	0.00645	0.0496698
4	UCE4-1356	14517144	-7.653	0.04113	-2.907	0.00407	0.0413262
4	UCE4-1363	14608247	-7.653	0.04113	-2.907	0.00407	0.0413262
4	UCE4-1369	14664093	-8.558	0.05094	-3.252	0.001349	0.0284607
4	CE4-204	14843111	-8.385	0.0489	-3.182	0.001697	0.0284607
4	UCE4-1380	14857053	-8.385	0.0489	-3.182	0.001697	0.0284607
4	UCE4-1408	15008938	-7.974	0.04504	-3.048	0.002619	0.0319886
4	UCE4-1414	15013741	-7.974	0.04504	-3.048	0.002619	0.0319886
4	CE4-205	15020258	-7.28	0.03769	-2.778	0.006002	0.048986
4	CE4-206	15105484	-6.91	0.03382	-2.626	0.009314	0.0540742
4	UCE4-1424	15105640	-6.91	0.03382	-2.626	0.009314	0.0540742
4	CE4-207	15181493	-9.149	0.06052	-3.562	0.0004607	0.0284607
4	CE4-208	15280795	-8.299	0.04994	-3.218	0.00151	0.0284607
4	UCE4-1438	15324783	-6.787	0.03321	-2.601	0.009992	0.0540742
4	UCE4-1450	15369511	-7.405	0.03915	-2.833	0.005091	0.0442324
4	UCE4-1455	15383755	-7.659	0.04188	-2.934	0.003739	0.0407651
4	CE4-245	15429504	-8.235	0.04875	-3.177	0.001726	0.0284607
4	UCE4-1456	15466627	-9.521	0.06447	-3.685	0.000296	0.0284607
4	CE4-209	15568674	-7.958	0.04537	-3.06	0.002524	0.0319886
4	CE4-210	15632637	-7.881	0.04417	-3.017	0.002889	0.0336184
4	UCE4-1468	15706631	-7.323	0.03854	-2.81	0.005452	0.0456681
4	CE4-211	15731721	-7.345	0.03851	-2.809	0.005473	0.0456681
4	CE4-227	15784873	-7.229	0.03716	-2.758	0.006372	0.0496698
4	UCE4-1495	15849901	-7.229	0.03716	-2.758	0.006372	0.0496698
4	CE4-212	15879912	-7.192	0.03835	-2.753	0.006483	0.0496698
4	CE4-235	15907482	-7.289	0.03763	-2.775	0.006045	0.048986
4	UCE4-1520	16006284	-7.694	0.04074	-2.892	0.004252	0.0414801
4	UCE4-1522	16006550	-7.694	0.04074	-2.892	0.004252	0.0414801
4	UCE4-1523	16090663	-7.396	0.03721	-2.759	0.006336	0.0496698
4	UCE4-1525	16160202	-7.199	0.03504	-2.675	0.008109	0.0538112
4	UCE4-1531	16170753	-7.199	0.03504	-2.675	0.008109	0.0538112
4	UCE4-1536	16206471	-5.971	0.02329	-2.167	0.03141	0.106068
4	UCE4-1545	16259298	-5.971	0.02329	-2.167	0.03141	0.106068
4	CE4-213	16277945	-5.971	0.02329	-2.167	0.03141	0.106068
4	UCE4-1581	16403215	-6.339	0.02624	-2.304	0.02226	0.0815654
4	UCE4-1586	16442579	-6.094	0.02428	-2.209	0.02836	0.0995873
4	CE4-214	16474126	-6.019	0.02434	-2.217	0.02777	0.0979235
4	UCE4-1593	16579003	-5.522	0.02099	-2.055	0.04118	0.121433
4	UCE4-1601	16624541	-5.522	0.02099	-2.055	0.04118	0.121433
4	CE4-215	16645815	-5.522	0.02099	-2.055	0.04118	0.121433
4	UCE4-1606	16777527	-4.4	0.01339	-1.635	0.1036	0.192925
4	CE4-217	16778921	-4.4	0.01339	-1.635	0.1036	0.192925
4	UCE4-1610	16863459	-4.4	0.01339	-1.635	0.1036	0.192925
4	UCE4-1612	16888446	-4.4	0.01339	-1.635	0.1036	0.192925
4	CE4-218	16947755	-4.4	0.01339	-1.635	0.1036	0.192925
4	UCE4-1623	17152768	-4.4	0.01339	-1.635	0.1036	0.192925
4	UCE4-1635	17237256	-4.4	0.01339	-1.635	0.1036	0.192925
4	UCE4-1641	17321315	-4.4	0.01339	-1.635	0.1036	0.192925
4	UCE4-1644	17340909	-4.4	0.01339	-1.635	0.1036	0.192925
4	CE4-222	17392781	-4.4	0.01339	-1.635	0.1036	0.192925
4	UCE4-1649	17413948	-4.4	0.01339	-1.635	0.1036	0.192925
5	CE5-17	16796	-5.223	0.01916	-1.962	0.05121	0.134612
5	UCE5-504	80490	-5.223	0.01916	-1.962	0.05121	0.134612
5	CE5-101	93558	-5.223	0.01916	-1.962	0.05121	0.134612
5	CE5-102	147789	-5.223	0.01916	-1.962	0.05121	0.134612
5	CE5-104	293595	-5.223	0.01916	-1.962	0.05121	0.134612
5	CE5-105	399752	-5.223	0.01916	-1.962	0.05121	0.134612
5	CE5-2	497944	-5.223	0.01916	-1.962	0.05121	0.134612
5	CE5-106	499846	-5.223	0.01916	-1.962	0.05121	0.134612
5	CE5-107	591257	-5.223	0.01916	-1.962	0.05121	0.134612
5	UCE5-594	606865	-5.223	0.01916	-1.962	0.05121	0.134612
5	UCE5-599	679522	-4.533	0.01449	-1.702	0.09032	0.18348
5	UCE5-601	679781	-4.533	0.01449	-1.702	0.09032	0.18348
5	UCE5-654	853904	-4.083	0.01171	-1.528	0.1282	0.206583
5	CE5-110	872773	-4.083	0.01171	-1.528	0.1282	0.206583
5	CE5-111	1038832	-4.799	0.01664	-1.793	0.07453	0.166168
5	UCE5-678	1073081	-3.361	0.008	-1.26	0.209	0.263287
5	CE5-112	1129301	-3.552	0.00927	-1.351	0.1783	0.246742
5	UCE5-698	1129412	-3.593	0.009179	-1.351	0.1783	0.246742
5	CE5-113	1200645	-3.312	0.00783	-1.247	0.2139	0.266275
5	UCE5-709	1277224	-3.051	0.006666	-1.15	0.2516	0.300767
5	CE5-114	1297643	-3.051	0.006666	-1.15	0.2516	0.300767
5	CE5-116	1486129	-2.581	0.004771	-0.9718	0.3324	0.355266
5	UCE5-726	1564018	-2.581	0.004771	-0.9718	0.3324	0.355266
5	CE5-270	1577100	-3.065	0.006734	-1.153	0.2504	0.300544
5	UCE5-731	1625843	-4.495	0.01453	-1.704	0.08996	0.18348
5	UCE5-740	1699763	-4.568	0.01504	-1.735	0.08438	0.182005
5	UCE5-756	1796786	-4.548	0.01487	-1.724	0.08623	0.182005
5	UCE5-759	1796919	-4.548	0.01487	-1.724	0.08623	0.182005
5	CE5-119	1937385	-5.481	0.02184	-2.097	0.03726	0.118497
5	CE5-120	2028290	-4.365	0.01397	-1.671	0.09634	0.1898
5	CE5-121	2099106	-4.498	0.01487	-1.725	0.08615	0.182005
5	UCE5-776	2134534	-4.224	0.01312	-1.619	0.1071	0.197076
5	CE5-122	2190026	-4.224	0.01312	-1.619	0.1071	0.197076
5	CE5-273	2225355	-4.224	0.01312	-1.619	0.1071	0.197076
5	UCE5-787	2251173	-4.077	0.01224	-1.562	0.1198	0.202558
5	UCE5-808	2304297	-4.772	0.01673	-1.831	0.06868	0.156436
5	UCE5-810	2575300	-4.366	0.01403	-1.674	0.09567	0.1898
5	UCE5-820	2675409	-4.111	0.01242	-1.574	0.117	0.202558
5	UCE5-833	2755392	-4.757	0.01665	-1.826	0.06934	0.157514
5	UCE5-835	2779145	-5.071	0.01892	-1.949	0.05271	0.135022
5	UCE5-866	2917639	-4.792	0.01686	-1.838	0.06756	0.155143
5	CE5-127	2919446	-4.792	0.01686	-1.838	0.06756	0.155143
5	UCE5-877	2984477	-4.624	0.01568	-1.772	0.07799	0.172513
5	CE5-129	3081025	-4.802	0.01689	-1.84	0.06734	0.155143
5	UCE5-905	3111900	-4.802	0.01689	-1.84	0.06734	0.155143
5	UCE5-921	3199728	-6.398	0.03009	-2.472	0.01428	0.0576632
5	CE5-130	3258652	-5.175	0.01954	-1.976	0.04953	0.134612
5	UCE5-934	3260343	-5.32	0.02069	-2.04	0.04265	0.121433
5	UCE5-954	3319270	-5.32	0.02069	-2.04	0.04265	0.121433
5	CE5-131	3319411	-5.32	0.02069	-2.04	0.04265	0.121433
5	UCE5-1011	3473273	-5.32	0.02069	-2.04	0.04265	0.121433
5	UCE5-1012	3473548	-5.32	0.02069	-2.04	0.04265	0.121433
5	CE5-133	3545004	-5.533	0.02246	-2.127	0.03464	0.112283
5	UCE5-1023	3584839	-5.533	0.02246	-2.127	0.03464	0.112283
5	UCE5-1030	3637179	-5.533	0.02246	-2.127	0.03464	0.112283
5	CE5-36	3682095	-4.231	0.01317	-1.621	0.1065	0.197076
5	CE5-134	3730262	-4.489	0.0148	-1.72	0.08696	0.182096
5	UCE5-1067	3819930	-4.045	0.012	-1.547	0.1235	0.202558
5	UCE5-1070	3846185	-4.042	0.01197	-1.545	0.124	0.202558
5	UCE5-1143	3929994	-4.842	0.01704	-1.848	0.06612	0.155143
5	UCE5-1146	3934961	-4.842	0.01704	-1.848	0.06612	0.155143
5	UCE5-1182	4043487	-5.421	0.02141	-2.076	0.0392	0.120217
5	CE5-6	4090642	-5.768	0.02412	-2.207	0.02849	0.0996287
5	UCE5-1198	4296831	-3.786	0.01019	-1.42	0.1571	0.228856
5	CE5-137	4298834	-3.786	0.01019	-1.42	0.1571	0.228856
5	UCE5-1233	4442127	-3.409	0.008266	-1.281	0.2015	0.259511
5	CE5-138	4500917	-3.713	0.009681	-1.388	0.1668	0.238026
5	CE5-139	4588369	-3.152	0.00691	-1.171	0.2431	0.293942
5	UCE5-1244	4616401	-2.689	0.005007	-0.9932	0.3219	0.349597
5	UCE5-1245	4842537	-2.983	0.006014	-1.089	0.2775	0.320391
5	UCE5-1247	4889116	-4.378	0.01287	-1.599	0.1115	0.202558
5	UCE5-1251	4927569	-3.289	0.007213	-1.193	0.2342	0.284815
5	UCE5-1289	5105736	-4.296	0.01222	-1.557	0.121	0.202558
5	UCE5-1293	5106809	-4.296	0.01222	-1.557	0.121	0.202558
5	UCE5-1311	5173486	-3.564	0.008693	-1.311	0.1914	0.254822
5	CE5-143	5175225	-3.564	0.008693	-1.311	0.1914	0.254822
5	CE5-145	5281967	-1.299	0.001197	-0.4846	0.6285	0.48814
5	UCE5-1345	5321918	-1.149	0.0009317	-0.4275	0.6695	0.497286
5	CE5-146	5369558	-1.149	0.0009317	-0.4275	0.6695	0.497286
5	CE5-147	5462228	-1.363	0.001306	-0.505	0.6141	0.485502
5	CE5-148	5546268	-0.9315	0.000604	-0.3442	0.7311	0.503334
5	CE5-149	5617774	-1.285	0.001124	-0.4696	0.6391	0.489478
5	UCE5-1371	5648277	-1.285	0.001124	-0.4696	0.6391	0.489478
5	UCE5-1379	5692409	-1.285	0.001124	-0.4696	0.6391	0.489478
5	CE5-151	5795712	-1.054	0.000746	-0.3825	0.7025	0.501523
5	UCE5-1395	5814005	-1.054	0.000746	-0.3825	0.7025	0.501523
5	UCE5-1401	5850648	-1.126	0.0008572	-0.4101	0.6822	0.497715
5	UCE5-1409	5894797	-1.126	0.0008572	-0.4101	0.6822	0.497715
5	UCE5-1413	5980994	-1.126	0.0008572	-0.4101	0.6822	0.497715
5	UCE5-1416	6008923	-1.126	0.0008572	-0.4101	0.6822	0.497715
5	CE5-153	6064846	-1.343	0.001212	-0.4876	0.6264	0.48814
5	CE5-12	6259748	-2.065	0.002883	-0.7528	0.4525	0.419535
5	CE5-1	6336140	-2.198	0.003268	-0.7996	0.4249	0.410199
5	CE5-156	6444111	-2.439	0.004071	-0.8951	0.3719	0.377622
5	CE5-278	6618036	-2.518	0.004412	-0.932	0.3525	0.371129
5	UCE5-1468	6630357	-2.046	0.002898	-0.7547	0.4513	0.419535
5	UCE5-1487	6760652	-2.046	0.002898	-0.7547	0.4513	0.419535
5	UCE5-1491	6784656	-2.046	0.002898	-0.7547	0.4513	0.419535
5	CE5-158	6878994	-0.8316	0.0004761	-0.3056	0.7603	0.506929
5	UCE5-1507	6914789	-0.8316	0.0004761	-0.3056	0.7603	0.506929
5	UCE5-1509	6982216	-0.8316	0.0004761	-0.3056	0.7603	0.506929
5	CE5-159	7067113	-0.8316	0.0004761	-0.3056	0.7603	0.506929
5	CE5-35	7112226	0.6298	0.0002664	0.2285	0.8195	0.528424
5	CE5-160	7146033	-0.1454	1.399e-05	-0.05237	0.9583	0.566755
5	CE5-161	7239344	-0.1454	1.399e-05	-0.05237	0.9583	0.566755
5	UCE5-1519	7240840	-0.1454	1.399e-05	-0.05237	0.9583	0.566755
5	CE5-162	7302280	-0.1454	1.399e-05	-0.05237	0.9583	0.566755
5	UCE5-1534	7402620	-0.1572	1.648e-05	-0.05683	0.9547	0.566215
5	UCE5-1544	7482155	0.6432	0.0002814	0.2349	0.8145	0.526118
5	CE5-164	7489835	0.6432	0.0002814	0.2349	0.8145	0.526118
5	CE5-165	7580667	0.6432	0.0002814	0.2349	0.8145	0.526118
5	UCE5-1563	7601406	0.6432	0.0002814	0.2349	0.8145	0.526118
5	CE5-166	7758312	1.007	0.0006939	0.3689	0.7126	0.502407
5	UCE5-1703	7759043	1.007	0.0006939	0.3689	0.7126	0.502407
5	CE5-167	7835289	1.623	0.001814	0.5968	0.5513	0.461848
5	CE5-168	7972078	1.448	0.001459	0.5351	0.5932	0.476739
5	UCE5-1719	8012257	1.448	0.001459	0.5351	0.5932	0.476739
5	CE5-169	8156948	2.063	0.002928	0.7606	0.4478	0.419535
5	CE5-170	8270382	2.063	0.002928	0.7606	0.4478	0.419535
5	CE5-275	8270476	2.063	0.002928	0.7606	0.4478	0.419535
5	CE5-171	8362428	2.865	0.005649	1.058	0.2914	0.330975
5	UCE5-1724	8398682	2.865	0.005649	1.058	0.2914	0.330975
5	UCE5-1726	8498661	2.865	0.005649	1.058	0.2914	0.330975
5	UCE5-1734	8716204	3.935	0.01066	1.457	0.1468	0.221472
5	UCE5-1735	8717713	3.935	0.01066	1.457	0.1468	0.221472
5	CE5-172	8968582	4.932	0.01674	1.832	0.06854	0.156436
5	CE5-173	9039059	5.528	0.02115	2.063	0.04043	0.121433
5	CE5-174	9092610	5.528	0.02115	2.063	0.04043	0.121433
5	UCE5-1742	9248445	6.759	0.03126	2.521	0.01248	0.0540742
5	CE5-176	9287488	6.759	0.03126	2.521	0.01248	0.0540742
5	UCE5-1746	9343133	6.759	0.03126	2.521	0.01248	0.0540742
5	CE5-177	9379328	6.759	0.03126	2.521	0.01248	0.0540742
5	UCE5-1780	9482650	6.759	0.03126	2.521	0.01248	0.0540742
5	CE5-15	9507548	6.759	0.03126	2.521	0.01248	0.0540742
5	CE5-179	9542056	7.167	0.03555	2.695	0.007656	0.0521702
5	CE5-180	9593104	7.167	0.03555	2.695	0.007656	0.0521702
5	CE5-181	9674864	7.167	0.03555	2.695	0.007656	0.0521702
5	UCE5-1790	9792591	7.167	0.03555	2.695	0.007656	0.0521702
5	UCE5-1791	9794173	7.167	0.03555	2.695	0.007656	0.0521702
5	CE5-184	9903844	7.2	0.03605	2.714	0.007228	0.0516232
5	CE5-283	10124424	8.747	0.05397	3.352	0.0009604	0.0284607
5	CE5-185	10240553	8.307	0.04867	3.175	0.001741	0.0284607
5	UCE5-1809	10248667	7.965	0.04508	3.042	0.002674	0.0321938
5	CE5-186	10356066	8.458	0.05024	3.228	0.001459	0.0284607
5	UCE5-1813	10367837	8.458	0.05024	3.228	0.001459	0.0284607
5	CE5-187	10444663	9.002	0.05691	3.448	0.0006911	0.0284607
5	CE5-188	10568530	9.473	0.06241	3.621	0.0003729	0.0284607
5	UCE5-1830	10594213	9.473	0.06241	3.621	0.0003729	0.0284607
5	CE5-189	10695883	9.02	0.05686	3.446	0.0006946	0.0284607
5	UCE5-1839	10720923	9.02	0.05686	3.446	0.0006946	0.0284607
5	UCE5-1841	10839515	8.555	0.0514	3.267	0.001282	0.0284607
5	CE5-190	10846993	8.555	0.0514	3.267	0.001282	0.0284607
5	CE5-191	10943429	8.555	0.0514	3.267	0.001282	0.0284607
5	CE5-20	11004148	8.555	0.0514	3.267	0.001282	0.0284607
5	UCE5-1858	11036032	8.349	0.04872	3.176	0.001732	0.0284607
5	UCE5-1861	11114674	8.236	0.04717	3.123	0.00206	0.0284607
5	CE5-192	11132229	8.236	0.04717	3.123	0.00206	0.0284607
5	UCE5-1862	11198981	8.236	0.04717	3.123	0.00206	0.0284607
5	UCE5-1863	11220234	8.236	0.04717	3.123	0.00206	0.0284607
5	CE5-194	11321911	8.236	0.04717	3.123	0.00206	0.0284607
5	UCE5-1869	11340459	8.236	0.04717	3.123	0.00206	0.0284607
5	UCE5-1871	11402819	8.236	0.04717	3.123	0.00206	0.0284607
5	CE5-195	11411367	8.236	0.04717	3.123	0.00206	0.0284607
5	CE5-8	11467135	8.236	0.04717	3.123	0.00206	0.0284607
5	UCE5-1879	11476306	8.236	0.04717	3.123	0.00206	0.0284607
5	UCE5-1882	11611799	9.01	0.05555	3.404	0.0008044	0.0284607
5	CE5-196	11680770	7.587	0.04043	2.881	0.004405	0.0414801
5	CE5-197	11779464	7.587	0.04043	2.881	0.004405	0.0414801
5	UCE5-1887	11791971	7.587	0.04043	2.881	0.004405	0.0414801
5	UCE5-1890	11869685	8.92	0.05588	3.415	0.0007755	0.0284607
5	UCE5-1892	11878312	8.92	0.05588	3.415	0.0007755	0.0284607
5	UCE5-1905	11980446	8.477	0.05071	3.236	0.001424	0.0284607
5	UCE5-1908	12010157	8.316	0.04878	3.178	0.00172	0.0284607
5	CE5-198	12125452	9.063	0.05794	3.481	0.0006154	0.0284607
5	CE5-18	12153737	9.063	0.05794	3.481	0.0006154	0.0284607
5	CE5-199	12220634	9.063	0.05794	3.481	0.0006154	0.0284607
5	UCE5-1932	12222711	9.063	0.05794	3.481	0.0006154	0.0284607
5	UCE5-1939	12288256	8.44	0.04979	3.213	0.001536	0.0284607
5	CE5-200	12314130	8.672	0.05281	3.314	0.001094	0.0284607
5	UCE5-1966	12426773	6.877	0.0335	2.613	0.009662	0.0540742
5	UCE5-1973	12460814	6.877	0.0335	2.613	0.009662	0.0540742
5	CE5-201	12487094	7.529	0.03981	2.858	0.004725	0.0414801
5	CE5-202	12583131	7.529	0.03981	2.858	0.004725	0.0414801
5	UCE5-1983	12638412	7.529	0.03981	2.858	0.004725	0.0414801
5	UCE5-1992	12750712	7.529	0.03981	2.858	0.004725	0.0414801
5	CE5-204	12835906	8.164	0.04636	3.095	0.002258	0.0306931
5	CE5-205	12935216	9.209	0.05982	3.54	0.0004985	0.0284607
5	UCE5-2003	12985385	8.478	0.05024	3.228	0.00146	0.0284607
5	CE5-206	13031355	8.048	0.04548	3.064	0.002492	0.0319886
5	CE5-28	13051193	8.048	0.04548	3.064	0.002492	0.0319886
5	CE5-207	13120429	8.048	0.04548	3.064	0.002492	0.0319886
5	UCE5-2013	13185945	7.748	0.04154	2.922	0.003886	0.0407651
5	CE5-208	13213887	7.748	0.04154	2.922	0.003886	0.0407651
5	UCE5-2018	13263762	7.748	0.04154	2.922	0.003886	0.0407651
5	CE5-272	13311318	7.034	0.03405	2.635	0.009077	0.0540742
5	CE5-209	13370653	6.449	0.02939	2.399	0.01742	0.068603
5	UCE5-2023	13372433	7.034	0.03405	2.635	0.009077	0.0540742
5	UCE5-2027	13438077	7.034	0.03405	2.635	0.009077	0.0540742
5	CE5-210	13540701	7.034	0.03405	2.635	0.009077	0.0540742
5	CE5-211	13628652	7.302	0.03689	2.747	0.00657	0.0497458
5	UCE5-2033	13662278	6.641	0.03036	2.483	0.01385	0.0566619
5	UCE5-2038	13749324	6.815	0.03214	2.558	0.01129	0.0540742
5	UCE5-2039	13751805	6.815	0.03214	2.558	0.01129	0.0540742
5	UCE5-2042	13915827	6.92	0.03313	2.598	0.01008	0.0540742
5	CE5-213	13947670	6.92	0.03313	2.598	0.01008	0.0540742
5	CE5-11	14140411	6.737	0.03106	2.513	0.01278	0.0543777
5	CE5-214	14150454	6.752	0.03102	2.511	0.01284	0.0543777
5	CE5-216	14322702	5.863	0.02324	2.165	0.03159	0.106068
5	UCE5-2079	14355662	5.863	0.02324	2.165	0.03159	0.106068
5	CE5-217	14420671	5.863	0.02324	2.165	0.03159	0.106068
5	UCE5-2083	14422971	5.753	0.0224	2.119	0.03531	0.114016
5	CE5-219	14585480	5.65	0.02159	2.085	0.03838	0.119593
5	CE5-220	14642812	5.65	0.02159	2.085	0.03838	0.119593
5	UCE5-2087	14720477	5.65	0.02159	2.085	0.03838	0.119593
5	CE5-221	14804178	6.419	0.02894	2.373	0.01863	0.073027
5	CE5-13	14856185	4.549	0.01416	1.682	0.09413	0.188432
5	UCE5-2093	14870915	4.549	0.01416	1.682	0.09413	0.188432
5	UCE5-2103	14941788	4.549	0.01416	1.682	0.09413	0.188432
5	CE5-223	14992717	4.549	0.01416	1.682	0.09413	0.188432
5	CE5-224	15087802	4.972	0.01702	1.847	0.0663	0.155143
5	UCE5-2107	15182785	4.822	0.01609	1.795	0.07423	0.165938
5	UCE5-2118	15196511	4.822	0.01609	1.795	0.07423	0.165938
5	UCE5-2133	15329038	5.811	0.02361	2.182	0.03027	0.105416
5	CE5-226	15349187	5.55	0.02153	2.082	0.03863	0.119593
5	CE5-10	15367674	5.55	0.02153	2.082	0.03863	0.119593
5	UCE5-2137	15418157	5.522	0.02151	2.081	0.03874	0.119593
5	CE5-227	15426054	5.046	0.01788	1.894	0.05973	0.145068
5	CE5-228	15512110	4.227	0.01254	1.582	0.1153	0.202558
5	CE5-229	15591056	3.093	0.006654	1.149	0.2521	0.300938
5	UCE5-2206	15790107	3.462	0.008248	1.28	0.202	0.259511
5	UCE5-2208	15800570	3.462	0.008248	1.28	0.202	0.259511
5	UCE5-2218	15884228	3.462	0.008248	1.28	0.202	0.259511
5	UCE5-2222	15885487	3.462	0.008248	1.28	0.202	0.259511
5	CE5-233	16021119	2.846	0.005604	1.054	0.2933	0.332237
5	UCE5-2291	16055993	2.65	0.004835	0.9783	0.3291	0.35377
5	CE5-234	16120932	2.297	0.00361	0.8448	0.3993	0.395904
5	UCE5-2331	16253776	2.77	0.005219	1.017	0.3106	0.340839
5	UCE5-2344	16275845	2.77	0.005219	1.017	0.3106	0.340839
5	CE5-236	16385587	2.298	0.003692	0.8544	0.3939	0.391933
5	UCE5-2369	16407592	2.298	0.003692	0.8544	0.3939	0.391933
5	UCE5-2383	16442100	2.154	0.003228	0.7987	0.4254	0.410199
5	UCE5-2401	16502385	2.047	0.002968	0.7541	0.4517	0.419535
5	CE5-237	16543031	2.154	0.003228	0.7987	0.4254	0.410199
5	UCE5-2435	16623881	2.484	0.004354	0.9281	0.3545	0.371129
5	UCE5-2460	16778354	1.866	0.002495	0.702	0.4835	0.435341
5	UCE5-2463	16780131	2.785	0.005518	1.045	0.2971	0.332743
5	UCE5-2486	16837169	2.832	0.005681	1.061	0.29	0.330722
5	CE5-240	16888387	3.344	0.007889	1.252	0.2122	0.265316
5	UCE5-2496	16899504	3.344	0.007889	1.252	0.2122	0.265316
5	UCE5-2497	16900781	3.344	0.007889	1.252	0.2122	0.265316
5	CE5-241	16977589	3.351	0.007887	1.251	0.2123	0.265316
5	UCE5-2500	17012148	3.92	0.01074	1.463	0.1452	0.220942
5	CE5-242	17071969	3.724	0.009737	1.392	0.1656	0.236949
5	CE5-243	17165537	3.724	0.009737	1.392	0.1656	0.236949
5	CE5-21	17205255	2.979	0.006312	1.119	0.2647	0.311566
5	CE5-244	17374541	3.448	0.008485	1.298	0.1957	0.257301
5	CE5-5	17375138	3.448	0.008485	1.298	0.1957	0.257301
5	CE5-245	17520493	2.519	0.004514	0.9451	0.3457	0.366472
5	UCE5-2560	17520781	2.519	0.004514	0.9451	0.3457	0.366472
5	UCE5-2565	17589958	1.939	0.00264	0.7221	0.4711	0.429685
5	UCE5-2685	17697756	1.939	0.00264	0.7221	0.4711	0.429685
5	CE5-247	17704376	2.848	0.00564	1.057	0.2918	0.330983
5	UCE5-2721	17795841	2.446	0.004072	0.8975	0.3706	0.377622
5	CE5-248	17796313	2.446	0.004072	0.8975	0.3706	0.377622
5	CE5-249	17914105	0.948	0.0006311	0.3527	0.7247	0.502407
5	UCE5-2758	18007440	2.456	0.004172	0.9085	0.3647	0.375743
5	UCE5-2760	18009750	2.456	0.004172	0.9085	0.3647	0.375743
5	UCE5-2771	18120342	-1.208	0.001045	-0.4539	0.6504	0.494304
5	UCE5-2776	18168654	-0.9261	0.0006164	-0.3486	0.7278	0.503173
5	UCE5-2793	18262314	-0.8214	0.0004774	-0.306	0.76	0.506929
5	CE5-251	18262699	-0.8214	0.0004774	-0.306	0.76	0.506929
5	UCE5-2796	18278601	-1.61	0.001835	-0.6019	0.548	0.459998
5	UCE5-2802	18354545	-1.623	0.001881	-0.6092	0.5431	0.457251
5	CE5-9	18392644	-2.006	0.002882	-0.7545	0.4514	0.419535
5	UCE5-2837	18498888	-1.144	0.0009379	-0.43	0.6676	0.497286
5	CE5-285	18554914	-0.774	0.0004319	-0.2918	0.7708	0.510296
5	UCE5-2847	18637634	-0.4599	0.000152	-0.173	0.8628	0.547134
5	CE5-252	18657948	-1.114	0.0008832	-0.4173	0.6769	0.497715
5	CE5-253	18757388	-1.48	0.001574	-0.5574	0.5779	0.472392
5	CE5-254	18824515	-2.08	0.0031	-0.7827	0.4348	0.413309
5	CE5-19	18921048	-2.98	0.006044	-1.094	0.2751	0.320391
5	CE5-43	18924167	-2.964	0.005977	-1.083	0.2802	0.321284
5	CE5-286	19131316	-4.49	0.01372	-1.655	0.09945	0.192925
5	UCE5-2890	19135273	-4.49	0.01372	-1.655	0.09945	0.192925
5	UCE5-2896	19210912	-4.202	0.01194	-1.543	0.1245	0.202558
5	UCE5-2902	19231552	-4.99	0.01673	-1.831	0.06864	0.156436
5	UCE5-3001	19391069	-4.043	0.01142	-1.509	0.133	0.210692
5	CE5-257	19515184	-3.814	0.01012	-1.419	0.1575	0.228856
5	UCE5-3010	19515358	-3.814	0.01012	-1.419	0.1575	0.228856
5	UCE5-3033	19596260	-4.187	0.012	-1.547	0.1235	0.202558
5	CE5-258	19608892	-4.561	0.01431	-1.691	0.09234	0.186622
5	CE5-259	19671493	-3.784	0.009909	-1.404	0.1618	0.233493
5	UCE5-3044	19710742	-3.325	0.007799	-1.244	0.2148	0.26632
5	UCE5-3087	19774547	-3.294	0.007685	-1.235	0.2182	0.269293
5	UCE5-3094	19893002	-1.578	0.001733	-0.5848	0.5594	0.465811
5	UCE5-3097	19933932	-2.353	0.003951	-0.8839	0.3778	0.381315
5	CE5-263	20112786	-2.927	0.006138	-1.103	0.2714	0.318119
5	UCE5-3106	20196865	-2.391	0.004051	-0.8951	0.3718	0.377622
5	UCE5-3113	20198668	-2.391	0.004051	-0.8951	0.3718	0.377622
5	UCE5-3168	20264925	-1.511	0.001611	-0.5637	0.5736	0.470492
5	CE5-31	20290768	-1.511	0.001611	-0.5637	0.5736	0.470492
5	CE5-265	20383794	-0.2251	3.591e-05	-0.08411	0.9331	0.559391
5	UCE5-3182	20435165	-0.2251	3.591e-05	-0.08411	0.9331	0.559391
5	UCE5-3195	20437968	-0.2251	3.591e-05	-0.08411	0.9331	0.559391
5	CE5-267	20626598	-0.2251	3.591e-05	-0.08411	0.9331	0.559391
5	UCE5-3397	20651440	-0.2251	3.591e-05	-0.08411	0.9331	0.559391
5	UCE5-3416	20824979	-0.2251	3.591e-05	-0.08411	0.9331	0.559391
5	CE5-269	20862485	-0.2251	3.591e-05	-0.08411	0.9331	0.559391
6	UCE6-531	350084	-1.23	0.001105	-0.4669	0.6411	0.489478
6	CE6-103	387180	-1.23	0.001105	-0.4669	0.6411	0.489478
6	CE6-104	478348	-1.23	0.001105	-0.4669	0.6411	0.489478
6	CE6-105	543068	-1.23	0.001105	-0.4669	0.6411	0.489478
6	UCE6-543	547548	-1.23	0.001105	-0.4669	0.6411	0.489478
6	UCE6-544	596094	-1.781	0.00232	-0.6769	0.4993	0.44252
6	CE6-106	636850	-1.781	0.00232	-0.6769	0.4993	0.44252
6	UCE6-548	718523	-1.781	0.00232	-0.6769	0.4993	0.44252
6	CE6-107	734972	-1.539	0.001728	-0.584	0.5599	0.465811
6	CE6-108	789666	-0.8502	0.0005295	-0.323	0.747	0.506929
6	UCE6-560	911871	-0.8502	0.0005295	-0.323	0.747	0.506929
6	CE6-110	982564	-0.8502	0.0005295	-0.323	0.747	0.506929
6	UCE6-566	1001412	-0.8502	0.0005295	-0.323	0.747	0.506929
6	CE6-220	1127311	-0.5405	0.0002136	-0.2052	0.8377	0.537691
6	UCE6-577	1182001	-0.3057	6.793e-05	-0.1157	0.908	0.555726
6	CE6-111	1215425	-0.3057	6.793e-05	-0.1157	0.908	0.555726
6	UCE6-584	1310698	-0.3057	6.793e-05	-0.1157	0.908	0.555726
6	CE6-20	1358166	-0.3057	6.793e-05	-0.1157	0.908	0.555726
6	UCE6-593	1447260	0.3174	7.339e-05	0.1202	0.9044	0.555135
6	UCE6-598	1447824	0.3174	7.339e-05	0.1202	0.9044	0.555135
6	UCE6-600	1502698	-1.244	0.001105	-0.4668	0.6412	0.489478
6	CE6-221	1549457	-1.244	0.001105	-0.4668	0.6412	0.489478
6	UCE6-641	1613525	-2.019	0.002899	-0.7568	0.4501	0.419535
6	CE6-223	1785496	-2.16	0.003306	-0.8084	0.4198	0.408068
6	UCE6-703	1850468	-2.16	0.003306	-0.8084	0.4198	0.408068
6	CE6-112	1922789	-2.323	0.003806	-0.8675	0.3867	0.387053
6	CE6-113	2013369	-1.957	0.002722	-0.7333	0.4642	0.425232
6	CE6-114	2090663	-2.209	0.003457	-0.8267	0.4094	0.401198
6	CE6-18	2090772	-2.209	0.003457	-0.8267	0.4094	0.401198
6	CE6-115	2184811	-1.435	0.001464	-0.5374	0.5916	0.476739
6	UCE6-725	2214385	-1.501	0.001608	-0.5633	0.5739	0.470492
6	CE6-116	2275881	-2.314	0.003884	-0.8584	0.3918	0.391229
6	UCE6-738	2357663	-1.619	0.001835	-0.5972	0.5511	0.461848
6	UCE6-754	2406946	-1.446	0.001475	-0.5395	0.5902	0.476739
6	CE6-118	2452820	-1.507	0.001609	-0.5635	0.5738	0.470492
6	UCE6-761	2550901	-1.714	0.002112	-0.6457	0.5193	0.444012
6	UCE6-763	2552391	-1.714	0.002112	-0.6457	0.5193	0.444012
6	UCE6-764	2611067	-0.8342	0.0005079	-0.3164	0.752	0.506929
6	UCE6-769	2701231	-2.69	0.005312	-1.026	0.3063	0.339528
6	CE6-120	2727321	-2.69	0.005312	-1.026	0.3063	0.339528
6	UCE6-775	2778640	-2.349	0.004051	-0.8951	0.3718	0.377622
6	UCE6-776	2844469	-2.349	0.004051	-0.8951	0.3718	0.377622
6	CE6-122	2877421	-2.287	0.003835	-0.8709	0.3849	0.386011
6	UCE6-783	2924225	-1.747	0.002221	-0.6605	0.5097	0.442649
6	UCE6-786	3015791	-2.553	0.004766	-0.9713	0.3326	0.355266
6	UCE6-790	3040005	-2.254	0.00371	-0.8565	0.3928	0.391763
6	UCE6-802	3119421	-2.693	0.005292	-1.024	0.3072	0.339528
6	CE6-9	3195443	-2.451	0.004332	-0.9258	0.3557	0.371129
6	UCE6-808	3204628	-2.451	0.004332	-0.9258	0.3557	0.371129
6	CE6-125	3281640	-1.979	0.002824	-0.7469	0.456	0.420003
6	UCE6-814	3350508	-2.082	0.003116	-0.7848	0.4335	0.412814
6	UCE6-817	3401659	-2.082	0.003116	-0.7848	0.4335	0.412814
6	CE6-126	3421818	-2.082	0.003116	-0.7848	0.4335	0.412814
6	CE6-127	3527072	-1.993	0.002855	-0.751	0.4535	0.419535
6	UCE6-833	3679241	-2.138	0.003285	-0.8058	0.4213	0.409054
6	UCE6-835	3716912	-2.734	0.005405	-1.035	0.3021	0.336329
6	UCE6-839	3814906	-2.327	0.003904	-0.8787	0.3806	0.383224
6	UCE6-840	3820211	-2.01	0.002894	-0.7561	0.4505	0.419535
6	CE6-128	3921081	-3.185	0.007187	-1.194	0.2338	0.284815
6	CE6-129	4060837	-5.111	0.01858	-1.931	0.05489	0.138088
6	UCE6-854	4279603	-4.718	0.016	-1.79	0.07507	0.166602
6	CE6-130	4309966	-4.522	0.0146	-1.708	0.08918	0.18348
6	UCE6-858	4389221	-4.522	0.0146	-1.708	0.08918	0.18348
6	CE6-131	4401748	-4.656	0.01542	-1.756	0.08059	0.177334
6	CE6-132	4500370	-4.007	0.01127	-1.499	0.1355	0.213449
6	UCE6-865	4507509	-4.049	0.01161	-1.521	0.1298	0.208617
6	UCE6-870	4571085	-3.613	0.009247	-1.356	0.1767	0.245738
6	UCE6-871	4615752	-3.613	0.009247	-1.356	0.1767	0.245738
6	UCE6-872	4649198	-3.769	0.01006	-1.415	0.1586	0.229662
6	CE6-216	4745910	-3.671	0.009503	-1.375	0.1707	0.241783
6	CE6-134	4753766	-3.671	0.009503	-1.375	0.1707	0.241783
6	CE6-4	4900879	-4.267	0.01272	-1.593	0.1127	0.202558
6	CE6-135	4927296	-4.267	0.01272	-1.593	0.1127	0.202558
6	CE6-136	5022107	-4.404	0.01349	-1.641	0.1023	0.192925
6	UCE6-886	5033443	-4.404	0.01349	-1.641	0.1023	0.192925
6	UCE6-888	5152490	-3.737	0.009661	-1.386	0.1672	0.238026
6	UCE6-890	5153185	-3.737	0.009661	-1.386	0.1672	0.238026
6	UCE6-904	5234760	-3.887	0.01051	-1.446	0.1497	0.224489
6	CE6-139	5273988	-3.963	0.01087	-1.471	0.1428	0.218814
6	UCE6-929	5414458	-1.948	0.002665	-0.7256	0.469	0.428697
6	CE6-140	5466214	-1.948	0.002665	-0.7256	0.469	0.428697
6	CE6-141	5562593	-2.914	0.006014	-1.092	0.2763	0.320391
6	UCE6-940	5568979	-2.734	0.005316	-1.026	0.3061	0.339528
6	CE6-29	5621433	-2.909	0.006019	-1.092	0.2761	0.320391
6	CE6-142	5729183	-2.147	0.003264	-0.8032	0.4228	0.409567
6	UCE6-952	5759067	-1.738	0.002147	-0.651	0.5158	0.444012
6	UCE6-962	5819564	-1.317	0.001247	-0.4959	0.6205	0.48814
6	UCE6-965	5877800	-1.317	0.001247	-0.4959	0.6205	0.48814
6	UCE6-983	5961158	-1.078	0.0008498	-0.4093	0.6827	0.497715
6	UCE6-985	5963609	-1.078	0.0008498	-0.4093	0.6827	0.497715
6	CE6-144	6014350	-1.487	0.001621	-0.5655	0.5723	0.470492
6	CE6-145	6073085	-1.806	0.002392	-0.6873	0.4927	0.440331
6	CE6-8	6152521	-1.694	0.002106	-0.6449	0.5198	0.444012
6	UCE6-988	6248524	-2.341	0.004033	-0.8932	0.3729	0.378083
6	UCE6-990	6310598	-2.645	0.005152	-1.01	0.3137	0.342457
6	UCE6-991	6319890	-2.645	0.005152	-1.01	0.3137	0.342457
6	CE6-14	6518990	-1.588	0.001856	-0.6052	0.5457	0.458524
6	CE6-146	6528312	-1.588	0.001856	-0.6052	0.5457	0.458524
6	CE6-147	6579082	-1.615	0.001917	-0.6151	0.5392	0.455332
6	CE6-13	6581229	-1.615	0.001917	-0.6151	0.5392	0.455332
6	CE6-148	6739661	-1.694	0.002114	-0.646	0.5191	0.444012
6	UCE6-1000	6762337	-1.694	0.002114	-0.646	0.5191	0.444012
6	CE6-149	6940756	-2.222	0.00363	-0.8472	0.3979	0.39498
6	UCE6-1007	6955003	-2.222	0.00363	-0.8472	0.3979	0.39498
6	CE6-150	7009760	-2.839	0.005931	-1.084	0.2796	0.321033
6	UCE6-1009	7143469	-2.578	0.004894	-0.9843	0.3262	0.35198
6	CE6-30	7144795	-1.755	0.002326	-0.6673	0.5054	0.442649
6	UCE6-1011	7266175	-2.578	0.004894	-0.9843	0.3262	0.35198
6	UCE6-1012	7266850	-2.578	0.004894	-0.9843	0.3262	0.35198
6	CE6-225	7322729	-2.578	0.004894	-0.9843	0.3262	0.35198
6	UCE6-1021	7336053	-2.578	0.004894	-0.9843	0.3262	0.35198
6	UCE6-1037	7513531	-1.765	0.002294	-0.673	0.5018	0.44252
6	UCE6-1041	7564196	-1.765	0.002294	-0.673	0.5018	0.44252
6	CE6-153	7613129	1.543	0.001754	0.5884	0.5569	0.464232
6	UCE6-1044	7727578	-1.763	0.002289	-0.6722	0.5022	0.44252
6	UCE6-1045	7743234	1.982	0.00293	0.7531	0.4523	0.419535
6	UCE6-1051	7821467	-1.489	0.001631	-0.5673	0.5711	0.470492
6	UCE6-1056	7940932	-1.987	0.002907	-0.7578	0.4495	0.419535
6	UCE6-1063	7964226	2.309	0.003928	0.8814	0.3792	0.382271
6	UCE6-1076	8083523	-1.268	0.001184	-0.4833	0.6294	0.48814
6	UCE6-1079	8247006	0.7821	0.0004503	0.2979	0.7661	0.508383
6	UCE6-1080	8248179	0.7821	0.0004503	0.2979	0.7661	0.508383
6	CE6-24	8357013	0.7821	0.0004503	0.2979	0.7661	0.508383
6	CE6-155	8394252	-1.053	0.0008173	-0.3953	0.6931	0.500964
6	UCE6-1086	8426345	-0.3185	7.447e-05	-0.1211	0.9037	0.555135
6	UCE6-1088	8501749	-0.4214	0.0001303	-0.1602	0.8729	0.550221
6	CE6-157	8548923	-0.4214	0.0001303	-0.1602	0.8729	0.550221
6	UCE6-1091	8665271	-0.4214	0.0001303	-0.1602	0.8729	0.550221
6	CE6-217	8691682	-0.4214	0.0001303	-0.1602	0.8729	0.550221
6	CE6-159	8751501	-0.4214	0.0001303	-0.1602	0.8729	0.550221
6	UCE6-1095	8832385	-0.09621	6.805e-06	-0.03661	0.9708	0.571426
6	CE6-160	8923304	-0.09621	6.805e-06	-0.03661	0.9708	0.571426
6	UCE6-1102	8952716	-0.6955	0.0003559	-0.2648	0.7914	0.517029
6	CE6-161	9021906	-1.738	0.002218	-0.6617	0.5089	0.442649
6	CE6-26	9025463	-1.738	0.002218	-0.6617	0.5089	0.442649
6	CE6-162	9093586	-1.738	0.002218	-0.6617	0.5089	0.442649
6	CE6-164	9287807	-0.8253	0.0004996	-0.3138	0.754	0.506929
6	UCE6-1114	9303872	-0.8253	0.0004996	-0.3138	0.754	0.506929
6	CE6-165	9483523	-0.8253	0.0004996	-0.3138	0.754	0.506929
6	CE6-211	9525286	-0.8253	0.0004996	-0.3138	0.754	0.506929
6	CE6-212	9542405	-0.8253	0.0004996	-0.3138	0.754	0.506929
6	CE6-213	9552282	-0.8253	0.0004996	-0.3138	0.754	0.506929
6	CE6-214	9570208	-0.4766	0.0001668	-0.1813	0.8563	0.544241
6	CE6-166	9678748	-1.444	0.001519	-0.5474	0.5847	0.475511
6	UCE6-1127	9710212	-1.195	0.001042	-0.4534	0.6508	0.494304
6	CE6-167	9822826	-1.195	0.001042	-0.4534	0.6508	0.494304
6	CE6-168	9902316	-1.021	0.0007587	-0.3867	0.6994	0.501523
6	UCE6-1134	9967565	-1.021	0.0007587	-0.3867	0.6994	0.501523
6	UCE6-1144	10037243	-1.021	0.0007587	-0.3867	0.6994	0.501523
6	CE6-170	10076512	-1.021	0.0007587	-0.3867	0.6994	0.501523
6	CE6-171	10203322	-1.245	0.001127	-0.4714	0.6378	0.489478
6	CE6-25	10226939	-0.9249	0.0006231	-0.3505	0.7264	0.502617
6	CE6-172	10286618	-0.9687	0.000682	-0.3667	0.7143	0.502407
6	UCE6-1156	10317200	-0.9687	0.000682	-0.3667	0.7143	0.502407
6	CE6-173	10376766	-0.9687	0.000682	-0.3667	0.7143	0.502407
6	UCE6-1165	10424790	-0.9687	0.000682	-0.3667	0.7143	0.502407
6	CE6-174	10461229	-1.342	0.001303	-0.507	0.6128	0.484929
6	UCE6-1178	10550197	-1.051	0.0007938	-0.3956	0.6928	0.500964
6	CE6-175	10552813	-1.051	0.0007938	-0.3956	0.6928	0.500964
6	CE6-176	10648859	-1.091	0.0008614	-0.4121	0.6807	0.497715
6	UCE6-1184	10662557	-1.091	0.0008614	-0.4121	0.6807	0.497715
6	UCE6-1186	10731039	-1.347	0.001305	-0.5073	0.6125	0.484929
6	CE6-177	10739562	-1.347	0.001305	-0.5073	0.6125	0.484929
6	CE6-178	10791653	-1.347	0.001305	-0.5073	0.6125	0.484929
6	UCE6-1198	10862511	-1.289	0.001198	-0.4861	0.6274	0.48814
6	UCE6-1199	10869240	-1.678	0.002037	-0.6341	0.5267	0.447918
6	CE6-227	10944577	-1.182	0.001005	-0.4451	0.6567	0.49681
6	CE6-179	11071492	0.3838	0.0001051	0.1439	0.8857	0.550221
6	UCE6-1204	11096460	0.3838	0.0001051	0.1439	0.8857	0.550221
6	UCE6-1207	11127957	0.3838	0.0001051	0.1439	0.8857	0.550221
6	UCE6-1212	11342561	1.288	0.001196	0.4857	0.6277	0.48814
6	CE6-180	11346702	1.288	0.001196	0.4857	0.6277	0.48814
6	CE6-181	11433411	0.6214	0.0002776	0.2339	0.8153	0.526118
6	UCE6-1215	11452971	0.6214	0.0002776	0.2339	0.8153	0.526118
6	CE6-7	11517222	1.296	0.001204	0.4872	0.6266	0.48814
6	CE6-182	11530495	1.296	0.001204	0.4872	0.6266	0.48814
6	CE6-183	11622417	2.054	0.003058	0.7773	0.4379	0.414662
6	CE6-27	11836656	1.9	0.002617	0.7189	0.4731	0.430012
6	CE6-185	11952422	1.832	0.002438	0.6939	0.4886	0.437595
6	UCE6-1244	12022174	1.832	0.002438	0.6939	0.4886	0.437595
6	CE6-186	12076251	1.832	0.002438	0.6939	0.4886	0.437595
6	CE6-187	12208257	1.666	0.002031	0.6315	0.5284	0.448911
6	CE6-188	12293104	2.692	0.005268	1.021	0.3083	0.339528
6	CE6-189	12359449	2.692	0.005268	1.021	0.3083	0.339528
6	CE6-218	12364405	2.692	0.005268	1.021	0.3083	0.339528
6	UCE6-1264	12533025	1.065	0.0008173	0.4014	0.6885	0.500213
6	CE6-191	12750713	0.4747	0.000162	0.1786	0.8584	0.544754
6	UCE6-1296	12763105	0.4747	0.000162	0.1786	0.8584	0.544754
6	UCE6-1304	12878121	1.141	0.0009391	0.4303	0.6674	0.497286
6	UCE6-1314	12974281	0.2468	4.347e-05	0.09254	0.9264	0.55887
6	CE6-192	12990085	0.2468	4.347e-05	0.09254	0.9264	0.55887
6	CE6-193	13050494	0.6659	0.0003153	0.2493	0.8034	0.522036
6	UCE6-1337	13262690	-1.294	0.001199	-0.4863	0.6273	0.48814
6	CE6-194	13339566	-1.714	0.00208	-0.6408	0.5224	0.44516
6	UCE6-1343	13378095	-0.4203	0.0001256	-0.1573	0.8752	0.550221
6	CE6-195	13482071	0.2909	6.073e-05	0.1091	0.9132	0.557225
6	CE6-196	13557283	0.4831	0.00017	0.183	0.855	0.543825
6	CE6-15	13600717	0.8922	0.0005821	0.3387	0.7352	0.503334
6	CE6-197	13656584	2.381	0.004152	0.9063	0.3659	0.376423
6	UCE6-1358	13676249	2.732	0.005481	1.042	0.2987	0.333095
6	UCE6-1360	13733871	3.017	0.006692	1.152	0.2507	0.300544
6	CE6-198	13812846	4.051	0.01208	1.552	0.1222	0.202558
6	CE6-199	13893785	3.424	0.008625	1.309	0.192	0.254822
6	UCE6-1369	14072817	3.316	0.008073	1.266	0.2069	0.262181
6	CE6-201	14089636	3.316	0.008073	1.266	0.2069	0.262181
6	CE6-202	14179996	4.179	0.01277	1.596	0.112	0.202558
6	UCE6-1386	14252101	5.455	0.02176	2.093	0.03762	0.119192
6	CE6-203	14271376	4.731	0.01634	1.809	0.07201	0.162267
6	CE6-204	14364840	4.169	0.01271	1.593	0.1128	0.202558
6	UCE6-1397	14365263	4.169	0.01271	1.593	0.1128	0.202558
6	UCE6-1429	14437076	4.169	0.01271	1.593	0.1128	0.202558
6	CE6-205	14451269	3.881	0.01103	1.482	0.1398	0.217484
6	UCE6-1456	14542103	5.024	0.01849	1.926	0.0555	0.138384
6	CE6-206	14547204	5.024	0.01849	1.926	0.0555	0.138384
6	UCE6-1468	14600463	5.102	0.01904	1.955	0.05197	0.134612
6	CE6-207	14636404	4.356	0.01397	1.671	0.09639	0.1898
6	CE6-219	14678987	4.356	0.01397	1.671	0.09639	0.1898
6	CE6-208	14739634	5.266	0.02039	2.025	0.04425	0.125143
6	UCE6-1490	14740346	5.266	0.02039	2.025	0.04425	0.125143
6	CE6-209	14791150	4.875	0.01749	1.873	0.06262	0.150262
6	CE6-210	14888419	-3.843	0.01088	-1.472	0.1427	0.218814
6	UCE6-1507	14961400	3.523	0.009141	1.348	0.1792	0.246772
6	UCE6-1508	14961815	3.523	0.009141	1.348	0.1792	0.246772
6	UCE6-1516	15074614	-3.924	0.01134	-1.503	0.1345	0.212669
6	CE6-230	15137625	-4.523	0.01493	-1.728	0.08553	0.182005
6	UCE6-1520	15138096	-4.523	0.01493	-1.728	0.08553	0.182005
6	UCE6-1528	15196795	-4.494	0.01471	-1.715	0.08788	0.182096
6	CE6-231	15252244	-4.305	0.01343	-1.638	0.1031	0.192925
6	UCE6-1548	15330737	-4.305	0.01343	-1.638	0.1031	0.192925
6	CE6-5	15366117	-4.876	0.01723	-1.859	0.06456	0.152835
6	UCE6-1556	15500580	-5.417	0.02137	-2.074	0.03937	0.120217
6	UCE6-1557	15500713	-5.417	0.02137	-2.074	0.03937	0.120217
6	CE6-232	15560858	-3.437	0.008624	-1.309	0.192	0.254822
6	UCE6-1565	15563593	-3.437	0.008624	-1.309	0.192	0.254822
6	UCE6-1580	15658948	-3.401	0.008409	-1.292	0.1977	0.259474
6	UCE6-1585	15697711	-3.463	0.008737	-1.318	0.1891	0.254822
6	UCE6-1590	15820520	-2.752	0.005516	-1.045	0.2972	0.332743
6	CE6-233	15842349	-2.752	0.005516	-1.045	0.2972	0.332743
6	UCE6-1606	16035557	-4.729	0.01635	-1.81	0.07189	0.162267
6	UCE6-1607	16072842	-4.275	0.01338	-1.635	0.1037	0.192925
6	UCE6-1612	16203694	-4.275	0.01338	-1.635	0.1037	0.192925
6	CE6-236	16227136	-4.275	0.01338	-1.635	0.1037	0.192925
6	CE6-237	16327274	-3.442	0.008676	-1.313	0.1907	0.254822
6	UCE6-1621	16505859	-1.126	0.0009196	-0.4258	0.6707	0.497286
6	UCE6-1624	16596096	-1.126	0.0009196	-0.4258	0.6707	0.497286
6	UCE6-1628	16641436	-1.126	0.0009196	-0.4258	0.6707	0.497286
6	CE6-239	16892054	-1.126	0.0009196	-0.4258	0.6707	0.497286
6	UCE6-1639	16916863	-1.126	0.0009196	-0.4258	0.6707	0.497286
6	CE6-240	17034241	-1.126	0.0009196	-0.4258	0.6707	0.497286
6	CE6-241	17215753	-1.126	0.0009196	-0.4258	0.6707	0.497286
6	CE6-242	17339521	-1.126	0.0009196	-0.4258	0.6707	0.497286
6	UCE6-1649	17474873	-1.126	0.0009196	-0.4258	0.6707	0.497286
6	CE6-243	17498443	-1.126	0.0009196	-0.4258	0.6707	0.497286
6	CE6-244	17618863	-1.398	0.001418	-0.5276	0.5984	0.478476

## Sheet: 558 SNPs
SNPs linked with mitotype
CHR	SNP	BP
1	CE1-10	13727552
1	CE1-112	6351805
1	CE1-113	6651083
1	CE1-114	7118751
1	CE1-115	7436825
1	CE1-116	7581800
1	CE1-117	7677531
1	CE1-118	7833557
1	CE1-123	4338253
1	CE1-124	4533147
1	CE1-139	8361424
1	CE1-140	9026456
1	CE1-141	9190194
1	CE1-144	6593043
1	CE1-145	6166277
1	CE1-149	7899293
1	CE1-151	5083461
1	CE1-153	8158558
1	CE1-154	8550709
1	CE1-157	8828147
1	CE1-158	8642732
1	CE1-160	7492494
1	CE1-163	6070816
1	CE1-165	7057031
1	CE1-166	7273650
1	CE1-17	8278630
1	CE1-170	8292940
1	CE1-171	6795674
1	CE1-173	6256996
1	CE1-191	10924237
1	CE1-196	11415243
1	CE1-197	11494130
1	CE1-21	8646297
1	CE1-210	12936934
1	CE1-213	13294201
1	CE1-217	13845117
1	CE1-218	13938762
1	CE1-219	14026306
1	CE1-220	14113165
1	CE1-221	14189368
1	CE1-222	14267212
1	CE1-228	4590528
1	CE1-231	7917995
1	CE1-232	7917212
1	CE1-233	7916192
1	CE1-234	7934579
1	CE1-235	7938290
1	CE1-236	7937792
1	CE1-24	7886017
1	CE1-248	13850044
1	CE1-257	6724981
1	CE1-258	14307025
1	CE1-28	7410352
2	CE2-114	2065810
2	CE2-119	2691194
2	CE2-126	3729978
2	CE2-128	4003594
2	CE2-129	4092529
2	CE2-130	4188418
2	CE2-131	4278687
2	CE2-16	3828599
3	CE3-190	10720766
3	CE3-191	10817878
3	CE3-192	10914864
3	CE3-193	11200275
3	CE3-194	11335956
3	CE3-197	11699919
4	CE4-1	11668235
4	CE4-10	13240987
4	CE4-100	419847
4	CE4-101	657969
4	CE4-105	1396330
4	CE4-106	1577498
4	CE4-108	1942488
4	CE4-109	2095589
4	CE4-110	2289095
4	CE4-12	5766594
4	CE4-125	4625308
4	CE4-126	4779016
4	CE4-127	4978595
4	CE4-128	5140526
4	CE4-129	5228869
4	CE4-131	5513221
4	CE4-132	5819728
4	CE4-133	6077557
4	CE4-134	6173559
4	CE4-135	6260291
4	CE4-137	6414193
4	CE4-138	6602009
4	CE4-139	6790549
4	CE4-14	7405246
4	CE4-141	7081679
4	CE4-145	7517263
4	CE4-146	7610576
4	CE4-147	7692800
4	CE4-148	7827613
4	CE4-149	7919676
4	CE4-15	4051259
4	CE4-150	8014460
4	CE4-151	8162278
4	CE4-152	8228705
4	CE4-153	8286644
4	CE4-154	8346572
4	CE4-155	8434404
4	CE4-156	8587421
4	CE4-157	8674290
4	CE4-158	8767548
4	CE4-159	8859180
4	CE4-160	8921798
4	CE4-161	9002934
4	CE4-162	9100903
4	CE4-163	9192101
4	CE4-165	9353916
4	CE4-166	9619027
4	CE4-167	9715408
4	CE4-169	9884304
4	CE4-170	9967684
4	CE4-172	10677530
4	CE4-173	10835779
4	CE4-174	11082973
4	CE4-175	11166263
4	CE4-176	11349401
4	CE4-177	11438913
4	CE4-178	11603948
4	CE4-179	11666986
4	CE4-180	11753080
4	CE4-181	11839652
4	CE4-185	12382900
4	CE4-186	12453623
4	CE4-187	12524273
4	CE4-188	12613411
4	CE4-189	12694946
4	CE4-19	11830215
4	CE4-194	13370549
4	CE4-195	13629783
4	CE4-20	10909553
4	CE4-21	4526745
4	CE4-223	1751637
4	CE4-224	4009424
4	CE4-225	4281915
4	CE4-226	6507432
4	CE4-228	1063709
4	CE4-229	11259345
4	CE4-23	2172527
4	CE4-230	12971748
4	CE4-233	7900249
4	CE4-234	12908559
4	CE4-26	10258663
4	CE4-28	12841509
4	CE4-32	9318640
4	CE4-6	8676469
4	CE4-9	11315719
5	CE5-1	6336140
5	CE5-101	93558
5	CE5-102	147789
5	CE5-104	293595
5	CE5-105	399752
5	CE5-106	499846
5	CE5-107	591257
5	CE5-110	872773
5	CE5-111	1038832
5	CE5-112	1129301
5	CE5-113	1200645
5	CE5-114	1297643
5	CE5-116	1486129
5	CE5-12	6259748
5	CE5-15	9507548
5	CE5-156	6444111
5	CE5-164	7489835
5	CE5-165	7580667
5	CE5-166	7758312
5	CE5-167	7835289
5	CE5-168	7972078
5	CE5-169	8156948
5	CE5-17	16796
5	CE5-170	8270382
5	CE5-171	8362428
5	CE5-172	8968582
5	CE5-173	9039059
5	CE5-174	9092610
5	CE5-176	9287488
5	CE5-177	9379328
5	CE5-179	9542056
5	CE5-180	9593104
5	CE5-181	9674864
5	CE5-184	9903844
5	CE5-185	10240553
5	CE5-186	10356066
5	CE5-187	10444663
5	CE5-188	10568530
5	CE5-19	18921048
5	CE5-2	497944
5	CE5-227	15426054
5	CE5-228	15512110
5	CE5-229	15591056
5	CE5-234	16120932
5	CE5-236	16385587
5	CE5-237	16543031
5	CE5-251	18262699
5	CE5-253	18757388
5	CE5-257	19515184
5	CE5-258	19608892
5	CE5-259	19671493
5	CE5-263	20112786
5	CE5-265	20383794
5	CE5-267	20626598
5	CE5-269	20862485
5	CE5-270	1577100
5	CE5-275	8270476
5	CE5-283	10124424
5	CE5-285	18554914
5	CE5-286	19131316
5	CE5-31	20290768
5	CE5-43	18924167
5	CE5-9	18392644
X	CE6-116	2275881
X	CE6-13	6581229
X	CE6-14	6518990
X	CE6-140	5466214
X	CE6-142	5729183
X	CE6-144	6014350
X	CE6-145	6073085
X	CE6-146	6528312
X	CE6-147	6579082
X	CE6-148	6739661
X	CE6-149	6940756
X	CE6-15	13600717
X	CE6-150	7009760
X	CE6-161	9021906
X	CE6-162	9093586
X	CE6-164	9287807
X	CE6-165	9483523
X	CE6-166	9678748
X	CE6-167	9822826
X	CE6-168	9902316
X	CE6-170	10076512
X	CE6-171	10203322
X	CE6-172	10286618
X	CE6-173	10376766
X	CE6-174	10461229
X	CE6-175	10552813
X	CE6-176	10648859
X	CE6-177	10739562
X	CE6-178	10791653
X	CE6-179	11071492
X	CE6-180	11346702
X	CE6-181	11433411
X	CE6-182	11530495
X	CE6-183	11622417
X	CE6-185	11952422
X	CE6-186	12076251
X	CE6-187	12208257
X	CE6-188	12293104
X	CE6-189	12359449
X	CE6-191	12750713
X	CE6-192	12990085
X	CE6-193	13050494
X	CE6-194	13339566
X	CE6-195	13482071
X	CE6-196	13557283
X	CE6-197	13656584
X	CE6-198	13812846
X	CE6-199	13893785
X	CE6-201	14089636
X	CE6-202	14179996
X	CE6-203	14271376
X	CE6-204	14364840
X	CE6-206	14547204
X	CE6-207	14636404
X	CE6-209	14791150
X	CE6-210	14888419
X	CE6-211	9525286
X	CE6-212	9542405
X	CE6-213	9552282
X	CE6-214	9570208
X	CE6-218	12364405
X	CE6-219	14678987
X	CE6-225	7322729
X	CE6-227	10944577
X	CE6-230	15137625
X	CE6-231	15252244
X	CE6-25	10226939
X	CE6-26	9025463
X	CE6-27	11836656
X	CE6-30	7144795
X	CE6-5	15366117
X	CE6-7	11517222
X	CE6-8	6152521
1	UCE1-1010	9101077
1	UCE1-1013	9126231
1	UCE1-1139	11133778
1	UCE1-1392	12967075
1	UCE1-1400	13140494
1	UCE1-1415	13219636
1	UCE1-1426	13375902
1	UCE1-1433	13424253
1	UCE1-1448	13713121
1	UCE1-1512	14155576
1	UCE1-1518	14266528
1	UCE1-1540	14325175
1	UCE1-1555	14535059
1	UCE1-1557	14576677
1	UCE1-1565	14638545
1	UCE1-667	2538742
1	UCE1-682	2590696
1	UCE1-686	2653236
1	UCE1-796	3871124
1	UCE1-797	3890035
1	UCE1-829	4436683
1	UCE1-835	4516443
1	UCE1-848	4651939
1	UCE1-855	4696915
1	UCE1-863	4976880
1	UCE1-864	4977201
1	UCE1-869	5052410
1	UCE1-871	5196018
1	UCE1-906	6385322
1	UCE1-924	7254663
1	UCE1-927	7478903
1	UCE1-935	7628152
1	UCE1-941	7759531
1	UCE1-967	8203498
1	UCE1-972	8455563
1	UCE1-977	8539997
1	UCE1-987	8730368
1	UCE1-997	8842903
2	UCE2-1129	2688584
2	UCE2-1377	3576981
2	UCE2-1456	3703990
2	UCE2-1482	3729089
2	UCE2-1515	3968038
2	UCE2-1552	4145249
2	UCE2-1559	4317263
2	UCE2-2281	13927149
3	UCE3-1202	10837246
3	UCE3-1206	10924027
3	UCE3-1217	11116518
3	UCE3-1220	11143979
3	UCE3-1226	11241215
3	UCE3-1234	11378112
3	UCE3-1247	11542954
3	UCE3-1284	11874121
3	UCE3-1290	11916684
3	UCE3-761	2453399
3	UCE3-764	2487740
3	UCE3-789	2812977
3	UCE3-792	2851780
3	UCE3-798	2941118
3	UCE3-799	2941317
3	UCE3-811	3067664
4	UCE4-1012	7712383
4	UCE4-1016	7849417
4	UCE4-1018	7963429
4	UCE4-1020	8046240
4	UCE4-1053	8448922
4	UCE4-1055	8491479
4	UCE4-1059	8569553
4	UCE4-1071	9225944
4	UCE4-1080	9548887
4	UCE4-1081	9673330
4	UCE4-1084	9867137
4	UCE4-1086	10073916
4	UCE4-1090	10112197
4	UCE4-1093	10151800
4	UCE4-1094	10228846
4	UCE4-1110	10279576
4	UCE4-1113	10613488
4	UCE4-1116	10653079
4	UCE4-1138	11247283
4	UCE4-1144	11401759
4	UCE4-1146	11474601
4	UCE4-1147	11508350
4	UCE4-1155	11747240
4	UCE4-1163	11912039
4	UCE4-1167	12050010
4	UCE4-1171	12124863
4	UCE4-1175	12207620
4	UCE4-1176	12290012
4	UCE4-1177	12291283
4	UCE4-1180	12429764
4	UCE4-1185	12534702
4	UCE4-1192	12758850
4	UCE4-1194	12780086
4	UCE4-1202	12884794
4	UCE4-1207	12920231
4	UCE4-1229	13005739
4	UCE4-1238	13082495
4	UCE4-1239	13096998
4	UCE4-1244	13239121
4	UCE4-1253	13532205
4	UCE4-507	781321
4	UCE4-513	795262
4	UCE4-519	831646
4	UCE4-521	955056
4	UCE4-526	1087026
4	UCE4-532	1322900
4	UCE4-537	1335369
4	UCE4-545	1428840
4	UCE4-566	1488728
4	UCE4-592	1601253
4	UCE4-605	1873297
4	UCE4-618	2052488
4	UCE4-629	2161589
4	UCE4-659	2328156
4	UCE4-847	4069354
4	UCE4-864	4173384
4	UCE4-877	4265784
4	UCE4-886	4369091
4	UCE4-892	4579403
4	UCE4-901	4877360
4	UCE4-905	5034081
4	UCE4-907	5039073
4	UCE4-913	5230227
4	UCE4-920	5732323
4	UCE4-935	5847054
4	UCE4-940	5993737
4	UCE4-941	6104015
4	UCE4-944	6194904
4	UCE4-948	6278860
4	UCE4-949	6384373
4	UCE4-953	6461993
4	UCE4-956	6544139
4	UCE4-963	6645012
4	UCE4-971	6790447
4	UCE4-974	6975030
4	UCE4-978	7360407
4	UCE4-985	7427990
4	UCE4-988	7470754
4	UCE4-995	7556625
5	UCE5-1143	3929994
5	UCE5-1146	3934961
5	UCE5-1182	4043487
5	UCE5-1468	6630357
5	UCE5-1487	6760652
5	UCE5-1491	6784656
5	UCE5-1544	7482155
5	UCE5-1563	7601406
5	UCE5-1703	7759043
5	UCE5-1719	8012257
5	UCE5-1724	8398682
5	UCE5-1726	8498661
5	UCE5-1734	8716204
5	UCE5-1735	8717713
5	UCE5-1742	9248445
5	UCE5-1746	9343133
5	UCE5-1780	9482650
5	UCE5-1790	9792591
5	UCE5-1791	9794173
5	UCE5-1809	10248667
5	UCE5-1813	10367837
5	UCE5-1830	10594213
5	UCE5-2137	15418157
5	UCE5-2206	15790107
5	UCE5-2208	15800570
5	UCE5-2218	15884228
5	UCE5-2222	15885487
5	UCE5-2291	16055993
5	UCE5-2331	16253776
5	UCE5-2344	16275845
5	UCE5-2369	16407592
5	UCE5-2383	16442100
5	UCE5-2401	16502385
5	UCE5-2758	18007440
5	UCE5-2760	18009750
5	UCE5-2771	18120342
5	UCE5-2776	18168654
5	UCE5-2793	18262314
5	UCE5-2796	18278601
5	UCE5-2802	18354545
5	UCE5-2837	18498888
5	UCE5-2847	18637634
5	UCE5-2890	19135273
5	UCE5-2896	19210912
5	UCE5-2902	19231552
5	UCE5-3001	19391069
5	UCE5-3010	19515358
5	UCE5-3033	19596260
5	UCE5-3044	19710742
5	UCE5-3087	19774547
5	UCE5-3094	19893002
5	UCE5-3097	19933932
5	UCE5-3106	20196865
5	UCE5-3113	20198668
5	UCE5-3168	20264925
5	UCE5-3182	20435165
5	UCE5-3195	20437968
5	UCE5-3397	20651440
5	UCE5-3416	20824979
5	UCE5-504	80490
5	UCE5-594	606865
5	UCE5-599	679522
5	UCE5-601	679781
5	UCE5-654	853904
5	UCE5-678	1073081
5	UCE5-698	1129412
5	UCE5-709	1277224
5	UCE5-726	1564018
5	UCE5-731	1625843
5	UCE5-740	1699763
5	UCE5-756	1796786
5	UCE5-759	1796919
X	UCE6-1000	6762337
X	UCE6-1007	6955003
X	UCE6-1009	7143469
X	UCE6-1011	7266175
X	UCE6-1012	7266850
X	UCE6-1021	7336053
X	UCE6-1044	7727578
X	UCE6-1076	8083523
X	UCE6-1114	9303872
X	UCE6-1127	9710212
X	UCE6-1134	9967565
X	UCE6-1144	10037243
X	UCE6-1156	10317200
X	UCE6-1165	10424790
X	UCE6-1178	10550197
X	UCE6-1184	10662557
X	UCE6-1186	10731039
X	UCE6-1198	10862511
X	UCE6-1199	10869240
X	UCE6-1204	11096460
X	UCE6-1207	11127957
X	UCE6-1212	11342561
X	UCE6-1215	11452971
X	UCE6-1244	12022174
X	UCE6-1264	12533025
X	UCE6-1296	12763105
X	UCE6-1304	12878121
X	UCE6-1314	12974281
X	UCE6-1337	13262690
X	UCE6-1343	13378095
X	UCE6-1358	13676249
X	UCE6-1360	13733871
X	UCE6-1369	14072817
X	UCE6-1386	14252101
X	UCE6-1397	14365263
X	UCE6-1429	14437076
X	UCE6-1456	14542103
X	UCE6-1468	14600463
X	UCE6-1507	14961400
X	UCE6-1508	14961815
X	UCE6-1516	15074614
X	UCE6-1520	15138096
X	UCE6-1528	15196795
X	UCE6-1548	15330737
X	UCE6-1556	15500580
X	UCE6-1557	15500713
X	UCE6-761	2550901
X	UCE6-763	2552391
X	UCE6-929	5414458
X	UCE6-952	5759067
X	UCE6-962	5819564
X	UCE6-965	5877800
X	UCE6-983	5961158
X	UCE6-985	5963609
X	UCE6-988	6248524
X	UCE6-990	6310598
X	UCE6-991	6319890

## Sheet: 115 SNPs
SNPs linked with fecundity in both datasets
CHR	SNP	BP
3	UCE3-767	2545513
3	UCE3-777	2655404
4	CE4-234	12908559
4	UCE4-1207	12920231
4	CE4-230	12971748
4	UCE4-1229	13005739
4	UCE4-1202	12884794
4	CE4-195	13629783
4	UCE4-1258	13706648
4	UCE4-1263	13730742
4	CE4-196	13809805
4	CE4-244	13898210
4	UCE4-1266	13904324
4	UCE4-1269	13996112
4	UCE4-1275	14027715
4	CE4-197	14091463
4	UCE4-1283	14112559
4	UCE4-1284	14153910
4	CE4-198	14176888
4	UCE4-1369	14664093
4	UCE4-1456	15466627
4	CE4-204	14843111
4	UCE4-1380	14857053
4	CE4-245	15429504
4	CE4-207	15181493
4	CE4-208	15280795
4	UCE4-1320	14335307
4	UCE4-1408	15008938
4	UCE4-1414	15013741
4	CE4-209	15568674
4	UCE4-1238	13082495
4	UCE4-1239	13096998
4	CE4-194	13370549
4	UCE4-1192	12758850
4	UCE4-1194	12780086
4	UCE4-1455	15383755
4	UCE4-1356	14517144
4	UCE4-1363	14608247
4	UCE4-1244	13239121
4	CE4-10	13240987
4	UCE4-1253	13532205
4	UCE4-1520	16006284
4	UCE4-1522	16006550
4	UCE4-1450	15369511
4	CE4-199	14263782
4	UCE4-1314	14264134
4	CE4-28	12841509
4	CE4-205	15020258
4	CE4-235	15907482
4	UCE4-1337	14423623
4	UCE4-1345	14424452
4	CE4-212	15879912
4	UCE4-1523	16090663
4	CE4-227	15784873
4	UCE4-1495	15849901
4	UCE4-1113	10613488
4	UCE4-1116	10653079
4	CE4-172	10677530
4	CE4-200	14357826
4	UCE4-1525	16160202
4	UCE4-1531	16170753
4	UCE4-1163	11912039
4	UCE4-1167	12050010
4	UCE4-1176	12290012
4	UCE4-1177	12291283
4	CE4-185	12382900
4	CE4-186	12453623
4	UCE4-1086	10073916
4	UCE4-1090	10112197
4	UCE4-1093	10151800
4	UCE4-1094	10228846
4	CE4-26	10258663
4	UCE4-1110	10279576
4	CE4-178	11603948
4	CE4-179	11666986
4	CE4-1	11668235
4	UCE4-1155	11747240
4	CE4-180	11753080
4	CE4-19	11830215
4	CE4-181	11839652
4	CE4-173	10835779
4	CE4-20	10909553
4	CE4-174	11082973
4	CE4-175	11166263
4	UCE4-1138	11247283
4	CE4-229	11259345
4	CE4-9	11315719
4	CE4-176	11349401
4	UCE4-1144	11401759
4	CE4-177	11438913
4	UCE4-1146	11474601
4	UCE4-1147	11508350
4	UCE4-1438	15324783
4	CE4-206	15105484
4	UCE4-1424	15105640
4	CE4-187	12524273
4	UCE4-1185	12534702
4	CE4-189	12694946
4	UCE4-1180	12429764
4	UCE4-1171	12124863
4	UCE4-1175	12207620
4	UCE4-817	3882708
4	CE4-188	12613411
4	CE4-169	9884304
4	CE4-170	9967684
4	UCE4-1581	16403215
4	CE4-163	9192101
4	UCE4-1071	9225944
4	CE4-32	9318640
4	CE4-165	9353916
4	UCE4-1080	9548887
4	CE4-166	9619027
4	UCE4-1084	9867137
4	CE4-214	16474126
4	UCE4-1586	16442579

## Sheet: 67 SNPs
SNPs linked with mitotype and fecundity
CHR	SNP	BP
4	UCE4-1176	12290012
4	UCE4-1177	12291283
4	CE4-185	12382900
4	CE4-169	9884304
4	CE4-170	9967684
4	UCE4-1192	12758850
4	UCE4-1194	12780086
4	UCE4-1167	12050010
4	UCE4-1180	12429764
4	UCE4-1084	9867137
4	CE4-189	12694946
4	CE4-188	12613411
4	CE4-28	12841509
4	CE4-186	12453623
4	UCE4-1171	12124863
4	UCE4-1175	12207620
4	CE4-163	9192101
4	UCE4-1071	9225944
4	CE4-32	9318640
4	CE4-165	9353916
4	UCE4-1080	9548887
4	CE4-166	9619027
4	UCE4-1163	11912039
4	CE4-187	12524273
4	UCE4-1185	12534702
4	CE4-174	11082973
4	CE4-175	11166263
4	UCE4-1138	11247283
4	CE4-229	11259345
4	CE4-9	11315719
4	CE4-176	11349401
4	UCE4-1144	11401759
4	CE4-177	11438913
4	UCE4-1146	11474601
4	UCE4-1147	11508350
4	UCE4-1086	10073916
4	UCE4-1090	10112197
4	UCE4-1093	10151800
4	UCE4-1094	10228846
4	CE4-26	10258663
4	UCE4-1110	10279576
4	UCE4-1202	12884794
4	UCE4-1113	10613488
4	UCE4-1116	10653079
4	CE4-172	10677530
4	CE4-173	10835779
4	CE4-178	11603948
4	CE4-179	11666986
4	CE4-1	11668235
4	UCE4-1155	11747240
4	CE4-180	11753080
4	CE4-19	11830215
4	CE4-181	11839652
4	UCE4-1229	13005739
4	CE4-20	10909553
4	CE4-194	13370549
4	CE4-234	12908559
4	UCE4-1207	12920231
4	CE4-230	12971748
4	UCE4-1238	13082495
4	UCE4-1239	13096998
4	UCE4-1244	13239121
4	CE4-10	13240987
4	UCE4-1253	13532205
4	CE4-195	13629783
3	UCE3-767	2545513
3	UCE3-777	2655404
