# Supplementary material for: Identification of Specific Nuclear Genetic Loci and Genes That Interact With the Mitochondrial Genome and Contribute to Fecundity in Caenorhabditis elegans
Source: Front Genet. 2019 Feb 4;10:28. doi: 10.3389/fgene.2019.00028 (PMC6369210; doi:10.3389/fgene.2019.00028)
Supplement: TABLE S3 — Marker of the blocks which linked with fecundity. [file Table_3.XLSX]

## Sheet: Sheet1
genes linked with the SNPs
marker of the block	genes linked with the marker
CE4-170	lec-9	ifc-1	C39D10.2	tpa-1	F21H7.5	F56C11.5	F56E10.1	F53C3.6
UCE4-1144	lec-9	ifc-1	C39D10.2	F21H7.5	F53C3.6
UCE4-1177	lec-9	ifc-1	C39D10.2	F21H7.5	F56C11.5	F58E6.1	F56E10.1	F53C3.6	tpa-1
UCE4-1194	lec-9	C39D10.2	F21H7.5	ifc-1	clec-7	C46C2.3	D1044.7	F58E6.1
UCE4-1229	lec-9	C39D10.2	F21H7.5	clec-7	C46C2.3	F43D2.2	F58E6.1	cyc-1	F56E10.1	D1044.7	F53C3.6
CE4-196	lec-9	C39D10.2	clec-7	F21H7.5	C46C2.3	Y57G11C.33	F43D2.2	cyc-1	D1044.7
CE4-200	lec-9
CE4-205
UCE4-1455	Y57G11C.33
UCE4-1523	C46C2.3	Y57G11C.33
UCE3-767	cyc-1	Y57G11C.33	R06B10.5
UCE3-777	cyc-1	Y57G11C.33	abi-1	M01E11.3
