# Supplementary material for: Identification of Specific Nuclear Genetic Loci and Genes That Interact With the Mitochondrial Genome and Contribute to Fecundity in Caenorhabditis elegans
Source: Front Genet. 2019 Feb 4;10:28. doi: 10.3389/fgene.2019.00028 (PMC6369210; doi:10.3389/fgene.2019.00028)
Supplement: TABLE S4 — Genes linked with fecundity, mitochondria and block which linked with fecundity. [file Table_4.XLSX]

## Sheet: 83 RIAILS
Symbol	Probe	Chr	Pos	P value	Q value
A_12_P119538	fbxa-84	V	15182245	1.83738e-06	0.00625634
A_12_P101050	F46B6.8	V	9791371	3.89961e-06	0.0088522
A_12_P106826	unc-43	IV	10324241	9.96184e-05	0.0138101
A_12_P114173	R07C3.2	II	941020	7.65596e-05	0.0138101
A_12_P115171	F27C1.4	I	5422786	9.0909e-05	0.0138101
A_12_P119319	Y75B8A.4	III	12107644	0.000103037	0.0138101
A_12_P119370	set-2	III	4922408	7.40552e-05	0.0138101
A_12_P101336	C09G9.8	IV	8881466	5.18782e-05	0.0138101
A_12_P108996	axl-1	I	8513893	8.17872e-05	0.0138101
A_12_P103685	moe-3	II	13160569	4.48038e-05	0.0138101
A_12_P113689	Y54G2A.24	IV	2937902	8.80249e-05	0.0138101
A_12_P117617	ctn-1	I	2606755	9.98837e-05	0.0138101
A_12_P118429	ZK930.6	II	11885037	5.06058e-05	0.0138101
A_12_P115096	C27H2.2	IV	13952559	8.95293e-05	0.0138101
A_12_P100909	dnj-16	III	4191113	9.81463e-05	0.0138101
A_12_P116692	cle-1	I	8704717	5.71379e-05	0.0138101
A_12_P103871	B0395.2	X	16030721	3.95874e-05	0.0138101
A_12_P115038	F47G4.2	I	14078202	5.53339e-05	0.0138101
A_12_P100562	daf-8	I	8584548	8.84986e-05	0.0138101
A_12_P115637	F15A8.4	X	4408112	1.24039e-05	0.0138101
A_12_P102959	K07F5.15	IV	9865049	6.87513e-05	0.0138101
A_12_P113281	try-8	V	7452755	9.60916e-05	0.0138101
A_12_P110071	unc-13	I	7422780	4.14008e-05	0.0138101
A_12_P115375	ham-1	IV	12542005	7.49966e-05	0.0138101
A_12_P111582	C35A5.6	V	10508835	1.68315e-05	0.0138101
A_12_P118368	H05L14.2	I	7981587	5.1911e-05	0.0138101
A_12_P105507	cee-1	III	4912169	5.32748e-05	0.0138101
A_12_P120038	C40H1.9	III	9319943	8.16755e-05	0.0138101
A_12_P119326	F42G2.2	II	2422208	1.3447e-05	0.0138101
A_12_P108782	ZK228.3	V	18458095	3.65149e-05	0.0138101
A_12_P108652	str-96	V	15292295	3.31247e-05	0.0138101
A_12_P105370	T08G5.1	V	14019006	3.98474e-05	0.0138101
A_12_P118492	npa-1	V	7075745	4.39059e-05	0.0138101
A_12_P119272	cpn-3	I	3987893	3.36188e-05	0.0138101
A_12_P106687	F49E12.10	II	8391012	0.000103408	0.0138101
A_12_P116621	C17H12.10	IV	6806812	3.72262e-05	0.0138101
A_12_P110069	F13B9.1	X	8287199	2.0532e-05	0.0138101
A_12_P100466	F38E1.9	V	8358029	9.26247e-05	0.0138101
A_12_P109291		V	60	7.07636e-05	0.0138101
A_12_P112177	nlg-1	X	13625330	0.000100357	0.0138101
A_12_P105308	F21D9.8	V	19279123	0.00011036	0.0139177
A_12_P108882	cpg-4	V	5996168	0.000122172	0.0142597
A_12_P120019	clec-219	V	8318242	0.000123541	0.0142597
A_12_P105798	F10D7.3	X	17372249	0.000120963	0.0142597
A_12_P104626	daf-6	X	14888413	0.000121732	0.0142597
A_12_P109308	B0250.5	V	20489140	0.00013056	0.0145758
A_12_P109151	clh-5	II	9094515	0.000130216	0.0145758
A_12_P100814	K07A1.14	I	9604200	0.000134916	0.0148191
A_12_P116122	T03E6.8	V	16600368	0.000152588	0.0155923
A_12_P113709	K03C7.1	X	3811426	0.000153164	0.0155923
A_12_P100010	F46F5.1	II	789978	0.000148715	0.0155923
A_12_P105877	vab-2	IV	3761187	0.000159294	0.0157218
A_12_P111202	Y62E10A.14	IV	13399069	0.000157652	0.0157218
A_12_P117973	col-141	V	6829515	0.000169106	0.0160319
A_12_P119386	Y39H10A.4	V	3732958	0.000176173	0.0162128
A_12_P103551	C02F5.2	III	8249556	0.000179979	0.0163422
A_12_P101957	dpy-23	X	4389337	0.000182396	0.0163438
A_12_P106086	T07H6.4	X	6281924	0.000189299	0.0167421
A_12_P100008	Y47D3A.32	III	11255728	0.00029494	0.0168419
A_12_P100112	C56G2.9	III	6342475	0.000467394	0.0168419
A_12_P109342	F26B1.5	I	6309116	0.0002709	0.0168419
A_12_P109490	K08D10.10	IV	4154391	0.000254895	0.0168419
A_12_P110232	deb-1	IV	7085207	0.000273081	0.0168419
A_12_P111895	acl-1	X	15849818	0.000394666	0.0168419
A_12_P113146	F56G4.1	I	11339831	0.00047083	0.0168419
A_12_P113888	M04B2.4	IV	11518400	0.00041373	0.0168419
A_12_P116834	F49E11.2	IV	13037173	0.000447506	0.0168419
A_12_P117967	F35E8.9	V	15916137	0.000347313	0.0168419
A_12_P118302	F32D8.1	V	10881735	0.000336464	0.0168419
A_12_P118726	F35C5.11	II	12909000	0.000262346	0.0168419
A_12_P119329	F38H4.5	IV	11852163	0.000326258	0.0168419
A_12_P100851	unc-9	X	13201693	0.000322532	0.0168419
A_12_P105241	C30A5.3	III	8225015	0.000387971	0.0168419
A_12_P110213	Y47D9A.2	I	4298260	0.00028156	0.0168419
A_12_P116082	W07A12.8	II	9163359	0.000242609	0.0168419
A_12_P119376	F28F9.3	IV	3833871	0.000308041	0.0168419
A_12_P117731	nhr-271	V	16578338	0.00030421	0.0168419
A_12_P109769	T06G6.12	I	12722096	0.000327471	0.0168419
A_12_P115682	clec-97	I	11152700	0.000382377	0.0168419
A_12_P115253	F53A10.2	II	1197380	0.0004136	0.0168419
A_12_P112283	C06A8.3	II	7790483	0.000400572	0.0168419
A_12_P107993	R04E5.8	X	8801562	0.000319881	0.0168419
A_12_P115200	ser-5	I	8384972	0.000403221	0.0168419
A_12_P102189	VT23B5.1	IV	12662672	0.000414841	0.0168419
A_12_P120354	M03A1.3	II	4557777	0.000457935	0.0168419
A_12_P119973	lbp-8	V	13890593	0.000333492	0.0168419
A_12_P111562	F32B6.2	IV	9884540	0.000213404	0.0168419
A_12_P111240	R13.4	IV	10812381	0.000457063	0.0168419
A_12_P112206	Y71G12B.17	I	1667502	0.000276247	0.0168419
A_12_P115263	ptr-4	X	6060721	0.000427587	0.0168419
A_12_P117834	clec-114	I	14231654	0.000286223	0.0168419
A_12_P120264	R08E5.2	V	3773663	0.000261274	0.0168419
A_12_P114607	T28F4.4	I	7486678	0.000317209	0.0168419
A_12_P100854	Y38H6C.13	V	20521910	0.000344266	0.0168419
A_12_P116885	clec-11	I	12459486	0.000220463	0.0168419
A_12_P104474	H12I13.6	II	6077860	0.000250769	0.0168419
A_12_P119391	acr-15	V	8552500	0.000288059	0.0168419
A_12_P114266	D1007.3	I	4575790	0.000338613	0.0168419
A_12_P114112	T28F2.1	I	3639650	0.000243513	0.0168419
A_12_P118016	Y38H6C.15	V	20530017	0.000381048	0.0168419
A_12_P105455	Y111B2A.10	III	12595899	0.000428644	0.0168419
A_12_P114990	pqn-89	IV	6506708	0.000475888	0.0168419
A_12_P106712	R02F2.1	III	5501389	0.000438066	0.0168419
A_12_P107253	smf-2	X	6716311	0.000452507	0.0168419
A_12_P117750	C03C10.4	III	4096873	0.000295547	0.0168419
A_12_P100475	ZK1248.10	II	5823118	0.000388655	0.0168419
A_12_P112446	E02H4.6	X	14250642	0.000473793	0.0168419
A_12_P115394	F20B10.3	IV	12168215	0.000472261	0.0168419
A_12_P104508	F14H3.5	V	16055614	0.000461874	0.0168419
A_12_P106456	pdcd-2	III	4415508	0.000438996	0.0168419
A_12_P119672	K01H12.1	IV	9707136	0.000474542	0.0168419
A_12_P103485	mec-1	V	6956393	0.000378896	0.0168419
A_12_P119497	atf-5	X	14809078	0.000273958	0.0168419
A_12_P117885	Y41D4A.6	IV	1741063	0.000434422	0.0168419
A_12_P114941	F10C2.4	V	12041413	0.000223152	0.0168419
A_12_P101107	C49C3.8	IV	17335225	0.000345529	0.0168419
A_12_P103012	F59A7.2	V	2015663	0.000347254	0.0168419
A_12_P110837	T21G5.4	I	6872705	0.000393902	0.0168419
A_12_P106552	str-18	V	15740330	0.000456357	0.0168419
A_12_P113904	C18C4.5	V	5550137	0.000370161	0.0168419
A_12_P105909	fkh-8	II	6189547	0.000476916	0.0168419
A_12_P100793	unc-39	V	14373195	0.00032997	0.0168419
A_12_P102778	F46G10.4	X	13333998	0.000219655	0.0168419
A_12_P108380	fbxa-149	V	20511516	0.000225664	0.0168419
A_12_P107826	Y25C1A.6	II	3058253	0.00021868	0.0168419
A_12_P114510	BE0003N10.1	III	1037497	0.000344873	0.0168419
A_12_P105638	C24H11.5	III	11780115	0.000476325	0.0168419
A_12_P114981	bath-44	II	7394884	0.000255691	0.0168419
A_12_P109216	grd-14	X	8499602	0.000395354	0.0168419
A_12_P112102	F10D7.5	X	17383049	0.000229925	0.0168419
A_12_P108310	lec-3	II	9991283	0.000461577	0.0168419
A_12_P109666	C05D10.4	III	6088630	0.000390633	0.0168419
A_12_P119528	lips-14	II	1484130	0.000442707	0.0168419
A_12_P111236	nhr-1	X	17518354	0.000333163	0.0168419
A_12_P117017	W06D11.3	X	12298613	0.000296468	0.0168419
A_12_P100241	inx-14	I	7349717	0.000463499	0.0168419
A_12_P104839	let-49	I	14820365	0.000344076	0.0168419
A_12_P119781	EEED8.16	II	5390230	0.000336622	0.0168419
A_12_P109209	pcp-3	IV	9155059	0.000314738	0.0168419
A_12_P116668	srj-21	V	10744445	0.000410431	0.0168419
A_12_P114801	Y54F10AM.11	III	2562971	0.000441448	0.0168419
A_12_P112844	C01B12.4	II	6664	0.000433407	0.0168419
A_12_P119269	opt-1	IV	10790532	0.000442965	0.0168419
A_12_P116407	C56G7.3	III	3389908	0.000477306	0.0168419
A_12_P105604	Y53G8AR.2	III	3322959	0.000348905	0.0168419
A_12_P102842	rpl-3	III	3867825	0.000372498	0.0168419
A_12_P110815	scrm-6	I	11253340	0.000402317	0.0168419
A_12_P114394	R151.2	III	7209895	0.000292856	0.0168419
A_12_P103448	C06E7.4	IV	5850230	0.000345385	0.0168419
A_12_P101706		III	60	0.000485189	0.0170318
A_12_P120160	F44F1.1	I	13250504	0.000494302	0.0170875
A_12_P107634	F01G4.3	IV	11135562	0.000491859	0.0170875
A_12_P106406	add-1	X	4854045	0.000489354	0.0170875
A_12_P108039	bath-3	II	2029326	0.000500203	0.0171177
A_12_P117928	C34H4.1	IV	1555578	0.000503328	0.0171385
A_12_P102836	R11A8.8	IV	10372638	0.000595517	0.0172171
A_12_P106534	H14E04.2	III	2376183	0.000617036	0.0172171
A_12_P107738	T19H5.3	II	9477783	0.000554699	0.0172171
A_12_P110597	Y39E4B.11	III	13204861	0.000591819	0.0172171
A_12_P118541	Y38C1AA.9	IV	156139	0.00058462	0.0172171
A_12_P102445	col-54	I	5842717	0.000535597	0.0172171
A_12_P104193	Y71F9B.9	I	2759031	0.000573192	0.0172171
A_12_P116240	ptr-11	I	160172	0.000533559	0.0172171
A_12_P103856	F25B4.1	V	5712711	0.000544806	0.0172171
A_12_P114638	Y67A6A.1	I	9829815	0.000541783	0.0172171
A_12_P105947	nsy-1	II	5022747	0.000611671	0.0172171
A_12_P104693	gei-14	II	8273528	0.000589482	0.0172171
A_12_P107391	gld-2	I	6369967	0.00060678	0.0172171
A_12_P106627	F53F4.14	V	13627383	0.000604381	0.0172171
A_12_P117514	Y49A3A.4	V	14356706	0.000567612	0.0172171
A_12_P111679	set-13	II	2816975	0.000579156	0.0172171
A_12_P114324	Y39G8B.10	II	13982008	0.00055812	0.0172171
A_12_P102129	F15D3.4	I	11565226	0.000621933	0.0172171
A_12_P112365	Y53F4B.24	II	15126467	0.000587455	0.0172171
A_12_P103544	gcy-29	II	14540789	0.000580536	0.0172171
A_12_P108069	Y9C9A.16	IV	4973612	0.000557876	0.0172171
A_12_P109680	K05B2.4	X	4919022	0.000620078	0.0172171
A_12_P112241	C50B6.9	V	13337143	0.000535581	0.0172171
A_12_P107790	nspb-12	III	5568165	0.000606854	0.0172171
A_12_P114678	C04A11.1	X	13660439	0.000509922	0.0172171
A_12_P104196	R07G3.6	II	7604127	0.000523491	0.0172171
A_12_P107066	T22B11.3	IV	4682944	0.00058368	0.0172171
A_12_P109311	Y69A2AR.22	IV	2504680	0.000589524	0.0172171
A_12_P101718	W03F8.6	IV	5185513	0.000573025	0.0172171
A_12_P114517	F26D10.11	IV	17275593	0.000565842	0.0172171
A_12_P112295	T25D3.4	II	147273	0.000560294	0.0172171
A_12_P101744	gly-18	I	7110239	0.000575093	0.0172171
A_12_P106486	T19D7.3	X	656187	0.000563938	0.0172171
A_12_P104461	B0432.8	II	276860	0.00052453	0.0172171
A_12_P117674	fbxa-94	V	15572737	0.000532605	0.0172171
A_12_P104014	R160.2	X	4376568	0.000531051	0.0172171
A_12_P120350	C49C3.4	IV	17320750	0.000541623	0.0172171
A_12_P104208	set-23	IV	1602983	0.000559831	0.0172171
A_12_P118899	bbs-8	V	6762287	0.000556609	0.0172171
A_12_P101088	kin-26	IV	7875735	0.000629676	0.0172909
A_12_P107523	clec-94	I	11146438	0.000628904	0.0172909
A_12_P115349	H03E18.2	X	8514127	0.000639547	0.0174914
A_12_P101025	fpn-1.1	I	2113650	0.000654521	0.0175337
A_12_P105959	cyp-14A1	X	13265002	0.000653571	0.0175337
A_12_P112523	B0379.1	I	10074955	0.000661692	0.0175337
A_12_P112049	C06H2.7	V	11143108	0.000660698	0.0175337
A_12_P108107	sri-29	II	3044318	0.000658351	0.0175337
A_12_P104602	dylt-1	I	7300065	0.000646362	0.0175337
A_12_P105366	str-66	V	3102955	0.000646403	0.0175337
A_12_P118987	C45G3.4	I	9218347	0.000655862	0.0175337
A_12_P105791	pat-3	III	3908624	0.000683044	0.0177102
A_12_P108631	Y69A2AR.6	IV	2608058	0.000683956	0.0177102
A_12_P119307	W08G11.3	V	16367483	0.000678685	0.0177102
A_12_P115458	C17D12.5	I	11586224	0.000682579	0.0177102
A_12_P111432	M01A10.3	I	5549157	0.000690105	0.0178017
A_12_P100243	M28.10	II	10647430	0.000701931	0.0179595
A_12_P111604	nhr-70	V	18616393	0.00070025	0.0179595
A_12_P109751	lips-15	II	12605872	0.000704134	0.0179595
A_12_P105548	pup-3	I	5530686	0.00072026	0.0181667
A_12_P104008	xpo-2	I	318552	0.000729185	0.0182566
A_12_P105381	str-6	V	15748800	0.000728667	0.0182566
A_12_P104345	prx-6	V	4715199	0.000734961	0.0183338
A_12_P112138	W01B6.5	IV	10076297	0.000753115	0.0183431
A_12_P116757	pak-1	X	6044266	0.000742533	0.0183431
A_12_P102186	C05C8.1	V	7239581	0.000753124	0.0183431
A_12_P109029	spe-4	I	7454664	0.000754187	0.0183431
A_12_P103776	T19F4.1	V	6870120	0.000750295	0.0183431
A_12_P111827	mlp-1	III	5971539	0.000757222	0.0183455
A_12_P104094	R02F2.2	III	5487599	0.000788197	0.0183858
A_12_P108689	clec-9	V	16704882	0.000778267	0.0183858
A_12_P109119	F20D1.9	X	15002013	0.000782621	0.0183858
A_12_P118754	rsr-1	I	11177833	0.000779804	0.0183858
A_12_P115330	C35E7.6	I	10817347	0.000768056	0.0183858
A_12_P118494	Y82E9BL.12	III	1309177	0.000788341	0.0183858
A_12_P104525	Y57G11C.25	IV	14919586	0.000785748	0.0183858
A_12_P106653	T19D7.4	X	658520	0.000770289	0.0183858
A_12_P112840	fbxa-27	III	1342986	0.000765863	0.0183858
A_12_P109089	str-82	V	3974474	0.000782122	0.0183858
A_12_P106328		MtDNA	60	0.000808811	0.0184216
A_12_P107297	cof-2	I	6250573	0.000795681	0.0184216
A_12_P114077	F23C8.9	I	2432600	0.000807933	0.0184216
A_12_P115044	nhr-68	V	11573247	0.000799455	0.0184216
A_12_P110272	gst-4	IV	10142155	0.000805683	0.0184216
A_12_P103688	F29C6.1	I	10579406	0.000819346	0.018525
A_12_P104506	Y97E10C.1	V	7728622	0.000832394	0.018525
A_12_P111565	T27F7.3	II	4990755	0.000830535	0.018525
A_12_P115642	spe-26	IV	10389595	0.000826664	0.018525
A_12_P118225	F43C11.9	II	2337913	0.000820925	0.018525
A_12_P112853	tag-336	V	18654511	0.000838747	0.0185496
A_12_P118998	D2024.2	IV	7244208	0.000838946	0.0185496
A_12_P102263	C12D8.1	V	10235962	0.00084265	0.0185566
A_12_P110036	lrk-1	I	10879764	0.000844711	0.0185566
A_12_P120238	asf-1	II	4702051	0.000874319	0.0189105
A_12_P108208	D2023.4	V	11824835	0.000880075	0.0189105
A_12_P114728	F35F10.14	V	3319316	0.000880259	0.0189105
A_12_P101936	T28B11.1	V	10711965	0.000875369	0.0189105
A_12_P103929	apa-2	X	9336750	0.000869601	0.0189105
A_12_P107787	eff-1	II	8346615	0.000884902	0.0189504
A_12_P116635	K09H11.4	V	5722891	0.000893297	0.0189514
A_12_P116772	F09D1.1	II	2565276	0.000890232	0.0189514
A_12_P115310	tbg-1	III	9626444	0.000892889	0.0189514
A_12_P110703	tkr-1	III	9385563	0.00089988	0.0189729
A_12_P119687	Y54G2A.16	IV	2855698	0.000898903	0.0189729
A_12_P106663	T05G5.4	III	9749153	0.000956394	0.0190126
A_12_P107514	nlp-39	I	12461632	0.000937635	0.0190126
A_12_P114936	C56G2.5	III	6322239	0.000922404	0.0190126
A_12_P102302	T10B5.2	V	1847903	0.000914541	0.0190126
A_12_P104866	Y46G5A.19	II	12804763	0.000922303	0.0190126
A_12_P110629	lin-17	I	2707565	0.000930988	0.0190126
A_12_P103680	C26E6.1	III	4956851	0.000957394	0.0190126
A_12_P107721	T06F4.1	X	4056817	0.000914858	0.0190126
A_12_P108548	F56C9.3	III	7311223	0.000941302	0.0190126
A_12_P116793	nhr-187	V	3860902	0.000931752	0.0190126
A_12_P120231	C34C12.6	III	3482575	0.000954088	0.0190126
A_12_P102720	btb-14	II	12383375	0.000949354	0.0190126
A_12_P112613	Y111B2A.27	III	12530253	0.000936651	0.0190126
A_12_P119174	C25D7.9	V	15064940	0.00093569	0.0190126
A_12_P116746	W09C3.3	I	4707906	0.0009576	0.0190126
A_12_P118285	rab-6.1	III	9004464	0.000926794	0.0190126
A_12_P112516	tbx-34	III	11216328	0.000931623	0.0190126
A_12_P101780	pqn-84	III	11700165	0.000938501	0.0190126
A_12_P101865	ZK121.2	III	5341647	0.000953444	0.0190126
A_12_P109795	F33H2.2	I	15023124	0.00096195	0.0190434
A_12_P119613	T10H9.1	V	6649428	0.000980626	0.0191522
A_12_P110987	alh-4	V	6427033	0.00097763	0.0191522
A_12_P114148	Y49A3A.3	V	14354216	0.000981505	0.0191522
A_12_P106691	ZK682.5	V	9283949	0.000978549	0.0191522
A_12_P110607	Y104H12D.4	IV	1182592	0.000979978	0.0191522
A_12_P101006	AH9.1	X	2243595	0.000988468	0.019221
A_12_P110432	K01C8.7	II	8276268	0.000990675	0.019221
A_12_P104256	sec-10	IV	7779374	0.00101302	0.019488
A_12_P110581	Y50D7A.5	III	230434	0.00100872	0.019488
A_12_P107247	rac-2	IV	16308186	0.00101851	0.0195251
A_12_P106389	ZK6.6	V	388532	0.00102929	0.0195251
A_12_P117571	C01F6.2	IV	9099351	0.00102146	0.0195251
A_12_P101267	F16H6.6	V	18205439	0.00102853	0.0195251
A_12_P108124	M01B2.10	V	15260701	0.0010368	0.0196129
A_12_P120164	ucr-2.3	III	879847	0.00103976	0.0196146
A_12_P114651	C24A3.2	X	8997415	0.00104539	0.0196662
A_12_P113931	C36B7.2	X	7104808	0.00105284	0.0197362
A_12_P103412	W10G11.20	II	3553774	0.00105773	0.0197362
A_12_P105196	C09F5.1	III	658706	0.0010578	0.0197362
A_12_P105081	Y75B8A.14	III	12216664	0.0010717	0.0198054
A_12_P106403	F25D1.3	V	10528553	0.0011106	0.0198054
A_12_P106830	ZC513.3	V	8046852	0.0010952	0.0198054
A_12_P114049	gly-20	V	11282378	0.00117193	0.0198054
A_12_P104620	Y106G6A.4	I	9930965	0.00113861	0.0198054
A_12_P120107	ZK632.14	III	9813345	0.00111512	0.0198054
A_12_P119030	F15E11.1	V	2329209	0.00112064	0.0198054
A_12_P115772	R05A10.7	IV	14160374	0.00114002	0.0198054
A_12_P119333	R09D1.11	II	9466872	0.00114424	0.0198054
A_12_P114265	T22C1.6	I	7942712	0.0011192	0.0198054
A_12_P106607	Y80D3A.8	V	18940260	0.00116573	0.0198054
A_12_P104457	C39E9.12	IV	13093971	0.00115229	0.0198054
A_12_P120186	clec-184	IV	12432610	0.00114563	0.0198054
A_12_P113857	F30F8.9	I	7837056	0.00106659	0.0198054
A_12_P112018	Y55B1AL.2	III	576978	0.00115518	0.0198054
A_12_P106454	Y24D9A.1	IV	4408599	0.00116815	0.0198054
A_12_P115277	Y65B4A.3	I	636850	0.00110506	0.0198054
A_12_P111190	col-10	V	9164099	0.00108655	0.0198054
A_12_P118105	T13C2.6	II	6783357	0.00115501	0.0198054
A_12_P103907	Y73B6BL.31	IV	6442271	0.00117203	0.0198054
A_12_P115793	spe-12	I	8224600	0.00115949	0.0198054
A_12_P103741	slo-2	X	11394530	0.00108476	0.0198054
A_12_P119772	T08G3.13	V	16447924	0.0010888	0.0198054
A_12_P106069	H06H21.9	IV	4825510	0.00115166	0.0198054
A_12_P112251	F36A2.11	I	8822280	0.00115732	0.0198054
A_12_P102318	F28B3.5	I	4926649	0.00115978	0.0198054
A_12_P105141	srz-42	IV	14129360	0.00109631	0.0198054
A_12_P104671	Y55D5A.4	III	2988268	0.00115052	0.0198054
A_12_P104812	R186.1	V	12961408	0.00110365	0.0198054
A_12_P107789	tag-261	IV	388074	0.00116826	0.0198054
A_12_P101076	K09H11.1	V	5747631	0.00118248	0.0198909
A_12_P119047	W03A5.5	III	5438783	0.00118293	0.0198909
A_12_P106045	C17E4.9	I	9431240	0.00121363	0.0199449
A_12_P112995	npp-12	I	6447334	0.00122616	0.0199449
A_12_P116154	W05H9.4	X	6263605	0.00121794	0.0199449
A_12_P103226	ZK669.4	II	7942537	0.00121192	0.0199449
A_12_P115722	hrd-1	V	11767133	0.00122573	0.0199449
A_12_P102960	Y43D4A.6	IV	16787286	0.0012251	0.0199449
A_12_P119494	srz-88	IV	3455890	0.00122895	0.0199449
A_12_P113882	Y49E10.16	III	12430392	0.00121868	0.0199449
A_12_P115587	F42H10.9	III	8493790	0.00123007	0.0199449
A_12_P109431	F07E5.8	II	2072362	0.00121107	0.0199449
A_12_P110312	F46B3.1	V	20591429	0.00120243	0.0199449
A_12_P112628	npp-15	III	7928978	0.00125321	0.0200738
A_12_P107012	trm-1	V	14182930	0.00124971	0.0200738
A_12_P110433	F26F12.2	V	5837448	0.00126439	0.0200738
A_12_P103440	ptr-5	X	17318496	0.00124829	0.0200738
A_12_P114462	F32A5.4	II	7228717	0.00125325	0.0200738
A_12_P116047	ubl-5	I	5607827	0.00125972	0.0200738
A_12_P111878	F52C6.14	II	1931146	0.0012626	0.0200738
A_12_P105739	F56F11.1	III	2891752	0.00126455	0.0200738
A_12_P103081	Y12A6A.1	X	13619870	0.0012542	0.0200738
A_12_P113365	C24A8.6	X	4330052	0.0012729	0.0201126
A_12_P111345	C54E10.6	V	18807872	0.00128319	0.0202283
A_12_P105085	mog-5	II	5399509	0.00128688	0.0202396
A_12_P106832	F36H1.5	IV	11030189	0.00129478	0.0202777
A_12_P117464	ekl-4	I	14469490	0.00129526	0.0202777
A_12_P118528	T03F1.12	I	3876047	0.00131179	0.020291
A_12_P111928	F09E10.7	X	1500175	0.00130318	0.020291
A_12_P102676	cdt-1	I	3223620	0.00131297	0.020291
A_12_P103924	wrs-2	III	5236368	0.00131852	0.0203149
A_12_P107674	app-1	I	4964688	0.00136228	0.0207394
A_12_P108015	40787	I	3433158	0.00136116	0.0207394
A_12_P100681	fbxa-18	V	16143417	0.00136318	0.0207394
A_12_P103488	W03D8.1	I	2787856	0.0013557	0.0207394
A_12_P103504	T12G3.4	IV	12048239	0.00136434	0.0207394
A_12_P116760	flp-21	V	7793174	0.00136974	0.0207751
A_12_P114156	C09E9.1	IV	1275865	0.00138213	0.0209164
A_12_P108991	F39D8.3	X	15422412	0.00139088	0.0210022
A_12_P116063	smd-1	I	14048069	0.00140613	0.0211854
A_12_P107767	C45G9.7	III	5046132	0.00141268	0.0211903
A_12_P113170	K07B1.4	V	9328771	0.00142581	0.021201
A_12_P117444	erd-2	X	10156788	0.00146125	0.021201
A_12_P100123	ugt-19	IV	6076754	0.001466	0.021201
A_12_P111277	Y71G10AL.1	IV	2177906	0.00145036	0.021201
A_12_P112694	Y54G11A.2	II	14252254	0.00146631	0.021201
A_12_P118930	C15A11.2	I	7387353	0.00144755	0.021201
A_12_P108009	F45D3.3	V	12549021	0.00146305	0.021201
A_12_P115429	clu-1	III	9516531	0.0014489	0.021201
A_12_P112366	bcmo-1	II	12830607	0.00144641	0.021201
A_12_P112293		II	60	0.00146538	0.021201
A_12_P108863	Y44F5A.1	III	4244828	0.00142767	0.021201
A_12_P109125	C18A11.1	X	8069528	0.00145316	0.021201
A_12_P114734	rap-1	IV	8916867	0.00147888	0.0212698
A_12_P114484	sur-5	X	7301304	0.00147458	0.0212698
A_12_P115889	acdh-2	II	5544752	0.00148363	0.0212708
A_12_P105746	fbxb-83	III	143630	0.0014884	0.0212715
A_12_P107571	C15H9.7	X	6106884	0.00149305	0.0212715
A_12_P107656	F48E8.6	III	5443263	0.0014976	0.0212917
A_12_P114876	F29A7.4	II	2748588	0.00151747	0.0212982
A_12_P112175	M05B5.6	I	7183051	0.00152308	0.0212982
A_12_P118133	C16A11.5	II	4223308	0.00151587	0.0212982
A_12_P111433	mec-12	III	3131566	0.00152287	0.0212982
A_12_P114165	dnj-29	I	14104413	0.00151402	0.0212982
A_12_P119490	C08B6.7	V	10130204	0.00151842	0.0212982
A_12_P105194	M02G9.3	II	10318208	0.00155246	0.0215201
A_12_P103578		V	60	0.00155663	0.0215201
A_12_P113840	Y110A7A.8	I	5127831	0.00155159	0.0215201
A_12_P112313	nhr-44	V	8961349	0.0015579	0.0215201
A_12_P108328	C53A5.9	V	14556845	0.00155441	0.0215201
A_12_P100390	emb-5	III	4715256	0.00157197	0.0215299
A_12_P107102	T22H9.1	V	359595	0.0015737	0.0215299
A_12_P101897	fbxa-63	III	1243521	0.00158389	0.0215299
A_12_P104616	T10C6.6	V	16024120	0.00157988	0.0215299
A_12_P120049	F26F4.5	III	4887883	0.00158631	0.0215299
A_12_P105611	Y82E9BR.7	III	1360497	0.00158706	0.0215299
A_12_P112036		V	60	0.00157128	0.0215299
A_12_P101581	B0432.1	II	297398	0.0016086	0.0216137
A_12_P114799	ace-3	II	14205527	0.00160581	0.0216137
A_12_P101967	nlp-3	X	13177775	0.00160911	0.0216137
A_12_P110481	C17H12.8	IV	6818590	0.00161852	0.0216325
A_12_P100653	F35D11.5	II	4601343	0.00162322	0.0216325
A_12_P101985	D1014.6	V	8121049	0.00162019	0.0216325
A_12_P116404	F45F2.11	V	8519152	0.0016266	0.0216352
A_12_P107925	Y37A1B.5	IV	14051169	0.00163836	0.0217069
A_12_P118536	F28E10.1	IV	4572236	0.00165155	0.0218392
A_12_P103708	F10E9.2	III	8312637	0.00168239	0.0219067
A_12_P111764	C23H4.2	X	12219632	0.00167857	0.0219067
A_12_P112263	gei-7	V	724037	0.00168236	0.0219067
A_12_P104520	C36C5.12	V	3158276	0.00166651	0.0219067
A_12_P100062	C04F1.1	I	5726387	0.00167105	0.0219067
A_12_P118621	C06A5.8	I	6008107	0.00169542	0.0219537
A_12_P102328	E01A2.1	I	4139515	0.00169567	0.0219537
A_12_P114751	T04H1.5	V	12251144	0.00169355	0.0219537
A_12_P116177	dylt-3	II	8181309	0.00171713	0.0220628
A_12_P118223	gcy-33	V	11995674	0.00171045	0.0220628
A_12_P116870	Y74C9A.4	I	17497	0.00172354	0.0220628
A_12_P111966	C39E9.10	IV	13086975	0.00171487	0.0220628
A_12_P116749	ast-1	II	4127905	0.00172246	0.0220628
A_12_P100572	lig-1	V	10813917	0.00173274	0.022139
A_12_P100039	C09G4.4	IV	8513399	0.00173958	0.0221432
A_12_P101970	T28F4.3	I	7484171	0.00174734	0.0221517
A_12_P113918	M01B12.4	I	3070985	0.00175976	0.0221517
A_12_P115160	tin-13	I	8759196	0.00174356	0.0221517
A_12_P109284	tag-138	I	12934753	0.00175287	0.0221517
A_12_P107096	K11G9.5	V	6685629	0.00175715	0.0221517
A_12_P112188	B0399.2	V	19547895	0.00175609	0.0221517
A_12_P100139	F53C3.8	II	3891342	0.00176306	0.0221523
A_12_P116488	Y39B6A.10	V	19131390	0.00178208	0.0221547
A_12_P105202	F31D4.5	V	20849359	0.00177033	0.0221547
A_12_P101915	srx-56	V	7374210	0.00176925	0.0221547
A_12_P117262	H14E04.4	III	2390191	0.00178602	0.0221547
A_12_P106850	Y73C8C.8	V	3110010	0.00177649	0.0221547
A_12_P108644	F55A11.1	V	11763043	0.00181136	0.0222696
A_12_P105054	B0454.9	II	3052647	0.00181164	0.0222696
A_12_P117468	Y49F6B.6	II	3472874	0.00182657	0.0223724
A_12_P100100	F21E9.2	X	1328864	0.00186547	0.0224755
A_12_P115839	F59A2.3	III	3396569	0.00186799	0.0224755
A_12_P116128	C49A1.2	I	14209199	0.00186776	0.0224755
A_12_P119576	C27B7.2	IV	8892840	0.00186636	0.0224755
A_12_P119940	Y73F4A.1	IV	9043975	0.00184916	0.0224755
A_12_P111155	R05D11.5	I	8592084	0.00185171	0.0224755
A_12_P106272	flp-16	II	13235205	0.00186693	0.0224755
A_12_P105052	rde-1	V	9987716	0.00184251	0.0224755
A_12_P102478	C39D10.2	X	7888657	0.00186463	0.0224755
A_12_P109309	nhr-63	V	16002391	0.00188373	0.0225467
A_12_P110722	Y59C2A.2	II	2200759	0.00189548	0.0225467
A_12_P115653	dpf-7	IV	4799390	0.00188248	0.0225467
A_12_P111258	Y54G2A.26	IV	2986094	0.0019037	0.0225467
A_12_P115961	ZK1098.4	III	9542992	0.00189832	0.0225467
A_12_P110236	C16C8.17	II	3440822	0.0018877	0.0225467
A_12_P108061	pccb-1	X	3089487	0.00189767	0.0225467
A_12_P109927	rde-2	I	7280550	0.00191736	0.0226297
A_12_P107507	C46C2.3	IV	9225693	0.00191559	0.0226297
A_12_P103045	atg-11	X	7334749	0.00192307	0.0226579
A_12_P118931	cyp-33E2	IV	8612374	0.00192836	0.022681
A_12_P108744	C27H5.2	II	7155564	0.00193794	0.0227151
A_12_P118498	C26B9.3	X	5338238	0.00193469	0.0227151
A_12_P109163	nph-4	V	11831084	0.00194424	0.0227198
A_12_P111410	rec-8	IV	13349117	0.00195022	0.0227416
A_12_P100223	F56C11.5	I	180394	0.00196044	0.0227557
A_12_P100179	C33H5.7	IV	7774431	0.00195814	0.0227557
A_12_P108260	sri-60	II	2701389	0.00196145	0.0227557
A_12_P106127	nhr-117	V	1619023	0.00197172	0.0227971
A_12_P105113	nas-1	III	13405879	0.00197033	0.0227971
A_12_P114199	C03H5.5	II	382272	0.00198773	0.0229045
A_12_P104905	T27A8.1	X	16049788	0.00198584	0.0229045
A_12_P103312	C04G2.2	IV	10090706	0.00208141	0.0229582
A_12_P111411	ZC581.7	I	6660488	0.00222984	0.0229582
A_12_P119724	F59C12.3	X	16603300	0.00208766	0.0229582
A_12_P105400	T04F8.9	X	11674384	0.00214976	0.0229582
A_12_P106023	col-76	II	8204265	0.00203915	0.0229582
A_12_P118951	F44E2.7	III	8845780	0.00222982	0.0229582
A_12_P109976	F10E9.3	III	8310923	0.00204767	0.0229582
A_12_P111688	ocr-3	X	15168658	0.00219958	0.0229582
A_12_P119187	grd-16	IV	2476698	0.00225122	0.0229582
A_12_P111700	btb-7	II	1713261	0.00200992	0.0229582
A_12_P120043	tag-10	II	13632554	0.00213669	0.0229582
A_12_P110079	W09D6.1	III	11068739	0.00217578	0.0229582
A_12_P119887	C01B10.9	IV	6632206	0.00222192	0.0229582
A_12_P113687	C32E8.1	I	3796168	0.0022384	0.0229582
A_12_P104042	W07A12.6	II	9158048	0.00214708	0.0229582
A_12_P114392	T10C6.2	V	16012339	0.00219573	0.0229582
A_12_P103373	tag-124	II	9591216	0.00225145	0.0229582
A_12_P100592	cls-2	III	9054961	0.00221942	0.0229582
A_12_P105062	R08E3.4	X	4806577	0.00218321	0.0229582
A_12_P117188	C46G7.2	IV	6015181	0.00211867	0.0229582
A_12_P120222	T07A9.9	IV	393880	0.00205496	0.0229582
A_12_P115799	R08A2.5	V	14712438	0.00220427	0.0229582
A_12_P111020	srd-44	X	12338362	0.00221965	0.0229582
A_12_P105569	F46C5.1	II	8820074	0.00204124	0.0229582
A_12_P107921	C16C10.11	III	4152024	0.00213524	0.0229582
A_12_P106968	rlbp-1	I	7683334	0.00224263	0.0229582
A_12_P111769	Y57G11C.33	IV	14657044	0.00211941	0.0229582
A_12_P109644	try-1	II	4948247	0.00220671	0.0229582
A_12_P101272	Y106G6G.1	I	10329015	0.00223335	0.0229582
A_12_P103608	skr-18	IV	786274	0.00209274	0.0229582
A_12_P114923	col-9	X	13589955	0.00219631	0.0229582
A_12_P102839	T10B9.9	II	9774904	0.00214661	0.0229582
A_12_P109008	C39B5.6	III	2197994	0.00221058	0.0229582
A_12_P106191	xbx-6	V	9705157	0.00216392	0.0229582
A_12_P112454	Y37A1A.2	IV	13905988	0.00207208	0.0229582
A_12_P117210	exos-7	V	20834081	0.00203398	0.0229582
A_12_P119526	F47E1.1	X	9073736	0.00213253	0.0229582
A_12_P106586	F30A10.13	I	9478493	0.0021295	0.0229582
A_12_P116445	gosr-2.2	V	5618161	0.00209249	0.0229582
A_12_P107161	fbxb-49	II	1568673	0.00213976	0.0229582
A_12_P115921	glb-12	II	10729819	0.00219205	0.0229582
A_12_P116614	unc-76	V	15071561	0.00223246	0.0229582
A_12_P101469	hsr-9	I	9626251	0.00201339	0.0229582
A_12_P100543	lgc-14	X	12111435	0.00207114	0.0229582
A_12_P110064	nhr-43	IV	11899653	0.00205139	0.0229582
A_12_P114656	T24D1.5	I	9956136	0.00211248	0.0229582
A_12_P117978	fipr-21	X	10304436	0.00209873	0.0229582
A_12_P104791	K11H12.3	IV	671634	0.00224884	0.0229582
A_12_P100355	K04A8.3	V	6559347	0.00208487	0.0229582
A_12_P118765	che-13	I	10507080	0.00224867	0.0229582
A_12_P120399	cco-1	I	9788737	0.00213357	0.0229582
A_12_P111042	Y22D7AL.13	III	1648610	0.00216873	0.0229582
A_12_P119474	F17E5.2	X	12394187	0.00206284	0.0229582
A_12_P110745	nhr-46	IV	5747364	0.00205836	0.0229582
A_12_P118639	rpn-1	IV	6906416	0.00218049	0.0229582
A_12_P102624	Y75D11A.3	X	1745263	0.00205858	0.0229582
A_12_P117111	C14H10.2	X	10242262	0.00217164	0.0229582
A_12_P103282	B0546.3	IV	3378594	0.00227242	0.0230096
A_12_P100837	Y43F8B.9	V	19478995	0.00226613	0.0230096
A_12_P110222	T09E8.1	V	13155635	0.00226956	0.0230096
A_12_P118339	pig-1	IV	506750	0.00229504	0.0231749
A_12_P102680	T23G11.1	I	7701411	0.00230734	0.0231758
A_12_P113851	hap-1	III	5263901	0.00231389	0.0232073
A_12_P120269	C45G7.4	IV	2432991	0.002345	0.0232652
A_12_P101140	D2013.6	II	9329689	0.00234896	0.0232652
A_12_P113239	F19F10.1	V	7562523	0.00233809	0.0232652
A_12_P109400	nlp-36	III	9488629	0.00234953	0.0232652
A_12_P115750	ckc-1	X	3576593	0.00233483	0.0232652
A_12_P109557	K02D7.1	IV	292438	0.00233011	0.0232652
A_12_P113317	C37C3.2	V	7854800	0.00234563	0.0232652
A_12_P102569	rps-10	I	4583873	0.00236541	0.0232915
A_12_P110847	tag-165	II	9285846	0.00237722	0.0232915
A_12_P119226	tcl-2	IV	179008	0.0023906	0.0232915
A_12_P120108	H28O16.1	I	12652264	0.0023911	0.0232915
A_12_P105418	str-129	V	8090781	0.00237152	0.0232915
A_12_P107568	T06E4.10	V	9618118	0.00238191	0.0232915
A_12_P119485	agr-1	II	6760780	0.00236248	0.0232915
A_12_P102653	C47E12.2	IV	10001976	0.00236381	0.0232915
A_12_P115941	dcr-1	III	8071841	0.00238881	0.0232915
A_12_P113926	sel-7	X	14332714	0.00242075	0.0234502
A_12_P120265	ruvb-2	IV	6917124	0.00244137	0.0235828
A_12_P118248	Y48G9A.11	III	2112482	0.00244558	0.02359
A_12_P105332	tag-168	III	1789136	0.00245254	0.0236236
A_12_P105767	T17H7.7	III	755373	0.00246913	0.0237483
A_12_P116286	C15C6.4	I	12213118	0.00250934	0.0238081
A_12_P110506	egl-10	V	12454978	0.00251713	0.0238081
A_12_P101034	C10H11.7	I	4719790	0.00251377	0.0238081
A_12_P118787	C52D10.3	IV	17176433	0.00250522	0.0238081
A_12_P113442	M7.8	IV	11093935	0.00251411	0.0238081
A_12_P115238	sir-2.2	X	13329183	0.00249288	0.0238081
A_12_P105695	rgs-2	X	12712572	0.00249945	0.0238081
A_12_P115741	sri-26	V	15215407	0.0024873	0.0238081
A_12_P108968	W06H3.3	V	16795133	0.00249794	0.0238081
A_12_P105170	nhr-241	V	18699244	0.00251339	0.0238081
A_12_P111829	C29F9.3	III	124777	0.00252648	0.0238634
A_12_P107582	F10F2.4	III	4623018	0.00253624	0.0238941
A_12_P111566	F58G11.1	V	13661071	0.00253675	0.0238941
A_12_P106027	T19A6.3	I	8398910	0.00254722	0.0239578
A_12_P107694	icd-1	II	6587525	0.00256103	0.0240231
A_12_P111390	T05B4.8	V	4115005	0.00258679	0.024198
A_12_P101996	ZK563.5	X	3377188	0.00260155	0.0242032
A_12_P109898	B0035.6	IV	11320771	0.00261075	0.0242226
A_12_P100795	F28C10.1	X	543108	0.00262759	0.0242522
A_12_P108330		IV	60	0.00264585	0.0242522
A_12_P119411	col-120	IV	9260598	0.00264847	0.0242522
A_12_P102945	srsx-6	V	7926892	0.00264493	0.0242522
A_12_P116500	Y71F9AL.9	I	2876931	0.00263265	0.0242522
A_12_P101418	C02B8.7	X	8137662	0.00263393	0.0242522
A_12_P115332	K10C2.1	X	6420991	0.00261975	0.0242522
A_12_P104166	hcp-2	V	9645641	0.00264955	0.0242522
A_12_P105117	W03G11.4	X	12076414	0.00267994	0.0244645
A_12_P118662	dhs-5	II	5453818	0.00269958	0.0245261
A_12_P112670	T25E4.1	II	5578291	0.00270038	0.0245261
A_12_P111758	tag-80	IV	7590545	0.00271253	0.0245261
A_12_P113980	K09B11.10	IV	13434211	0.00271694	0.0245261
A_12_P102954	H43I07.3	V	4195430	0.00271032	0.0245261
A_12_P113538	Y43F8B.7	V	19490552	0.00269926	0.0245261
A_12_P107115	Y57A10A.16	II	12200571	0.00274205	0.0245603
A_12_P108911	nhr-83	V	630118	0.00274693	0.0245603
A_12_P116830	VF13D12L.1	II	11698234	0.00275467	0.0245603
A_12_P101772	Y62E10A.10	IV	13380354	0.00276145	0.0245603
A_12_P107822	Y71H2B.8	III	2579303	0.00275991	0.0245603
A_12_P110797	T04G9.6	X	780527	0.00273158	0.0245603
A_12_P106908	syd-9	X	7218058	0.00278149	0.0246246
A_12_P109147	C43G2.1	IV	6552076	0.00278425	0.0246246
A_12_P109331	B0464.9	III	9465673	0.00280508	0.0247125
A_12_P118573	Y55F3BR.8	IV	849291	0.00282009	0.0247168
A_12_P116590	col-177	X	10999665	0.00283423	0.0247497
A_12_P114335	Y54E10BR.8	I	3052066	0.00283566	0.0247497
A_12_P102972	fbxa-14	III	1322138	0.00286902	0.0248052
A_12_P105994	sto-6	X	11632329	0.00287024	0.0248052
A_12_P111924		IV	60	0.00286248	0.0248052
A_12_P109960	Y105E8A.19	I	14476658	0.00287866	0.0248465
A_12_P114998	rpn-11	II	4041327	0.00289047	0.0249168
A_12_P101953	B0524.6	III	1902182	0.00299585	0.0249207
A_12_P102584	srg-36	X	14229589	0.00307122	0.0249207
A_12_P102759	pqn-45	III	4471377	0.00298381	0.0249207
A_12_P107312	sdz-13	IV	10877807	0.00303581	0.0249207
A_12_P107887	ZK180.3	IV	4508523	0.00305448	0.0249207
A_12_P109383	ZK1240.3	II	2320331	0.0029543	0.0249207
A_12_P114630	K06A9.2	X	1536412	0.00303298	0.0249207
A_12_P110848	lips-7	II	553093	0.00303517	0.0249207
A_12_P110404	Y62E10A.11	IV	13386241	0.00304606	0.0249207
A_12_P108718	math-27	II	1767807	0.00295171	0.0249207
A_12_P110526	nhr-17	X	12663763	0.00305535	0.0249207
A_12_P111478	ZC250.2	V	5792860	0.00292993	0.0249207
A_12_P116537	W09D12.1	V	14917503	0.00299511	0.0249207
A_12_P109372	D2092.4	I	6612186	0.00294802	0.0249207
A_12_P112231	srz-103	V	16677424	0.00302966	0.0249207
A_12_P115567	skr-10	IV	15946749	0.00294381	0.0249207
A_12_P115751	asp-6	V	8267354	0.0030001	0.0249207
A_12_P103427	C53B7.2	X	6846186	0.00304005	0.0249207
A_12_P102021	F11F1.6	III	13403182	0.00299429	0.0249207
A_12_P113970	T22D1.12	IV	6929072	0.00303667	0.0249207
A_12_P114829	C18A3.9	II	5714891	0.00304632	0.0249207
A_12_P109978	T04A6.1	III	7616455	0.00296565	0.0249207
A_12_P108011	mcm-3	V	15056525	0.00294503	0.0249207
A_12_P100416	fbxa-116	V	20182926	0.00290145	0.0249207
A_12_P113569	pfd-4	IV	11315176	0.00296711	0.0249207
A_12_P115694	C14A11.2	X	2801541	0.00291211	0.0249207
A_12_P106102	W04G3.2	X	11062055	0.00296766	0.0249207
A_12_P114298	ZK945.7	II	10107433	0.00303916	0.0249207
A_12_P107668	M04D8.7	III	10037348	0.00301317	0.0249207
A_12_P116327	cct-7	V	1872072	0.00290634	0.0249207
A_12_P111757	nhr-108	V	15922846	0.00303305	0.0249207
A_12_P119862	F02C12.1	X	13402014	0.00302647	0.0249207
A_12_P115804	F53H2.1	V	20382931	0.00300211	0.0249207
A_12_P104230	C32B5.9	II	954054	0.00306075	0.0249207
A_12_P105107	K06A5.8	I	6474185	0.00306408	0.0249207
A_12_P115278	tom-1	I	5546230	0.00307389	0.0249207
A_12_P109612	C17H12.2	IV	6786842	0.0030624	0.0249207
A_12_P117071	T15D6.4	I	12373974	0.00304539	0.0249207
A_12_P105566	F54B3.2	II	10268087	0.00292969	0.0249207
A_12_P103981	Y110A2AL.13	II	2886389	0.00290865	0.0249207
A_12_P103765	lgc-5	IV	8342922	0.00307912	0.0249334
A_12_P118713	F38B6.4	X	6674831	0.00308329	0.0249375
A_12_P112124	C53C11.2	X	17337191	0.00309012	0.0249409
A_12_P102533	cdc-48.2	II	8137803	0.00313526	0.0249666
A_12_P103131	kin-15	II	9431354	0.00319957	0.0249666
A_12_P108245	Y73F8A.26	IV	15473622	0.00312924	0.0249666
A_12_P111458	Y116A8B.5	IV	17225970	0.003156	0.0249666
A_12_P116473	Y110A2AL.7	II	2842607	0.00314037	0.0249666
A_12_P106455	B0222.5	V	9152124	0.00312703	0.0249666
A_12_P112085	C26B9.1	X	5344552	0.00316134	0.0249666
A_12_P100406	F14H12.7	X	4361900	0.00321265	0.0249666
A_12_P106665	K10D2.7	III	5196020	0.00320596	0.0249666
A_12_P110469	C03G6.17	V	7379641	0.00316214	0.0249666
A_12_P108022	F33D4.6	IV	7714157	0.00317052	0.0249666
A_12_P113564	C11H1.5	X	14298022	0.00317605	0.0249666
A_12_P115323	mei-2	I	6564750	0.00317027	0.0249666
A_12_P110426	T06E4.8	V	9621980	0.00316635	0.0249666
A_12_P102410	F16H6.3	V	18195099	0.00315213	0.0249666
A_12_P100501	lem-3	I	9578534	0.00320281	0.0249666
A_12_P103822	epac-1	III	10187596	0.00316177	0.0249666
A_12_P106074	ttr-17	IV	11065994	0.00310514	0.0249666
A_12_P116585	nlp-31	V	3979868	0.00318684	0.0249666
A_12_P119915	F09G8.7	III	8267866	0.00317951	0.0249666
A_12_P120027	W02D7.4	V	8296409	0.00318827	0.0249666
A_12_P120297	T07F10.1	V	12859188	0.00317851	0.0249666
A_12_P111335	Y73C8C.3	V	3115130	0.0032152	0.0249666
A_12_P115229	K04H8.3	I	14255668	0.00319137	0.0249666
A_12_P117649	R08E3.2	X	4821795	0.00317152	0.0249666
A_12_P105989	grd-11	V	20352133	0.00315235	0.0249666
A_12_P107990	T08G11.2	I	8919381	0.00322448	0.025001
A_12_P103026	glb-22	V	14603714	0.00323498	0.025001
A_12_P117959	C44B7.6	II	6872771	0.0032358	0.025001
A_12_P105078	unc-41	V	9966204	0.00324165	0.025001
A_12_P101697	Y67H2A.4	IV	13297614	0.00323884	0.025001
A_12_P117833	K04G7.1	III	7162640	0.00327396	0.0251495
A_12_P116161	F21H7.5	V	16237341	0.00327323	0.0251495
A_12_P107765	T14D7.1	II	8845513	0.00329125	0.0252406
A_12_P100356	tag-184	II	6546797	0.00329781	0.0252415
A_12_P101340	K07C11.8	V	8215395	0.00330241	0.0252415
A_12_P118018	R03G5.5	X	7798979	0.00331326	0.0252781
A_12_P110099	T07A9.8	IV	396545	0.0033147	0.0252781
A_12_P110553	K02D7.5	IV	307505	0.00333153	0.0253242
A_12_P116144	sulp-6	I	3287383	0.00332804	0.0253242
A_12_P100614	C02E11.1	V	1042522	0.0033319	0.0253242
A_12_P112880	twk-43	V	13354083	0.00335272	0.025454
A_12_P116438	C09B9.1	IV	5037805	0.00336429	0.025478
A_12_P119842	W02C12.2	IV	4005488	0.00337314	0.025478
A_12_P109725	C17C3.1	II	5570608	0.00336974	0.025478
A_12_P111771	C08E8.2	V	18354822	0.00337458	0.025478
A_12_P117619	T13H5.1	II	8487504	0.00338579	0.0255061
A_12_P119796	pph-6	III	3461688	0.00339645	0.025543
A_12_P112145	F53C3.6	II	3898128	0.00342769	0.0257059
A_12_P114476	Y47G6A.22	I	3559931	0.00343342	0.0257059
A_12_P109101	F18E3.7	V	7433210	0.00343497	0.0257059
A_12_P113381	Y39A1C.1	III	10856708	0.00344245	0.0257336
A_12_P104245	ggr-3	II	5130368	0.00346156	0.0258481
A_12_P115420	unc-38	I	4897641	0.00347784	0.0259128
A_12_P115319	K08F4.3	IV	10129246	0.00347604	0.0259128
A_12_P103048	Y105C5B.15	IV	15951871	0.00348348	0.0259265
A_12_P119580	puf-9	X	5841550	0.00349581	0.0259615
A_12_P103583	nspb-4	IV	6598218	0.0034946	0.0259615
A_12_P109184	Y45F10D.4	IV	13783928	0.00350247	0.0259826
A_12_P119770	C43E11.11	I	4249494	0.00351198	0.0259965
A_12_P106848	F25E5.16	V	7438131	0.0035102	0.0259965
A_12_P111058	C16E9.2	X	6935696	0.00352864	0.0260601
A_12_P107462	cpr-6	X	6607158	0.00353453	0.0260601
A_12_P111201	B0507.8	V	8760491	0.00353588	0.0260601
A_12_P106467	mtx-2	III	7761907	0.0035556	0.0260718
A_12_P102131	Y10G11A.1	IV	16424611	0.00355661	0.0260718
A_12_P115529	Y43F8C.18	V	19700422	0.00354983	0.0260718
A_12_P114424	W02B3.3	III	668093	0.00354364	0.0260718
A_12_P112935	cyp-36A1	I	8341700	0.00357096	0.0261489
A_12_P114417	H03A11.2	X	15225808	0.00358025	0.0261888
A_12_P103755	dcap-1	IV	1052586	0.00359581	0.0262138
A_12_P111131	F49H6.12	V	17019756	0.00359908	0.0262138
A_12_P111703	Y73B6BL.19	IV	6378266	0.00362217	0.026274
A_12_P120223	cas-1	X	16807375	0.00362052	0.026274
A_12_P103857	ssp-11	IV	4999234	0.00362842	0.026287
A_12_P111775	C03C10.7	III	4096017	0.00364162	0.0263179
A_12_P118082	mel-26	I	9132529	0.00364428	0.0263179
A_12_P105587	Y39A1A.9	III	10629959	0.00365821	0.0263358
A_12_P106773	jnk-1	IV	6957625	0.00365837	0.0263358
A_12_P109362	unc-15	I	7376447	0.00366736	0.0263498
A_12_P101452	cyh-1	II	3505012	0.00367277	0.026356
A_12_P113708	K09C8.8	X	10970886	0.00368233	0.0263967
A_12_P104952	Y47G6A.4	I	3547093	0.00370995	0.0264858
A_12_P106222	F07C6.3	IV	12789028	0.00369947	0.0264858
A_12_P111126	frm-8	III	3200789	0.0037244	0.0264881
A_12_P116037	eea-1	V	13490877	0.00373228	0.0264881
A_12_P117255	M04F3.5	I	4773837	0.00371638	0.0264881
A_12_P103477		II	60	0.00374056	0.0264881
A_12_P115325	W03D8.10	I	2786136	0.00374101	0.0264881
A_12_P114327	Y39B6A.30	V	19014429	0.00374174	0.0264881
A_12_P114063	F36F12.4	V	2088252	0.00376046	0.0265462
A_12_P101121	R09A8.2	X	12619394	0.00376166	0.0265462
A_12_P107757	W03F11.4	I	2235637	0.00376983	0.0265526
A_12_P109200	Y22D7AL.16	III	1662201	0.00379915	0.0265952
A_12_P113717	jamp-1	V	6047707	0.00380285	0.0265952
A_12_P114547	dnj-29	I	14104413	0.00380374	0.0265952
A_12_P110551	fkb-4	V	12784962	0.00378572	0.0265952
A_12_P103255	D2062.4	II	2623924	0.0037813	0.0265952
A_12_P114885	F54F3.3	V	12919815	0.00378999	0.0265952
A_12_P103881	Y48G9A.2	III	2163211	0.00387327	0.026609
A_12_P113480	sru-12	IV	13583178	0.00388349	0.026609
A_12_P114389	F28F5.4	III	6816579	0.00384697	0.026609
A_12_P117278	ZK1128.7	III	10136965	0.00387058	0.026609
A_12_P118196	rps-26	I	14759904	0.00385617	0.026609
A_12_P101395	ufd-1	IV	12329379	0.00386427	0.026609
A_12_P115508	tag-15	I	9181810	0.00387701	0.026609
A_12_P104980	T08G11.3	I	8921162	0.00383644	0.026609
A_12_P103168	F29G9.2	V	6018803	0.00384679	0.026609
A_12_P110212	F44A6.3	X	10212700	0.00382428	0.026609
A_12_P118774	C03A3.2	X	11262770	0.0038818	0.026609
A_12_P111211		II	11982	0.00387759	0.026609
A_12_P115734	git-1	X	10524825	0.00381793	0.026609
A_12_P114214	lon-1	III	5474435	0.00382931	0.026609
A_12_P102370	F55C5.8	V	12288728	0.00385254	0.026609
A_12_P104805	F56D5.6	IV	9401966	0.00388386	0.026609
A_12_P103238	C56G2.15	III	6366564	0.0038677	0.026609
A_12_P112280	F45B8.3	X	14960507	0.00391306	0.0266216
A_12_P114000	K09D9.1	V	4024904	0.00390831	0.0266216
A_12_P112320	F23C8.8	I	2429773	0.00389432	0.0266216
A_12_P104047	hum-2	V	9385955	0.0039012	0.0266216
A_12_P108620	F47F2.3	X	3893975	0.00392513	0.0266239
A_12_P113682	nas-25	II	8825560	0.00393284	0.0266497
A_12_P117167	col-139	V	4652694	0.00397709	0.0266649
A_12_P113976	F49E2.5	X	9543603	0.00397974	0.0266649
A_12_P119954	her-1	V	9696929	0.00394711	0.0266649
A_12_P110306	Y4C6A.1	IV	5458868	0.0039899	0.0266649
A_12_P102007	asd-1	III	4197255	0.00394983	0.0266649
A_12_P110498	unc-120	I	8460220	0.00398599	0.0266649
A_12_P118001	ugt-48	V	5545515	0.00396229	0.0266649
A_12_P103221	F55F8.6	I	5657440	0.00397267	0.0266649
A_12_P118802	D1007.10	I	4586274	0.00397503	0.0266649
A_12_P119750	C30H7.2	I	5416653	0.00399601	0.0266795
A_12_P100516	F31D4.8	V	20862004	0.00400078	0.0266808
A_12_P117059	ugt-21	IV	9500288	0.00400796	0.0266808
A_12_P115182	T13C2.2	II	6792163	0.00400747	0.0266808
A_12_P118251	Y53H1C.3	I	11417872	0.00403629	0.0266855
A_12_P107380	F22D3.6	II	6947125	0.00404361	0.0266855
A_12_P113735	F53B1.8	X	2123411	0.0040504	0.0266855
A_12_P106201	srw-55	V	15938578	0.00402587	0.0266855
A_12_P118588	K02G10.3	X	4673682	0.00403161	0.0266855
A_12_P109793	Y54F10AL.1	III	2487757	0.00403546	0.0266855
A_12_P102851	T21H3.5	V	1157793	0.00406098	0.0267203
A_12_P110056	F53E4.1	V	15652301	0.00406841	0.0267434
A_12_P106876	egg-3	II	10882335	0.00409202	0.0268209
A_12_P104088	T16G1.2	V	12929295	0.00410702	0.0268417
A_12_P105641	prs-1	III	7238950	0.00411287	0.0268542
A_12_P115503	mdt-21	III	11777524	0.004135	0.0269213
A_12_P120041	arl-13	I	2065751	0.00413913	0.0269224
A_12_P120320	dct-3	V	12437305	0.00416098	0.0269359
A_12_P105688	F08F8.10	III	7354117	0.00414644	0.0269359
A_12_P104389	K07G5.3	I	7161014	0.00416074	0.0269359
A_12_P111654	spd-2	I	8966974	0.00415823	0.0269359
A_12_P110076	B0310.6	X	530626	0.00416519	0.0269375
A_12_P101279	icl-1	IV	9094546	0.00417933	0.0269745
A_12_P113494	C33C12.7	II	2174614	0.00418329	0.0269745
A_12_P105061	F19G12.3	X	1425722	0.00418815	0.0269745
A_12_P109172	fbxb-8	I	14298739	0.00419071	0.0269745
A_12_P117094	F55A4.8	X	1038546	0.00418942	0.0269745
A_12_P116300	nhr-144	V	8975340	0.0042063	0.0270493
A_12_P119087	wrm-1	III	5722794	0.00422257	0.0271027
A_12_P108286	flr-1	X	13452592	0.0042369	0.0271205
A_12_P117143	Y47H9C.12	I	11896689	0.00424384	0.0271205
A_12_P115905	drh-1	IV	6606952	0.00425514	0.0271328
A_12_P113804	F42C5.9	IV	7314358	0.00425386	0.0271328
A_12_P111279	Y37E11B.2	IV	3578441	0.00429873	0.0271989
A_12_P105496	F14D2.11	II	3341374	0.00428215	0.0271989
A_12_P100532		IV	60	0.0042885	0.0271989
A_12_P106462	ZK1251.1	IV	9682993	0.00427995	0.0271989
A_12_P115260	rha-1	II	8878419	0.00429061	0.0271989
A_12_P116026	wht-5	IV	12337559	0.004286	0.0271989
A_12_P111669	prl-1	X	3940119	0.00427011	0.0271989
A_12_P119960	taf-2	IV	3584309	0.00431144	0.0272115
A_12_P100122	F16H11.1	X	4668059	0.00432926	0.0272448
A_12_P116845	K10C2.4	X	6446604	0.0043358	0.0272448
A_12_P107553	C14C11.4	V	5647376	0.00435988	0.0273222
A_12_P115549	Y53C12A.7	II	9700505	0.00436107	0.0273222
A_12_P105631	F56D2.2	III	5587217	0.0043724	0.0273231
A_12_P111672	gon-4	IV	10197791	0.00437266	0.0273231
A_12_P105384	Y53F4B.25	II	15135386	0.00437727	0.0273231
A_12_P107850	Y66A7A.4	III	11612487	0.00437701	0.0273231
A_12_P114907	R11D1.9	V	12728437	0.00438324	0.0273353
A_12_P117041	C05D11.1	III	6436549	0.00438841	0.0273425
A_12_P105910	D1044.7	III	5507007	0.00446782	0.0274011
A_12_P114208	W05F2.6	I	3368815	0.00444344	0.0274011
A_12_P105026	ZK652.6	III	7829335	0.00445518	0.0274011
A_12_P112220	C25H3.11	II	5684448	0.00447281	0.0274011
A_12_P116999	Y22D7AL.4	III	1626628	0.0044616	0.0274011
A_12_P120356	M176.3	II	9416924	0.00443151	0.0274011
A_12_P115088	R12E2.1	I	4182220	0.00442113	0.0274011
A_12_P117751	ser-7	X	2673464	0.00445411	0.0274011
A_12_P117236	mep-1	IV	11524613	0.00442181	0.0274011
A_12_P110410	bro-1	I	5186966	0.00445636	0.0274011
A_12_P106182	R05D8.9	V	2766098	0.00443155	0.0274011
A_12_P107515	F19H6.6	X	12362383	0.00445954	0.0274011
A_12_P110787	rhgf-1	X	10697792	0.00447377	0.0274011
A_12_P108264	rrf-1	I	7643425	0.00447916	0.0274064
A_12_P115719	cpr-1	V	11975354	0.0044914	0.0274567
A_12_P100992	T02H6.8	II	680838	0.00451751	0.0275668
A_12_P107952	R02D3.3	IV	225453	0.00458903	0.0276414
A_12_P118755	srsx-27	V	10150529	0.0046054	0.0276414
A_12_P112782	C25F9.4	V	19411145	0.00457358	0.0276414
A_12_P100492	rab-3	II	5721730	0.00462052	0.0276414
A_12_P102534	K01A2.5	II	302402	0.00467946	0.0276414
A_12_P118202	ZK512.10	III	9130804	0.00456229	0.0276414
A_12_P108861	C39F7.1	V	1259939	0.00463449	0.0276414
A_12_P108849	C06A8.8	II	7765964	0.00465316	0.0276414
A_12_P106270	cpx-1	I	1594671	0.00466505	0.0276414
A_12_P108352	F17A9.3	V	6105486	0.00465757	0.0276414
A_12_P111070	Y51A2B.6	V	18391800	0.00456043	0.0276414
A_12_P119606	C01F6.1	IV	9096822	0.00462738	0.0276414
A_12_P106480	ubc-9	IV	4651029	0.00458972	0.0276414
A_12_P103417	M02D8.1	X	8763848	0.00454924	0.0276414
A_12_P107303	gcy-9	X	11332513	0.00459294	0.0276414
A_12_P101292	mab-9	II	516023	0.00468121	0.0276414
A_12_P116769	C24H12.4	II	411221	0.00457018	0.0276414
A_12_P115660	syg-2	X	14654910	0.00457471	0.0276414
A_12_P119921	bath-34	I	12750023	0.00462455	0.0276414
A_12_P119470	F57A8.7	V	10075548	0.00460863	0.0276414
A_12_P102171	vang-1	X	2885860	0.00466451	0.0276414
A_12_P117404	C33B4.2	II	11370224	0.00467619	0.0276414
A_12_P114888	nhr-146	IV	1631949	0.00461	0.0276414
A_12_P100387	K07A1.15	I	9608962	0.00462067	0.0276414
A_12_P101511	C31A11.5	V	16302571	0.00467782	0.0276414
A_12_P114178	pcp-1	III	7758657	0.00458211	0.0276414
A_12_P119046	rps-28	IV	1659683	0.00464133	0.0276414
A_12_P103962	F18F11.4	IV	330860	0.00466949	0.0276414
A_12_P107310	Y69A2AR.3	IV	2641305	0.00475051	0.0277265
A_12_P100929	unc-45	III	491547	0.00470621	0.0277265
A_12_P101017	ric-4	V	10260931	0.00475089	0.0277265
A_12_P103035	K04F10.1	I	6364920	0.00471926	0.0277265
A_12_P115126	R05H5.5	II	10199698	0.00473919	0.0277265
A_12_P107386	K11D12.11	V	5036464	0.00471569	0.0277265
A_12_P120127	cyn-17	V	5799494	0.00471865	0.0277265
A_12_P113914	Y67D8A.3	IV	3253501	0.0047406	0.0277265
A_12_P106076	C48E7.2	I	6255037	0.00473892	0.0277265
A_12_P111523	Y39A1A.22	III	10703690	0.00480298	0.0278608
A_12_P113031	ced-9	III	10335062	0.00478672	0.0278608
A_12_P104124	lite-1	X	6225807	0.00480106	0.0278608
A_12_P100720	ulp-1	III	5165626	0.00479818	0.0278608
A_12_P117350	map-2	IV	16847788	0.00481348	0.0278873
A_12_P105210	mpz-1	II	10739091	0.00481804	0.0278873
A_12_P101690	clh-1	II	11846416	0.00483109	0.027905
A_12_P117452	C34C12.4	III	3467651	0.00483963	0.0279307
A_12_P115460	F26E4.5	I	9768933	0.00486812	0.0279765
A_12_P101987	F44G4.2	II	8996273	0.00486514	0.0279765
A_12_P116243	ZC504.1	X	10407412	0.00490352	0.0280254
A_12_P108479	grl-8	V	6731759	0.00489973	0.0280254
A_12_P119264	ceh-26	III	8067220	0.00489916	0.0280254
A_12_P101408	B0238.13	V	5243541	0.00490543	0.0280254
A_12_P113077	ser-4	III	1723183	0.00488725	0.0280254
A_12_P108888	btb-13	II	1653778	0.00493475	0.0281221
A_12_P109750	F13D12.8	II	11731134	0.00495088	0.0281255
A_12_P116018	apm-1	I	5342183	0.00495067	0.0281255
A_12_P118953	R07B1.8	X	9870818	0.00495186	0.0281255
A_12_P117955	C16B8.2	X	3961871	0.00495854	0.02814
A_12_P115612	pmr-1	I	13004423	0.00498351	0.0281947
A_12_P114768	eft-1	III	6009508	0.00499769	0.0281947
A_12_P106158	Y34F4.1	III	1020957	0.00497412	0.0281947
A_12_P108387	cpn-4	I	10924331	0.00499869	0.0281947
A_12_P112092	F09F3.5	V	13850306	0.00500603	0.028198
A_12_P104413	clec-167	IV	1253339	0.0050187	0.028246
A_12_P117826	rsr-2	II	12225264	0.00503465	0.0282773
A_12_P119059	Y65B4BR.8	I	534461	0.00504328	0.0282908
A_12_P109078	rib-2	III	10742691	0.00505656	0.028342
A_12_P103284	nlp-19	X	10958656	0.00506356	0.0283529
A_12_P115546	srt-13	V	4247783	0.00507741	0.0283529
A_12_P109621	cki-2	II	7816433	0.00507338	0.0283529
A_12_P104686	tag-257	X	5783363	0.00508625	0.0283683
A_12_P106315	glb-20	X	13552474	0.00515213	0.0283911
A_12_P100091	ifta-2	IV	17300812	0.00516954	0.0283911
A_12_P115177	vab-19	II	2443293	0.00512357	0.0283911
A_12_P103983	Y68A4A.5	V	17193382	0.00513311	0.0283911
A_12_P116343	Y43C5B.3	IV	10353140	0.00515203	0.0283911
A_12_P104240	Y53G8B.2	III	3101283	0.00513987	0.0283911
A_12_P104316	F59E12.1	II	5654485	0.00515378	0.0283911
A_12_P100919	C10G8.2	V	5314216	0.00510062	0.0283911
A_12_P112764	C47D2.1	X	8215017	0.00515972	0.0283911
A_12_P112033	fbxa-128	III	11136766	0.00510541	0.0283911
A_12_P106147	C26C6.9	I	7514142	0.00511643	0.0283911
A_12_P104031		IV	60	0.00516542	0.0283911
A_12_P101203	Y62H9A.12	X	11914078	0.00514644	0.0283911
A_12_P107177	Y111B2A.21	III	12746330	0.00519085	0.0284723
A_12_P111169	F40E12.2	II	3610403	0.00520513	0.0284914
A_12_P114231	D2024.4	IV	7231443	0.00520873	0.0284914
A_12_P113142	ZK643.5	III	8952814	0.00524162	0.0285338
A_12_P109238	LLC1.2	IV	14456871	0.00523438	0.0285338
A_12_P100744	M151.2	II	3631438	0.0052311	0.0285338
A_12_P112921		II	60	0.00522953	0.0285338
A_12_P117921	pqn-80	III	12626447	0.00527155	0.0286509
A_12_P103602	E02H1.5	II	9595135	0.00527587	0.0286516
A_12_P114124	D1069.3	II	342136	0.0052851	0.028656
A_12_P101264	unc-105	II	8117119	0.00530562	0.0286986
A_12_P113977	cdk-7	I	2281513	0.00531615	0.0287328
A_12_P116389	F43C1.1	III	4210534	0.00533392	0.0287832
A_12_P113136	F52E4.5	X	3085886	0.00534451	0.0287919
A_12_P114273	C33D3.3	X	10485229	0.00538134	0.0288613
A_12_P113659	C50F4.1	V	9526534	0.00537267	0.0288613
A_12_P114870	cpin-1	IV	9451317	0.0053848	0.0288613
A_12_P120148	ucr-2.1	X	12018349	0.00539079	0.0288613
A_12_P110903	ife-2	X	381409	0.00540086	0.0288699
A_12_P119660	rde-4	III	10216669	0.00543723	0.0290117
A_12_P112158	Y110A2AR.1	II	2919712	0.00546773	0.029113
A_12_P119114	F58B4.3	V	10929617	0.00548215	0.029158
A_12_P105096	T25G3.4	I	7564578	0.00548474	0.029158
A_12_P102147	R08B4.5	X	11116121	0.00562118	0.0291951
A_12_P103253	rpl-17	I	1156579	0.00554056	0.0291951
A_12_P105269	C29G2.2	V	2590220	0.00551478	0.0291951
A_12_P119488	B0432.9	II	282639	0.00553045	0.0291951
A_12_P103329	C17F4.7	II	3245110	0.00561569	0.0291951
A_12_P114209	W04A4.6	I	13685355	0.00551453	0.0291951
A_12_P104856	T12A7.7	IV	11751420	0.00562891	0.0291951
A_12_P106215	F53B7.2	V	10991742	0.0055631	0.0291951
A_12_P102500	Y32G9A.5	V	1907482	0.00560506	0.0291951
A_12_P107321	M02D8.6	X	8731268	0.00550265	0.0291951
A_12_P115158	ers-2	I	10336383	0.00558127	0.0291951
A_12_P103431	acr-5	III	6509638	0.00553539	0.0291951
A_12_P116465	nas-8	IV	7114931	0.00558969	0.0291951
A_12_P105554	srh-270	V	2859957	0.00555389	0.0291951
A_12_P114816	ZK265.6	I	8255345	0.00559224	0.0291951
A_12_P118505	F56H9.6	V	12628764	0.00555244	0.0291951
A_12_P111077	Y92H12A.4	I	1514763	0.00560541	0.0291951
A_12_P114363	ceh-31	X	3068865	0.00558355	0.0291951
A_12_P118220	ZK813.1	X	3446299	0.00562709	0.0291951
A_12_P114475	F42D1.2	X	14790925	0.00562833	0.0291951
A_12_P113889	H24K24.3	V	911601	0.00559613	0.0291951
A_12_P112077	BE10.1	III	12787558	0.00549849	0.0291951
A_12_P118589	cst-2	X	4333166	0.00556152	0.0291951
A_12_P101259	F20A1.10	V	7052525	0.00564565	0.029235
A_12_P107931	tag-178	II	7711825	0.00564732	0.029235
A_12_P119458	R07A4.4	X	10751836	0.00566363	0.029286
A_12_P111302	pash-1	I	10598697	0.00569294	0.029393
A_12_P117202	rps-30	V	7776378	0.00569775	0.0293955
A_12_P108240	F54E2.2	V	2796125	0.00570974	0.0294324
A_12_P104829	srw-60	II	2958603	0.00571356	0.0294324
A_12_P107286	sdz-4	II	958967	0.00573285	0.0295083
A_12_P104695	B0334.4	II	11495600	0.0057551	0.029557
A_12_P102872	lin-29	II	11916958	0.00577642	0.0296218
A_12_P101321	nhr-287	IV	1617460	0.00577481	0.0296218
A_12_P119113	W09C5.9	I	13660586	0.00579715	0.0297057
A_12_P100005	C31A11.7	V	16309731	0.00582113	0.0297522
A_12_P110015	cyn-1	V	14355880	0.00582806	0.0297522
A_12_P110000	ugt-12	V	4887005	0.00582434	0.0297522
A_12_P106990	unc-68	V	6928664	0.00584347	0.0297863
A_12_P112256		III	60	0.00585957	0.0298014
A_12_P113940	F26G1.2	II	4763205	0.00585476	0.0298014
A_12_P108626	ZK637.15	III	8920117	0.00585568	0.0298014
A_12_P103758	cpg-1	III	4489324	0.00587977	0.0298596
A_12_P115414	ssp-16	I	6102034	0.00589101	0.0298943
A_12_P103739	F55A4.2	X	1012728	0.00591873	0.0299146
A_12_P110927	gei-1	III	3355588	0.00591794	0.0299146
A_12_P101615	T09A5.8	II	7855803	0.00592137	0.0299146
A_12_P113907	nhr-42	V	6998629	0.00591964	0.0299146
A_12_P114180	Y97E10AR.7	V	8010279	0.00594918	0.0299482
A_12_P110163	Y44E3A.6	I	3340227	0.00594993	0.0299482
A_12_P111157	acr-9	X	13642268	0.00594124	0.0299482
A_12_P118612	K02A6.3	X	8228011	0.00595091	0.0299482
A_12_P112513	pbs-6	III	8243038	0.00595313	0.0299482
A_12_P108356	ZC581.3	I	6651221	0.00596466	0.029964
A_12_P108033	kal-1	I	14128573	0.00597401	0.029964
A_12_P107110	dhs-30	X	17230752	0.00598505	0.029964
A_12_P110057	Y51B9A.4	II	9407729	0.00599707	0.029964
A_12_P119891	lfi-1	X	4983551	0.00601392	0.029964
A_12_P106844	F33H1.4	II	10174795	0.00601475	0.029964
A_12_P113723	F57B1.7	V	13222439	0.00599761	0.029964
A_12_P105140	nxt-1	I	2929785	0.00601138	0.029964
A_12_P110072	nhr-47	V	5505108	0.00600226	0.029964
A_12_P109027	W03B1.3	IV	4332712	0.00598271	0.029964
A_12_P101405	ten-1	III	6828946	0.00597654	0.029964
A_12_P101067	F09E5.8	II	5350640	0.00601132	0.029964
A_12_P117465	F40E3.5	I	2645283	0.00603991	0.0300533
A_12_P111518	zfp-1	III	8792753	0.00605782	0.0300905
A_12_P109063	ekl-6	III	10063176	0.00605706	0.0300905
A_12_P119131	mel-28	III	4786043	0.00609312	0.0301383
A_12_P112740	C09H5.2	V	8075893	0.00612622	0.0301383
A_12_P110588	apn-1	II	8047487	0.00613382	0.0301383
A_12_P118089	akt-2	X	14147619	0.00612136	0.0301383
A_12_P119912	dct-11	X	5838065	0.00609781	0.0301383
A_12_P103098	F58H1.6	V	11942767	0.00610864	0.0301383
A_12_P112865	ugt-56	V	12258788	0.00609646	0.0301383
A_12_P108797		V	60	0.00613224	0.0301383
A_12_P112019	T08B6.4	IV	4905671	0.00610462	0.0301383
A_12_P117938	T02C12.4	III	4041195	0.00612859	0.0301383
A_12_P116971	rabs-5	IV	8104336	0.00610557	0.0301383
A_12_P107501	T06A4.3	I	763335	0.00615195	0.0301522
A_12_P109197	clec-142	II	8278611	0.00615784	0.0301522
A_12_P115807	ZK1098.3	III	9532335	0.00616595	0.0301615
A_12_P114896	egg-1	III	5728129	0.00619534	0.0302442
A_12_P119771	C05C8.8	V	7252135	0.0063029	0.0303028
A_12_P103670	T07C4.10	III	10320949	0.0063027	0.0303028
A_12_P112851	T01C4.1	V	7123467	0.00623838	0.0303028
A_12_P104387	fat-6	IV	11913661	0.00633362	0.0303028
A_12_P105474	C32D5.12	II	6356387	0.00632888	0.0303028
A_12_P107059	B0495.9	II	7707504	0.00623452	0.0303028
A_12_P108244	tag-53	X	14710394	0.0063364	0.0303028
A_12_P108854	F43G6.10	II	11809263	0.00631828	0.0303028
A_12_P100666	C04C3.6	IV	3419810	0.00621702	0.0303028
A_12_P111112	K04G2.6	I	8040790	0.00632585	0.0303028
A_12_P115377	ceh-45	I	1128326	0.00631225	0.0303028
A_12_P101528	ZK686.2	III	7763652	0.00624933	0.0303028
A_12_P107805	acr-14	II	8174860	0.00636635	0.0303763
A_12_P120340	M03B6.5	X	13844210	0.00636959	0.0303763
A_12_P107896	Y56A3A.33	III	11999377	0.00639156	0.0304384
A_12_P102863	rgs-7	X	3542545	0.00640501	0.0304812
A_12_P104023	T08A9.11	X	7329767	0.0064441	0.0305163
A_12_P115945	F35D11.1	II	4627017	0.00644211	0.0305163
A_12_P117345	rnp-5	III	852790	0.00643448	0.0305163
A_12_P112222	ifb-1	II	5765584	0.00642672	0.0305163
A_12_P103456	Y38F1A.4	II	12966772	0.0064423	0.0305163
A_12_P108750	mlt-7	II	4392942	0.00643462	0.0305163
A_12_P112112	F15E11.4	V	2339395	0.00644191	0.0305163
A_12_P114852	rev-1	II	7900571	0.00648664	0.0305689
A_12_P107589	R07E5.11	III	4414810	0.00649465	0.0305689
A_12_P116061	C50D2.3	II	106258	0.00651771	0.0305689
A_12_P101463	Y43E12A.2	IV	10982038	0.006478	0.0305689
A_12_P102252	F25B5.7	III	5953657	0.00652219	0.0305689
A_12_P106877	srx-21	V	677398	0.00652092	0.0305689
A_12_P105710	ccb-1	I	3641675	0.00647597	0.0305689
A_12_P100612	T12A2.1	III	6251755	0.00651384	0.0305689
A_12_P112351	dyb-1	I	1483084	0.0064998	0.0305689
A_12_P117620	Y57G11C.38	IV	14862435	0.00647582	0.0305689
A_12_P107359	npp-6	I	5176469	0.00649681	0.0305689
A_12_P111266	C05G5.2	X	14747239	0.00651775	0.0305689
A_12_P103565	W04C9.3	I	477615	0.00653907	0.0306269
A_12_P112178	C11D2.4	IV	6155536	0.00654536	0.0306353
A_12_P102967	C54G4.9	I	8024908	0.006572	0.0306966
A_12_P102329	tnt-4	V	1989501	0.00656493	0.0306966
A_12_P117582	F13D12.9	II	11707074	0.00659258	0.0307717
A_12_P115047	gab-1	III	12771757	0.00659983	0.0307844
A_12_P110989	Y110A7A.9	I	5119226	0.00663195	0.0308427
A_12_P111129	F27D4.2	I	7703945	0.00663496	0.0308427
A_12_P108934	ugt-62	III	4537243	0.00663494	0.0308427
A_12_P106059	slo-2	X	11394530	0.00661802	0.0308427
A_12_P113310	F52B5.7	I	8313312	0.0066291	0.0308427
A_12_P114578	Y48C3A.11	II	13340665	0.00666392	0.0308674
A_12_P107592	tsp-14	X	4866659	0.00667679	0.0308674
A_12_P117569	C46H11.2	I	5050052	0.00666511	0.0308674
A_12_P112173	F36H12.17	IV	5276618	0.00665535	0.0308674
A_12_P100557	C55A1.6	V	15647920	0.00668108	0.0308674
A_12_P119755	F54G2.2	X	2634657	0.00668089	0.0308674
A_12_P107832	F53C3.13	II	3920588	0.00666282	0.0308674
A_12_P118418	F54C1.6	I	5014351	0.00669305	0.0308783
A_12_P104623	rrc-1	X	9823713	0.00674127	0.0310091
A_12_P112024	klp-12	IV	11341305	0.00679515	0.0310744
A_12_P110923	K06H7.2	III	8093510	0.00679917	0.0310744
A_12_P118291	tag-123	X	8418595	0.00678229	0.0310744
A_12_P116242	tag-81	X	3729279	0.0067881	0.0310744
A_12_P100943	hsp-1	IV	17278912	0.00677603	0.0310744
A_12_P100797	mev-1	III	10334157	0.00680344	0.0310744
A_12_P102246	aspm-1	I	9221835	0.00682238	0.03114
A_12_P108215	Y71A12B.11	I	13978414	0.00682917	0.0311501
A_12_P112870	sre-54	II	12332830	0.00684229	0.0311533
A_12_P102609	Y47G6A.7	I	3502740	0.00684359	0.0311533
A_12_P100696	W09G3.6	I	13814805	0.00686493	0.0311671
A_12_P103360	Y106G6D.6	I	10117133	0.00686351	0.0311671
A_12_P115506	F18A11.2	II	13032752	0.00685245	0.0311671
A_12_P111094	imb-3	I	310982	0.00689232	0.0312046
A_12_P116255	K12H4.4	III	8044934	0.00688817	0.0312046
A_12_P103039	jac-1	IV	15997819	0.0068872	0.0312046
A_12_P116748	Y53G8AR.7	III	3282297	0.00688972	0.0312046
A_12_P110964	B0303.4	III	8689756	0.00692938	0.0312229
A_12_P100634	C43E11.12	I	4253243	0.00692774	0.0312229
A_12_P103901	F58G1.7	II	12943748	0.00694645	0.0312403
A_12_P102251	W02H3.2	X	11096081	0.00694211	0.0312403
A_12_P107567	ZK1098.6	III	9527075	0.00697572	0.0312403
A_12_P104843	clec-7	V	7328207	0.00698072	0.0312403
A_12_P101550	sri-67	V	19983200	0.00701937	0.0312768
A_12_P114600	F08A8.3	I	12946933	0.0070592	0.0312768
A_12_P103379	R90.1	V	12891335	0.00706719	0.0312768
A_12_P114786	T27B1.2	X	16536749	0.0070342	0.0312768
A_12_P118633	ilys-2	IV	2467679	0.00707281	0.0312768
A_12_P109740	R09E10.6	IV	10293008	0.00706928	0.0312768
A_12_P102581	T16G12.6	III	10069469	0.00706151	0.0312768
A_12_P118682	ZC262.4	III	8333581	0.00700694	0.0312768
A_12_P114086	R09F10.8	X	8325072	0.00703049	0.0312768
A_12_P118160	ceh-18	X	3843357	0.00703462	0.0312768
A_12_P107167	cor-1	III	10249022	0.00700318	0.0312768
A_12_P108737	W03A5.6	III	5440070	0.00708243	0.031299
A_12_P108252	ZK829.1	IV	11939968	0.00711605	0.0313054
A_12_P102451	col-143	V	6835446	0.00710896	0.0313054
A_12_P117000	pes-5	II	11827907	0.00709095	0.0313054
A_12_P103478		III	60	0.00714437	0.0313894
A_12_P110529	F53C11.3	V	13782209	0.00718201	0.0314565
A_12_P111930	T07D3.5	II	885490	0.00717885	0.0314565
A_12_P118167	clec-152	III	4632372	0.00718464	0.0314565
A_12_P116393	ubxn-2	IV	2720320	0.00721409	0.0315153
A_12_P113477	ZK1127.9	II	7045973	0.00722495	0.03154
A_12_P103517	hsb-1	IV	12565207	0.00724947	0.0316065
A_12_P118824	tps-2	II	14600796	0.00727463	0.0316519
A_12_P112644	syd-2	X	10549050	0.00727847	0.0316519
A_12_P100956	Y37A1B.8	IV	14020167	0.00729038	0.0316835
A_12_P115060		WBGene00020322	A_12_P115060	0.00730194	0.0317134
A_12_P113184	T23G7.3	II	9165841	0.00733179	0.0317252
A_12_P101411	srh-44	II	11514983	0.00733261	0.0317252
A_12_P120363	vha-8	IV	6791056	0.00733236	0.0317252
A_12_P111388	R09H10.7	IV	10621165	0.00735001	0.0317602
A_12_P100331	ars-2	I	3983173	0.00734865	0.0317602
A_12_P111957	Y59A8A.2	V	17871200	0.00735558	0.0317641
A_12_P115518	Y82E9BR.21	III	1404782	0.00737133	0.0317848
A_12_P110771	Y53C12B.2	II	9738896	0.00737437	0.0317848
A_12_P115585	ari-1	I	6058555	0.00740282	0.031867
A_12_P104375	40818	X	11346380	0.00740978	0.0318769
A_12_P110368	Y55F3AM.5	IV	999230	0.00743393	0.0319001
A_12_P113757	K11D12.9	V	5042245	0.00746814	0.0319463
A_12_P109218	agt-2	II	5372108	0.0074761	0.0319603
A_12_P109467	C02F5.6	III	8232577	0.00752077	0.0320406
A_12_P109648	npp-7	I	5691841	0.00753063	0.0320406
A_12_P116735	K11B4.2	I	14797647	0.00752854	0.0320406
A_12_P111870	clec-153	III	4635295	0.00751595	0.0320406
A_12_P116771	F46F2.5	X	15265173	0.00754542	0.0320754
A_12_P107888	C27C12.1	X	14852485	0.00763176	0.0321651
A_12_P113785	F21F3.1	I	4906824	0.00766776	0.0321651
A_12_P110268	B0280.1	III	7133717	0.00763238	0.0321651
A_12_P114076	ZC132.9	V	4317734	0.00766962	0.0321651
A_12_P104237	M01H9.2	IV	4460172	0.0075941	0.0321651
A_12_P101611	nfm-1	III	6159786	0.00767202	0.0321651
A_12_P113992	T06A10.4	IV	16862355	0.00769941	0.0321651
A_12_P104714	zig-3	X	7930681	0.00769013	0.0321651
A_12_P106596	mdt-10	II	7853837	0.00773657	0.0321651
A_12_P119634	dab-1	II	8226057	0.00770869	0.0321651
A_12_P100035	rnp-6	I	3539618	0.00771508	0.0321651
A_12_P108564	F47B10.3	X	10892114	0.0076337	0.0321651
A_12_P107544	dao-2	II	4562841	0.00770497	0.0321651
A_12_P109579	Y119C1B.3	I	4550479	0.00770332	0.0321651
A_12_P105769	aakb-1	X	13755693	0.00771842	0.0321651
A_12_P117542	F40F12.7	III	9914156	0.00772492	0.0321651
A_12_P110661	K10B2.4	II	6360292	0.00781752	0.0322278
A_12_P111721	F53F10.1	I	3834126	0.00780338	0.0322278
A_12_P111697	B0218.7	IV	8164608	0.00781317	0.0322278
A_12_P115130	fbxb-38	II	2167757	0.00779735	0.0322278
A_12_P100444	B0222.9	V	9168204	0.00778147	0.0322278
A_12_P102733	lin-13	III	7700265	0.00777946	0.0322278
A_12_P101072	ckk-1	III	5635432	0.0078691	0.0323269
A_12_P116787	R13A5.10	III	7582034	0.00787985	0.0323269
A_12_P117204	C04G6.5	II	5085769	0.00788643	0.0323342
A_12_P105633	C15B12.8	X	6474229	0.00789582	0.0323456
A_12_P106180	F32B6.4	IV	9890623	0.00791481	0.0323839
A_12_P117275	K12H6.6	II	2828582	0.007939	0.032429
A_12_P116199	T08B2.5	I	6215671	0.00795315	0.0324333
A_12_P104742	F58E6.11	V	9756754	0.00796332	0.0324541
A_12_P110088	pqn-8	III	9996158	0.00798388	0.0324997
A_12_P114774	T19C3.2	III	614704	0.00799212	0.032513
A_12_P118806	F52D10.4	X	11617515	0.0080329	0.032551
A_12_P118854	T23F4.2	II	1163613	0.00802737	0.032551
A_12_P112508	F09A5.3	X	13150726	0.00806138	0.0325892
A_12_P101812	dnj-30	I	2718046	0.00806348	0.0325892
A_12_P114412	C47B2.2	I	12961841	0.00807265	0.0326069
A_12_P108569	vps-41	X	5283796	0.00807765	0.0326078
A_12_P100575	F41G3.2	II	6759228	0.00809533	0.0326404
A_12_P111062	R08D7.1	III	8965953	0.00817504	0.0326415
A_12_P102835	R06A4.8	II	14350347	0.00813578	0.0326415
A_12_P109936	F19F10.12	V	7575573	0.00818188	0.0326415
A_12_P109787	vha-11	IV	2307817	0.00817377	0.0326415
A_12_P118760	srz-79	IV	3493607	0.0081489	0.0326415
A_12_P104652	lin-41	I	9334793	0.00813376	0.0326415
A_12_P101004	unc-1	X	1057548	0.00814569	0.0326415
A_12_P106058	obr-4	I	5829392	0.00818052	0.0326415
A_12_P108713	hlh-6	II	9613428	0.00817559	0.0326415
A_12_P100271	lgc-15	X	12114246	0.00815922	0.0326415
A_12_P115399	ZK1055.4	V	6585410	0.0081564	0.0326415
A_12_P111125	W10G11.1	II	3559700	0.00814292	0.0326415
A_12_P113447	lin-10	I	8109739	0.00818827	0.0326441
A_12_P102618	C16C10.13	III	4176656	0.00819944	0.0326542
A_12_P108315		II	60	0.00822016	0.0326603
A_12_P117408	F20H11.5	III	6587803	0.00827917	0.0326603
A_12_P120031	ZK757.1	III	9868584	0.00830361	0.0326603
A_12_P111666	T05A1.3	IV	9560764	0.00825506	0.0326603
A_12_P110324	try-4	V	20854560	0.00823952	0.0326603
A_12_P114451	K07F5.16	IV	9864168	0.00823278	0.0326603
A_12_P118605		II	60	0.00831128	0.0326603
A_12_P100944	cah-4	X	13542494	0.008287	0.0326603
A_12_P111163	fbxa-125	I	10646729	0.0082114	0.0326603
A_12_P100362	inft-2	V	13002151	0.00824841	0.0326603
A_12_P100482	ZC395.4	III	5270219	0.00822151	0.0326603
A_12_P105765	C49F8.3	X	13386075	0.0083603	0.0326832
A_12_P107756	F56F3.4	III	4468845	0.00834746	0.0326832
A_12_P115196	F55F8.8	I	5667151	0.00835601	0.0326832
A_12_P107105	puf-4	IV	3204554	0.00834035	0.0326832
A_12_P117286	F59A1.13	V	17687058	0.00841946	0.0328391
A_12_P115705	C05C10.3	II	9933185	0.00844664	0.0329074
A_12_P116864	D2030.11	I	7590651	0.00848077	0.0329154
A_12_P118838	C07H4.1	II	9091116	0.00847714	0.0329154
A_12_P111036		II	2054	0.00847589	0.0329154
A_12_P109062	bli-4	I	6341346	0.00848777	0.032917
A_12_P120358	spe-11	I	5330646	0.0085118	0.0329547
A_12_P103913	F38H4.10	IV	11860525	0.00852208	0.0329564
A_12_P119793	C28H8.2	III	5923137	0.00855062	0.0329917
A_12_P102973	enol-1	II	8930897	0.00856443	0.0330262
A_12_P115768	flh-2	III	4952084	0.00860368	0.0331255
A_12_P116629	coh-1	X	7465200	0.00860478	0.0331255
A_12_P114557	M03C11.7	III	10424019	0.00872911	0.0334144
A_12_P106849	T01B7.8	II	8736759	0.00873266	0.0334144
A_12_P104552	patr-1	II	11774578	0.00873378	0.0334144
A_12_P114606	Y51H7C.10	II	1420489	0.00873968	0.0334182
A_12_P100176	srj-4	V	12163012	0.00879712	0.03345
A_12_P114172	ugt-4	V	12792854	0.00880897	0.03345
A_12_P102113	twk-17	X	7599779	0.0088115	0.03345
A_12_P105010	fut-2	V	6573794	0.00879837	0.03345
A_12_P102033	W05H9.2	X	6267006	0.0087835	0.03345
A_12_P119130	rab-37	X	4227831	0.00880581	0.03345
A_12_P111467	lap-1	III	8399122	0.00888306	0.033601
A_12_P119339	K10H10.10	II	14507962	0.00888437	0.033601
A_12_P111501	F49E2.5	X	9543603	0.0089033	0.0336284
A_12_P120347	nspb-7	II	14578207	0.00891006	0.0336353
A_12_P118965	unc-16	III	9546158	0.00893756	0.0336458
A_12_P105208	lin-14	X	11469408	0.00898695	0.0336899
A_12_P113664	F17A9.4	V	6108778	0.00897543	0.0336899
A_12_P110660	dim-1	X	8050418	0.00901893	0.033747
A_12_P101431	Y55F3BL.2	IV	808674	0.0090595	0.0337509
A_12_P103696	H18N23.2	X	17622627	0.00902787	0.0337509
A_12_P103501	daf-1	IV	132416	0.00906167	0.0337509
A_12_P105173	Y77E11A.2	IV	1457074	0.00908441	0.0337509
A_12_P106551	asfl-1	I	9658261	0.00907377	0.0337509
A_12_P103159	Y105E8A.27	I	14441524	0.00905815	0.0337509
A_12_P106321	dop-2	V	9608363	0.00911487	0.0338272
A_12_P119258	F25C8.4	V	20899193	0.00914094	0.033887
A_12_P120293	K09A9.1	X	15607888	0.00915756	0.033904
A_12_P105889	Y38C1AA.5	IV	165125	0.00916047	0.033904
A_12_P107155	F56D1.3	II	5474337	0.00919557	0.0339198
A_12_P107186	W01A8.3	I	7065262	0.00919563	0.0339198
A_12_P113999	shc-2	II	4969188	0.00922807	0.0339696
A_12_P101692	rbx-2	I	6420661	0.00921855	0.0339696
A_12_P118590	Y50E8A.5	V	14734615	0.00922676	0.0339696
A_12_P108799	F09E8.2	IV	13150866	0.00927946	0.0341035
A_12_P106246	C06H5.7	V	17910112	0.00928619	0.0341098
A_12_P118728	rnf-121	III	4168808	0.00930875	0.0341116
A_12_P109295	Y39B6A.7	V	19145518	0.0093844	0.0341765
A_12_P101104	F36F2.2	I	9016788	0.00943445	0.0341765
A_12_P117916	gst-14	II	13614750	0.00938664	0.0341765
A_12_P116893	C17D12.3	I	11616761	0.00939521	0.0341765
A_12_P112168	fbxa-13	III	1703536	0.00938047	0.0341765
A_12_P101920	B0554.1	V	438230	0.00942922	0.0341765
A_12_P106737	baf-1	III	9467357	0.00940643	0.0341765
A_12_P115023	sel-9	V	8301313	0.00939307	0.0341765
A_12_P110447	polh-1	III	1945109	0.00941833	0.0341765
A_12_P104304	C14A4.12	II	10612934	0.00937919	0.0341765
A_12_P116707	scl-21	V	19494553	0.00945144	0.0341882
A_12_P114403	C06C3.3	II	9369093	0.00948294	0.0342415
A_12_P114096	Y49E10.23	III	12472758	0.00949063	0.0342462
A_12_P120199	F48E3.3	X	7495630	0.0094943	0.0342462
A_12_P113724	ceh-40	X	12318162	0.00950544	0.0342682
A_12_P104081	K08E3.4	III	13759340	0.00953863	0.0343342
A_12_P112486	ZK470.6	X	4176245	0.00956876	0.0343691
A_12_P113418	pmt-1	II	5278108	0.00957994	0.0343804
A_12_P119017	Y38E10A.23	II	12677088	0.00958199	0.0343804
A_12_P118305	nhr-35	X	4532661	0.00961107	0.0344194
A_12_P112055	dve-1	X	427062	0.00961307	0.0344194
A_12_P118795	F43G6.11	II	11798945	0.00963173	0.0344409
A_12_P111873	nhr-266	I	5736238	0.00966242	0.0344621
A_12_P105352	F17C11.13	V	10955826	0.00968243	0.0344621
A_12_P108666	tin-9.1	IV	7043919	0.00964659	0.0344621
A_12_P102887	R12E2.13	I	4177301	0.0096739	0.0344621
A_12_P113922	apb-1	III	2583973	0.00968402	0.0344621
A_12_P106433	arr-1	X	950779	0.00969189	0.0344621
A_12_P101048	F37E3.3	I	6429610	0.00974825	0.034477
A_12_P112586	sys-1	I	9980481	0.00978432	0.034477
A_12_P100799	F42A9.8	IV	8618305	0.00973645	0.034477
A_12_P115888	sfxn-2	X	7956162	0.00976609	0.034477
A_12_P111441	ZK669.7	II	7927378	0.00974857	0.034477
A_12_P120017	C02B10.5	IV	5083291	0.0097776	0.034477
A_12_P104149	B0348.2	V	45295	0.00979066	0.034477
A_12_P116205	acs-11	II	4742115	0.00972785	0.034477
A_12_P120307	col-176	X	10077543	0.00976947	0.034477
A_12_P101112	F23H11.3	III	899667	0.0098119	0.0344905
A_12_P106639	his-70	III	4059711	0.00988382	0.0345898
A_12_P102219	H28G03.1	X	5216323	0.00988764	0.0345898
A_12_P102041	srt-29	V	2717222	0.00988443	0.0345898
A_12_P112465	F28B3.1	I	4941659	0.00986691	0.0345898
A_12_P116181	D2030.3	I	7578506	0.00985516	0.0345898
A_12_P118579	C14B1.10	III	3709308	0.0100223	0.0347631
A_12_P106909	srbc-80	V	16968836	0.0100463	0.034782
A_12_P116261	F30A10.1	I	9472632	0.0100868	0.034832
A_12_P105813	F53F8.4	V	20685992	0.0100843	0.034832
A_12_P105975	cpr-5	V	1132429	0.010084	0.034832
A_12_P113470	fip-5	X	10302576	0.0101211	0.0348955
A_12_P116493	W09B6.4	II	1132367	0.0101252	0.0348955
A_12_P110518	F56E10.1	V	104658	0.0101579	0.0349549
A_12_P108078	C49C3.2	IV	17316665	0.0101736	0.0349738
A_12_P113836	col-96	III	11705593	0.0101962	0.0350161
A_12_P112748	F29C12.3	II	13098148	0.0102402	0.0351139
A_12_P103574	str-115	V	11268897	0.0102724	0.0351712
A_12_P103866	C50F2.8	I	3901434	0.0102784	0.0351741
A_12_P109945	srh-72	II	1639216	0.0103343	0.0352408
A_12_P111119	H36L18.1	X	12648862	0.0103393	0.0352408
A_12_P105663	glb-30	III	1665902	0.0103743	0.035307
A_12_P112926	F23C8.5	I	2418054	0.0103984	0.0353539
A_12_P106304	F13H8.2	II	6270322	0.0105037	0.0355716
A_12_P103466	Y38F2AR.10	IV	2395288	0.0105066	0.0355716
A_12_P119041	K08F8.7	II	8754083	0.0105804	0.0355845
A_12_P109392	F20G4.2	I	7916149	0.0105864	0.0355845
A_12_P102953	W06G6.10	V	16646592	0.0105426	0.0355845
A_12_P102751	Y47D3A.1	III	11139142	0.010574	0.0355845
A_12_P104401	ZC84.3	III	9186464	0.0105483	0.0355845
A_12_P117774	col-90	III	7948766	0.0105825	0.0355845
A_12_P101861	nlp-33	V	11147149	0.0105462	0.0355845
A_12_P112074	tag-197	X	7565265	0.0106389	0.0356204
A_12_P106613	R05F9.1	II	4904998	0.0106715	0.0356943
A_12_P108877	W02A11.1	I	12730010	0.0106849	0.0357215
A_12_P102779	F41H10.6	IV	5356527	0.0107254	0.0357645
A_12_P103321	T16G12.8	III	10059195	0.0107156	0.0357645
A_12_P116003	F28F8.5	V	15574003	0.0107104	0.0357645
A_12_P118767	Y46G5A.22	II	12816740	0.0107356	0.0357645
A_12_P109253	col-81	II	11012310	0.0107398	0.0357645
A_12_P118309	F44D12.9	IV	10017932	0.0107517	0.0357695
A_12_P103182	Y102A11A.7	X	2036098	0.0107677	0.0357843
A_12_P100511	gsto-1	III	7945523	0.010772	0.0357843
A_12_P105059	F45E4.3	IV	7619614	0.0108124	0.0359011
A_12_P107508	K06C4.8	V	8907433	0.010877	0.0360103
A_12_P106777	T27A3.4	I	6098979	0.0108748	0.0360103
A_12_P118301	Y97E10AR.4	V	8007849	0.0109203	0.0360833
A_12_P114352		X	60	0.0109756	0.0361432
A_12_P115999	R05D3.2	III	8372173	0.0109957	0.036157
A_12_P113441	W03G9.5	I	4968008	0.0110611	0.0362497
A_12_P105166	srv-7	X	5642875	0.0110845	0.0362693
A_12_P110204	F32D8.12	V	10887678	0.011101	0.0362693
A_12_P115565	F49H12.4	X	2080350	0.011146	0.0363019
A_12_P120016	T01C3.4	V	14993714	0.0111517	0.0363019
A_12_P102930	cdk-2	I	3408034	0.0111608	0.0363143
A_12_P103933	C18D11.1	III	11816458	0.0111884	0.0363173
A_12_P110901	C49F5.7	X	11994376	0.0111757	0.0363173
A_12_P106667	T23B12.4	V	8462133	0.0112323	0.0363559
A_12_P102793	F40G12.9	V	14282287	0.0112468	0.0363682
A_12_P113332	C30F12.3	I	6970388	0.0112906	0.0364062
A_12_P104073	F10E9.10	III	8319398	0.0112809	0.0364062
A_12_P118587	T10E9.6	I	6529219	0.0113651	0.036508
A_12_P114904	F39H2.3	I	8664945	0.0113719	0.0365128
A_12_P116306	B0554.2	V	434597	0.0114549	0.0365517
A_12_P105066	F18A1.6	II	7658252	0.0114848	0.0365517
A_12_P106569	F35B12.4	V	11609046	0.0114833	0.0365517
A_12_P101989	nfya-1	X	11944351	0.0114375	0.0365517
A_12_P100894	W05H9.1	X	6272044	0.0114456	0.0365517
A_12_P110220	asna-1	III	8894992	0.0114074	0.0365517
A_12_P108725	C34E10.8	III	5249046	0.0114614	0.0365517
A_12_P106703	nspb-11	II	12907305	0.0115085	0.0365547
A_12_P109880	C45E5.3	IV	5739812	0.0115194	0.0365724
A_12_P106729	Y48E1C.1	II	13414925	0.0115782	0.0366394
A_12_P106969	R09D1.2	II	9440353	0.0115755	0.0366394
A_12_P101487	C37A5.1	I	14158494	0.0116991	0.0368637
A_12_P118878	unc-103	III	4138684	0.0117137	0.0368637
A_12_P115282	ten-1	III	6828946	0.0117421	0.0369238
A_12_P105682	R12C12.5	II	6044096	0.0117494	0.0369238
A_12_P116179	K08E7.8	IV	12585193	0.0117714	0.0369456
A_12_P111706	C01B10.6	IV	6640145	0.0118186	0.0370287
A_12_P115952	ZK1058.3	III	3918847	0.0118208	0.0370287
A_12_P101542	W08G11.5	V	16344177	0.011872	0.0371335
A_12_P107606	M01E11.3	I	5573246	0.011941	0.0371491
A_12_P100916	F13H6.5	V	6371923	0.0118929	0.0371491
A_12_P113347	aip-1	V	14012139	0.0119938	0.0372283
A_12_P101357	lev-1	IV	13174134	0.0120304	0.0372737
A_12_P102704	rnh-1.3	I	9710148	0.012043	0.0372752
A_12_P107870	hmg-1.1	II	14250587	0.0121161	0.0373523
A_12_P119787	mes-6	IV	8510952	0.0120832	0.0373523
A_12_P113185	F58E6.1	V	9739515	0.0121128	0.0373523
A_12_P100507	C50F4.4	V	9536626	0.0122462	0.0376329
A_12_P108940	arx-7	I	3069393	0.0123341	0.037785
A_12_P110631	B0563.7	X	9152427	0.0123981	0.037895
A_12_P101173	Y50D4A.4	V	1184726	0.0124133	0.037895
A_12_P106262	nhr-213	V	15894299	0.0124432	0.0379451
A_12_P115403	ZK662.5	X	15721189	0.0124627	0.037957
A_12_P117352	zip-3	II	13951833	0.0125492	0.0381109
A_12_P109353	ajm-1	X	9098281	0.0126281	0.0382058
A_12_P104778	C10E2.2	X	16745667	0.012643	0.0382058
A_12_P103199	F22D6.8	I	7099006	0.0126339	0.0382058
A_12_P119941	F31C3.6	I	15053640	0.0126833	0.0382523
A_12_P119524	E02C12.8	V	9371441	0.0126792	0.0382523
A_12_P115794	Y48E1C.2	II	13424405	0.012709	0.0382621
A_12_P120249	cex-1	II	5447654	0.0127076	0.0382621
A_12_P103973	Y69H2.11	V	18640302	0.0127501	0.0383152
A_12_P101696	ZK856.4	V	10183082	0.0127814	0.0383277
A_12_P111708	W02H5.8	V	2646894	0.0128947	0.038498
A_12_P103328	D2062.5	II	2622664	0.012985	0.0386657
A_12_P109631	Y43F8A.3	V	19377238	0.0130019	0.0386992
A_12_P118104	K06A4.7	V	9489771	0.0130206	0.0387331
A_12_P118323	Y44E3A.1	I	3338368	0.0131691	0.0389079
A_12_P116022	Y57A10A.27	II	12269727	0.0132093	0.0389859
A_12_P110354	H10E21.5	III	20534	0.0132666	0.0389859
A_12_P104680	gst-28	II	15166104	0.0132949	0.038992
A_12_P101456	C32E8.9	I	3794623	0.0133136	0.0390131
A_12_P112623	Y45F10B.15	IV	13603518	0.0133944	0.0390957
A_12_P111723	grk-1	X	9991213	0.0134089	0.0390957
A_12_P111772	Y50D7A.9	III	284116	0.0133921	0.0390957
A_12_P103435	C32A3.3	III	3636024	0.0134246	0.0391195
A_12_P113622	T16A1.3	II	2084130	0.0134526	0.0391336
A_12_P106234	lsl-1	I	9901267	0.0134567	0.0391336
A_12_P102923	F21D5.5	IV	8735676	0.0135239	0.0391908
A_12_P102504	C46F11.2	III	3650884	0.013571	0.0392595
A_12_P113183	nhr-101	V	11570243	0.013629	0.0392783
A_12_P108082	K04H4.2	III	9347615	0.013664	0.0393252
A_12_P108777	B0303.11	III	8703208	0.0138573	0.0394869
A_12_P102452	C34D4.1	IV	7156883	0.0138437	0.0394869
A_12_P106216	tag-344	I	10644271	0.0138683	0.0394869
A_12_P118904	Y111B2A.9	III	12559581	0.0138744	0.0394869
A_12_P101610	F58G11.2	V	13665211	0.013797	0.0394869
A_12_P116398	srbc-51	V	15826213	0.0139456	0.0395645
A_12_P100655	W07B8.1	V	1134433	0.0140229	0.0396651
A_12_P104218	F28H6.2	X	14141113	0.014065	0.0396969
A_12_P104253	ZK849.5	I	14200004	0.0141428	0.0397332
A_12_P105655	ptc-1	II	7893189	0.0141346	0.0397332
A_12_P103576	F59B1.2	V	3633154	0.01417	0.0397933
A_12_P106945	gpa-2	V	8370821	0.0143115	0.0399265
A_12_P115997	ilys-3	IV	2464480	0.0143035	0.0399265
A_12_P109133	C04G2.8	IV	10110795	0.014362	0.0400188
A_12_P114880	cup-2	I	10398975	0.0144893	0.0401008
A_12_P119811	col-77	II	8358190	0.0144535	0.0401008
A_12_P100552	C08E8.3	V	18350027	0.0144949	0.0401008
A_12_P114817	F53E10.1	V	2615580	0.0145306	0.0401639
A_12_P112236	nhr-71	X	13747237	0.0145605	0.0401639
A_12_P116849	C37A2.8	I	6798271	0.0145674	0.0401639
A_12_P109522	T05E11.7	IV	11103227	0.014595	0.0401804
A_12_P118792	C50F4.10	V	9529851	0.014597	0.0401804
A_12_P119601	T22B11.2	IV	4688543	0.0146567	0.0401807
A_12_P103828	rps-7	I	10330860	0.0146248	0.0401807
A_12_P113061	R02F11.3	V	4802464	0.014652	0.0401807
A_12_P100521	fbxb-15	II	1652518	0.0146428	0.0401807
A_12_P116377	C25E10.5	V	9030352	0.0146514	0.0401807
A_12_P106558	C23H3.2	II	61313	0.0147023	0.0402103
A_12_P105563	par-5	IV	11820476	0.0147815	0.0402119
A_12_P118921	npa-1	V	7075745	0.0147427	0.0402119
A_12_P107781	Y65B4A.6	I	631097	0.0148242	0.0402322
A_12_P115154	C35B1.2	IV	4086205	0.0148882	0.0403048
A_12_P102331	T05H10.1	II	8042512	0.0149526	0.0403048
A_12_P100639	Y41D4B.16	IV	1562182	0.0149603	0.0403048
A_12_P117546	F56G4.6	I	11364343	0.0149192	0.0403048
A_12_P115934	nmr-1	II	5440284	0.0149719	0.0403139
A_12_P105394	rnp-8	I	364522	0.0150773	0.0404067
A_12_P112021	pod-1	III	13514820	0.0150831	0.0404067
A_12_P107225	T11G6.3	IV	10852652	0.0150603	0.0404067
A_12_P111254	unc-87	I	6761229	0.0151024	0.0404279
A_12_P119642	Y73E7A.1	I	1629004	0.0151526	0.0404458
A_12_P103728	cogc-1	I	3233392	0.0151602	0.0404458
A_12_P107671	R13.3	IV	10829538	0.0151685	0.0404458
A_12_P102295	C25A8.5	IV	6999583	0.0151361	0.0404458
A_12_P114099	T06G6.3	I	12708914	0.0152166	0.0405422
A_12_P118344	F53B7.5	V	10970205	0.0152524	0.0406006
A_12_P104600	hlh-1	II	4519057	0.0152892	0.0406117
A_12_P102640	R09A1.3	V	1023672	0.015409	0.0407513
A_12_P101819	T06E6.1	V	15392700	0.0154611	0.0408158
A_12_P119323	Y37E3.3	I	2064302	0.015528	0.0408919
A_12_P116944	T25D1.3	X	16505162	0.0156064	0.0409909
A_12_P112426	F22B5.10	II	8467089	0.0156355	0.0410425
A_12_P100872	atf-2	II	8751908	0.0158082	0.0412238
A_12_P100998	T10C6.5	V	16023151	0.0158694	0.041301
A_12_P100931	H06I04.1	III	3091837	0.0159864	0.0414201
A_12_P110884	R04A9.5	X	384448	0.016029	0.0414894
A_12_P114089	K10D3.4	I	7134737	0.0160446	0.0415057
A_12_P117699	Y55B1AR.2	III	587190	0.0160983	0.0415897
A_12_P112437	Y45F10D.6	IV	13796224	0.0161669	0.0416943
A_12_P116725	T13H5.5	II	8525613	0.0162051	0.0417212
A_12_P112146	str-99	V	16157221	0.0162132	0.0417212
A_12_P119408	spe-42	V	11733540	0.0162598	0.0418007
A_12_P100184	T09B9.4	X	9771646	0.0162661	0.0418013
A_12_P117584	R11F4.1	II	4091831	0.0164152	0.0420415
A_12_P105557	Y34D9A.3	I	1034474	0.0164831	0.0421042
A_12_P103807	abi-1	III	5690057	0.0165447	0.0421042
A_12_P118560	Y73B6BL.5	IV	6329562	0.016464	0.0421042
A_12_P108580	F31F4.11	V	662309	0.0165298	0.0421042
A_12_P117566	F16C3.1	I	10147364	0.016627	0.0421247
A_12_P102929	unc-98	X	7570317	0.0166037	0.0421247
A_12_P114374	cpf-2	III	13266819	0.0166135	0.0421247
A_12_P106098	F59A7.7	V	2012034	0.0167709	0.0423788
A_12_P113015	C29E4.12	III	7940988	0.0167673	0.0423788
A_12_P103850	pssy-2	III	13471587	0.0168102	0.0424155
A_12_P111154	bath-6	II	1918321	0.0168241	0.0424155
A_12_P109338	snt-6	II	745642	0.0168402	0.042428
A_12_P109970	him-14	II	7064987	0.0168956	0.0424837
A_12_P116036	nhr-121	III	2449486	0.0169893	0.0425444
A_12_P117429	uig-1	V	13273399	0.0170761	0.0426444
A_12_P116526	C49A1.3	I	14216740	0.0171004	0.0426444
A_12_P111135	rop-1	V	10251964	0.0172726	0.0426706
A_12_P101965	cdh-12	III	1152032	0.017388	0.0427331
A_12_P112938	F56D5.3	IV	9399675	0.0173823	0.0427331
A_12_P117638	C35C5.10	X	11554716	0.0173822	0.0427331
A_12_P104585	C04B4.4	X	12289901	0.0176855	0.0431064
A_12_P102768	ran-5	II	6048063	0.0177151	0.0431478
A_12_P101334	K07A12.7	I	8691122	0.0178269	0.0431623
A_12_P114218	W02D7.12	V	8311328	0.0180876	0.0434091
A_12_P114357	K08D9.4	V	3198500	0.0180881	0.0434091
A_12_P117540	fbxb-119	V	18318532	0.0181828	0.0434936
A_12_P108885	tag-178	II	7711825	0.0183404	0.0437322
A_12_P120169	nhr-107	V	6995025	0.0186417	0.0441285
A_12_P115774	C33C12.4	II	2165491	0.0186491	0.0441285
A_12_P108291	pmt-1	II	5278108	0.0186353	0.0441285
A_12_P114878	mrp-7	V	19674665	0.0186768	0.0441633
A_12_P106152	scrm-2	I	13235352	0.0187737	0.0442103
A_12_P109144	W09H1.3	II	13184333	0.0189446	0.0443669
A_12_P112957	F33E2.4	I	12582273	0.0189822	0.0444074
A_12_P119173	sms-3	III	1583159	0.0190867	0.0445295
A_12_P116283	D1081.8	I	8491281	0.0190824	0.0445295
A_12_P100267	F38E9.5	X	16446108	0.0192017	0.0446004
A_12_P104868	srsx-8	V	1550873	0.0192398	0.0446004
A_12_P108148	T10B5.4	V	1870429	0.0192443	0.0446004
A_12_P114007	try-3	IV	6557214	0.0192934	0.0446598
A_12_P110702	srsx-17	V	5927458	0.0194836	0.0448865
A_12_P114198	C14H10.1	X	10233740	0.0195661	0.0449525
A_12_P116640	T27F6.1	I	12470874	0.0196246	0.0450286
A_12_P101234	R12G8.1	V	17747876	0.0199367	0.0454159
A_12_P112654	dhs-12	IV	10145220	0.0199278	0.0454159
A_12_P120188	D1014.7	V	8118084	0.0200036	0.0454691
A_12_P115991	mtr-4	IV	9825672	0.0200872	0.0456081
A_12_P108464	R06B10.5	III	977373	0.020239	0.0458128
A_12_P109001	nmy-1	X	2909547	0.0202422	0.0458128
A_12_P115673	prx-3	X	6112191	0.0203451	0.0459034
A_12_P103931	F08G5.6	IV	12435798	0.0206007	0.0461184
A_12_P113996	ppgn-1	IV	2333836	0.0206473	0.0461975
A_12_P105468	C52E12.6	II	7022860	0.0208586	0.0464401
A_12_P118570	plc-3	II	10222791	0.0208655	0.0464401
A_12_P115802	elc-2	X	1777350	0.0209309	0.0464756
A_12_P100792	M151.4	II	3624192	0.0209743	0.0465375
A_12_P105320	F43D2.2	V	14635389	0.0211028	0.0466825
A_12_P112387	tsp-8	X	14726600	0.0211063	0.0466825
A_12_P113379	Y57E12B.4	V	6945521	0.0213096	0.0469953
A_12_P107786	T05A7.6	II	4668690	0.0215605	0.0472472
A_12_P115929	M01G12.5	I	12130058	0.0216007	0.0472521
A_12_P114996	E02H1.2	II	9588271	0.02183	0.0474507
A_12_P110463	C05D11.10	III	6430978	0.0220543	0.047597
A_12_P108827	Y39B6A.31	V	19008346	0.0220581	0.047597
A_12_P117122	Y106G6D.7	I	10122458	0.0221065	0.0476263
A_12_P105598	tpa-1	IV	92016	0.0221821	0.0477194
A_12_P106207	Y37E3.10	I	2072679	0.0223156	0.047778
A_12_P103184	F57G12.2	X	12157314	0.0223476	0.047782
A_12_P107902	srh-190	V	3902920	0.0223761	0.047782
A_12_P119255	srv-3	V	19702107	0.0225991	0.0479598
A_12_P111676	F53C3.5	II	3899856	0.0226761	0.0480225
A_12_P107502	acl-4	X	2066548	0.0233509	0.0484969
A_12_P108833	C37E2.1	X	14170796	0.0233788	0.0485252
A_12_P100862	C01G10.7	V	15085550	0.0234081	0.0485275
A_12_P110436	glb-1	III	8922307	0.0234698	0.0485805
A_12_P118717	Y46G5A.29	II	12856095	0.0238873	0.0490127
A_12_P113156	cnc-7	V	20389312	0.0242784	0.0493249
A_12_P109005	F26F4.6	III	4891581	0.0245385	0.049655
A_12_P116887	D1014.5	V	8123492	0.0248595	0.0498953
A_12_P100330	ubxn-6	IV	4807424	3.95047e-07	0.0026903
A_12_P107770	R07E4.3	X	5953408	4.8732e-05	0.0138101
A_12_P116163	K02B2.3	IV	5937441	6.43004e-05	0.0138101
A_12_P101875	Y106G6A.5	I	9934873	2.1134e-05	0.0138101
A_12_P101808	lag-1	IV	6095395	2.2704e-05	0.0138101
A_12_P107272	twk-36	V	17743446	9.74448e-05	0.0138101
A_12_P115033	F35H10.10	IV	8307013	2.11002e-05	0.0138101
A_12_P118720	K01C8.2	II	8266897	0.000103423	0.0138101
A_12_P101653	set-32	I	9519625	5.69479e-05	0.0138101
A_12_P102977	ppw-2	I	5158530	9.81008e-05	0.0138101
A_12_P106674	C23F12.4	X	9387367	9.8562e-05	0.0138101
A_12_P115110	T16H12.11	III	10087189	0.000110158	0.0139177
A_12_P110155	pqn-65	X	4610897	0.000110339	0.0139177
A_12_P113243	F22E5.8	II	2640082	0.000112574	0.0139388
A_12_P106116	F44G4.3	II	8996938	0.000143984	0.0155641
A_12_P106303	del-1	X	14271879	0.000153403	0.0155923
A_12_P102439	F17C11.2	V	10948033	0.000163217	0.0158788
A_12_P108153	nhr-10	III	7112226	0.000169499	0.0160319
A_12_P107452	T24H10.5	II	9102621	0.000217411	0.0168419
A_12_P113676	Y67A10A.3	IV	14328962	0.000285113	0.0168419
A_12_P112934	pqn-74	IV	13329505	0.000459716	0.0168419
A_12_P100510	F11A10.4	IV	12096748	0.000204604	0.0168419
A_12_P105246	eif-3.H	I	4444720	0.000403202	0.0168419
A_12_P105175	Y71F9AL.14	I	2880920	0.000321681	0.0168419
A_12_P110744	M162.6	V	19782255	0.000409417	0.0168419
A_12_P105291	R01B10.6	V	6051194	0.000343005	0.0168419
A_12_P119191	cdc-14	II	5587222	0.000290888	0.0168419
A_12_P115437	C07A4.3	X	10174455	0.000477058	0.0168419
A_12_P118520	M28.1	II	10622195	0.000316984	0.0168419
A_12_P107029	Y73B6BL.1	IV	6480505	0.000354059	0.0168419
A_12_P109517	ZK938.2	II	9837003	0.000256636	0.0168419
A_12_P102498	F41G3.3	II	6756413	0.000373023	0.0168419
A_12_P112163	mdt-20	IV	1187817	0.000314043	0.0168419
A_12_P107147	C44B12.6	IV	1129818	0.00030092	0.0168419
A_12_P118793	nud-1	III	13341406	0.000398557	0.0168419
A_12_P104075	T04F8.8	X	11647368	0.000362359	0.0168419
A_12_P109607	F29B9.10	IV	4659114	0.000421547	0.0168419
A_12_P101332	F19F10.3	V	7552044	0.00019882	0.0168419
A_12_P100162	H08M01.2	IV	13827855	0.000452493	0.0168419
A_12_P104767	vha-5	IV	8303950	0.000335553	0.0168419
A_12_P107775	pxd-1	III	4006118	0.00033554	0.0168419
A_12_P103342		III	60	0.000500093	0.0171177
A_12_P111560	eif-3.E	I	10640498	0.000605599	0.0172171
A_12_P116524	tni-3	V	16833460	0.000569146	0.0172171
A_12_P111689	C52G5.2	X	12843234	0.000618582	0.0172171
A_12_P107367	ran-4	I	8591204	0.000621563	0.0172171
A_12_P112451	qua-1	II	8198727	0.000568784	0.0172171
A_12_P115302	ZK285.2	V	16046675	0.000605191	0.0172171
A_12_P114008	mab-5	III	7776834	0.000672877	0.0177102
A_12_P118497	srh-21	V	4926485	0.00068364	0.0177102
A_12_P102681	zip-1	III	12335634	0.000714014	0.0181436
A_12_P101559	F10C5.2	III	472300	0.000717974	0.0181667
A_12_P120095	C37C3.9	V	7852168	0.000753133	0.0183431
A_12_P101351	lin-8	II	3056817	0.000752263	0.0183431
A_12_P106405	ZK813.4	X	3427373	0.000759675	0.0183455
A_12_P107319	M02B7.1	IV	3805547	0.000799434	0.0184216
A_12_P118072	Y55D5A.6	III	3042716	0.000806194	0.0184216
A_12_P107022	ndg-4	III	4462823	0.000829034	0.018525
A_12_P102392	Y45G5AM.9	V	4181154	0.000831374	0.018525
A_12_P110892	C06A8.2	II	7779288	0.000877475	0.0189105
A_12_P119077	F55D12.2	I	7889349	0.000873004	0.0189105
A_12_P120387	M18.6	IV	12121346	0.000939229	0.0190126
A_12_P118748	F42E11.2	X	11368644	0.00102829	0.0195251
A_12_P111804	C36E6.1	X	17434358	0.00108095	0.0198054
A_12_P113636	oga-1	X	9343140	0.00109117	0.0198054
A_12_P119692	flh-1	IV	9261787	0.00117041	0.0198054
A_12_P102411	F42C5.6	IV	7308470	0.00115593	0.0198054
A_12_P108041	C48B4.11	III	9564627	0.00113278	0.0198054
A_12_P113043	aph-1	I	9231023	0.00112362	0.0198054
A_12_P104470	C08H9.3	II	9882655	0.00109249	0.0198054
A_12_P101290	ncbp-2	I	7642584	0.00119703	0.0199449
A_12_P112068	fipr-1	V	12361107	0.00121435	0.0199449
A_12_P116324	F26D11.1	V	7981702	0.00120877	0.0199449
A_12_P109219	bath-38	II	10042917	0.00127191	0.0201126
A_12_P113652	C47A10.5	V	17774090	0.00131049	0.020291
A_12_P116208	mps-2	II	309536	0.00131399	0.020291
A_12_P113576	Y48A6C.3	III	11117116	0.00130708	0.020291
A_12_P117730	Y51A2D.1	V	18508666	0.00141095	0.0211903
A_12_P108476	C09F9.1	II	14698720	0.00145863	0.021201
A_12_P101167	T05A8.7	II	2740315	0.00144353	0.021201
A_12_P109035	Y106G6G.4	I	10321724	0.0014284	0.021201
A_12_P102760	dhs-28	X	6818391	0.00146192	0.021201
A_12_P117170	fbn-1	III	7625890	0.00143703	0.021201
A_12_P103309	dhs-17	V	6026165	0.00149199	0.0212715
A_12_P103879	hst-1	IV	8688255	0.00151181	0.0212982
A_12_P109999	cyp-34A2	V	15288830	0.00154761	0.0215201
A_12_P119157	glb-4	II	11109529	0.00158402	0.0215299
A_12_P118215	clec-17	I	12430028	0.00159746	0.0216137
A_12_P118556	Y22D7AL.9	III	1604980	0.00160854	0.0216137
A_12_P114822	T04F8.2	X	11653150	0.00162138	0.0216325
A_12_P102580	cnc-5	V	1445210	0.00163717	0.0217069
A_12_P106384	K07A1.7	I	9595861	0.00168075	0.0219067
A_12_P113973	Y39A1A.24	III	10613448	0.00167263	0.0219067
A_12_P103729	F09E5.11	II	5357405	0.00171117	0.0220628
A_12_P101147	W01C9.2	II	8536284	0.00178458	0.0221547
A_12_P105425	lgc-27	II	4649082	0.00178481	0.0221547
A_12_P107461	C31E10.6	X	13996228	0.00179356	0.0222077
A_12_P104350	H19N07.3	V	11118230	0.00180939	0.0222696
A_12_P108953	Y37D8A.3	III	12829247	0.00181113	0.0222696
A_12_P110624	wrt-4	X	15752177	0.00181587	0.0222814
A_12_P120168	D1044.5	III	5524137	0.00183473	0.022432
A_12_P102813	F58A3.4	X	11009730	0.00190176	0.0225467
A_12_P117397	Y54G2A.27	IV	2998874	0.00189202	0.0225467
A_12_P106508	rol-8	II	7544031	0.00213694	0.0229582
A_12_P105144	ttx-1	V	20048949	0.00208518	0.0229582
A_12_P109675	F21A10.2	X	10180881	0.00225197	0.0229582
A_12_P103205	K07A1.4	I	9588710	0.00202415	0.0229582
A_12_P110807	glc-2	I	4885047	0.00200546	0.0229582
A_12_P100753	F41G3.1	II	6764977	0.00220104	0.0229582
A_12_P107802	pzf-1	V	15926591	0.00220809	0.0229582
A_12_P116950	B0336.7	III	5694685	0.00207912	0.0229582
A_12_P117158	nac-3	III	10152688	0.00214948	0.0229582
A_12_P104033	eif-3.C	I	9976413	0.00204612	0.0229582
A_12_P119895	clec-155	III	4682738	0.00224732	0.0229582
A_12_P101811	ZK686.3	III	7767498	0.00225945	0.023
A_12_P116694	F41D9.2	X	8382643	0.00227391	0.0230096
A_12_P118063	T21B6.3	X	10945077	0.00229705	0.0231749
A_12_P104440	T07F12.3	X	4885919	0.00230514	0.0231758
A_12_P106782	ZK370.6	III	8741642	0.00230155	0.0231758
A_12_P118192		I	60	0.00235041	0.0232652
A_12_P118092	Y50D7A.1	III	292648	0.00239411	0.0232915
A_12_P119195	abt-1	IV	10206202	0.00237195	0.0232915
A_12_P113173	dhs-15	V	2768246	0.00237508	0.0232915
A_12_P116993	Y73B6BL.24	IV	6424585	0.0024099	0.023404
A_12_P106105	ceeh-2	V	10356096	0.00243795	0.0235828
A_12_P109817	rpm-1	V	8805220	0.00247245	0.0237483
A_12_P101658	C48C5.3	X	8957746	0.00255056	0.0239578
A_12_P118164	F18G5.6	X	9261990	0.00258438	0.024198
A_12_P115838		V	60	0.00260152	0.0242032
A_12_P105049	F56A3.2	I	5182739	0.00260027	0.0242032
A_12_P109500	Y71G12B.27	I	1797436	0.00260632	0.0242144
A_12_P101110	K07F5.8	IV	9848478	0.00264818	0.0242522
A_12_P106167	C52B9.4	X	4260624	0.00271909	0.0245261
A_12_P111152	C15C6.1	I	12202220	0.00274655	0.0245603
A_12_P104593	T10B5.10	V	1852298	0.00273965	0.0245603
A_12_P111953	C53B4.4	IV	8973678	0.00276412	0.0245603
A_12_P107226	B0303.3	III	8686179	0.00276344	0.0245603
A_12_P115670	F54H12.5	III	7966570	0.0027722	0.0245819
A_12_P102987	T04B8.5	II	614773	0.00279689	0.0247043
A_12_P110993	col-131	IV	13065736	0.00281693	0.0247168
A_12_P100773	lys-4	IV	11621418	0.0028198	0.0247168
A_12_P104367	C33C12.9	II	2187217	0.00283838	0.0247497
A_12_P115940	tag-51	III	854207	0.00283079	0.0247497
A_12_P111507	unc-11	I	3799126	0.00284281	0.0247567
A_12_P100938	T06E6.10	V	15417959	0.00293718	0.0249207
A_12_P115745	EEED8.10	II	5395879	0.00307187	0.0249207
A_12_P110852	nhr-254	V	392476	0.00292649	0.0249207
A_12_P106425	lin-23	II	6371254	0.00296051	0.0249207
A_12_P114658	B0205.8	I	10728946	0.00297398	0.0249207
A_12_P112611	Y39A1A.7	III	10617934	0.002976	0.0249207
A_12_P116068	ZK84.2	II	6014332	0.00293992	0.0249207
A_12_P102414	F40A3.7	V	7895438	0.00320745	0.0249666
A_12_P115346	tag-149	II	4186660	0.00310861	0.0249666
A_12_P102364	flap-1	III	6924046	0.0031112	0.0249666
A_12_P110585	thk-1	IV	10279435	0.00310364	0.0249666
A_12_P101354	F08F3.1	V	5446748	0.00322812	0.025001
A_12_P104307	F58F9.4	IV	6231028	0.00325456	0.0250722
A_12_P108776	math-45	II	1510298	0.00327569	0.0251495
A_12_P113186	F26B1.2	I	6317703	0.00336649	0.025478
A_12_P115696	C01B12.3	II	12985	0.00339821	0.025543
A_12_P114974	F41G4.1	X	16841019	0.00351626	0.026
A_12_P113299	egl-8	V	20653	0.00359263	0.0262138
A_12_P102005	C27D6.4	II	5179023	0.00362276	0.026274
A_12_P115783	C28D4.5	IV	9745586	0.00363671	0.0263179
A_12_P102888	Y71A12C.2	I	14046225	0.00365644	0.0263358
A_12_P107434	B0348.5	V	5518	0.00373218	0.0264881
A_12_P105284	glt-3	IV	10130337	0.0037286	0.0264881
A_12_P109056	nurf-1	II	14390294	0.00374581	0.0264893
A_12_P119516	F46C8.8	X	7551209	0.00377036	0.0265526
A_12_P116419	F23F12.9	III	6478899	0.0037973	0.0265952
A_12_P115853	Y43D4A.3	IV	16766557	0.00387111	0.026609
A_12_P107152	C33D9.3	IV	8790723	0.00384569	0.026609
A_12_P105650	gld-3	II	7132574	0.00387458	0.026609
A_12_P104473	M57.1	IV	3533637	0.00390966	0.0266216
A_12_P107333	mod-5	I	3035239	0.0039015	0.0266216
A_12_P103047	Y48A6B.7	III	11025120	0.00391826	0.0266239
A_12_P116795	unc-93	III	3644353	0.00396389	0.0266649
A_12_P110247	nth-1	III	4291655	0.00405176	0.0266855
A_12_P104028	F16G10.15	II	2405258	0.00405107	0.0266855
A_12_P110696	F59F5.3	X	10537068	0.00402385	0.0266855
A_12_P104789	C36C5.15	V	3167795	0.00407729	0.0267759
A_12_P113681	Y39F10A.1	II	775373	0.0041061	0.0268417
A_12_P105414	Y39A3CR.5	III	1858902	0.00412772	0.0269125
A_12_P111844	T19B10.9	V	11247952	0.00414963	0.0269359
A_12_P104371	sri-66	V	17060128	0.00421307	0.0270673
A_12_P108125	cul-2	III	13687078	0.00422682	0.0271045
A_12_P106818	R10E11.6	III	9783224	0.00423743	0.0271205
A_12_P115194	R13H4.6	V	11863558	0.00430044	0.0271989
A_12_P119553	T27F6.7	I	12494811	0.00430146	0.0271989
A_12_P115178	T05E11.3	IV	11119313	0.00430548	0.027199
A_12_P103149	C06A8.6	II	7772490	0.00433673	0.0272448
A_12_P106285	C17E7.10	V	3898613	0.00433233	0.0272448
A_12_P117721	F43G6.2	II	11782404	0.00435698	0.0273222
A_12_P102745	ttm-1	III	12952860	0.00441641	0.0274011
A_12_P105429	siah-1	IV	3744051	0.0044722	0.0274011
A_12_P105679	clec-42	V	18191236	0.00445655	0.0274011
A_12_P107363	Y43B11AL.1	IV	7065380	0.00447427	0.0274011
A_12_P107576	C01G6.9	II	9294019	0.00456807	0.0276414
A_12_P107283	mig-15	X	10421584	0.00468398	0.0276414
A_12_P108647	elo-2	IV	17466018	0.00457899	0.0276414
A_12_P104925	gska-3	I	8749658	0.00460304	0.0276414
A_12_P117931	atl-1	V	9634662	0.00456405	0.0276414
A_12_P103764	col-93	III	10984421	0.00462218	0.0276414
A_12_P104747	nhr-82	I	12245444	0.00475947	0.0277265
A_12_P111790	Y71H2AM.13	III	2734069	0.00474119	0.0277265
A_12_P106897	K04F10.7	I	6366363	0.00471212	0.0277265
A_12_P101019	pdcd-2	III	4415508	0.00475207	0.0277265
A_12_P116525	cpn-1	I	8636127	0.00474978	0.0277265
A_12_P107710	F41C3.8	II	4716035	0.00480204	0.0278608
A_12_P112262	T06G6.6	I	12718349	0.00482168	0.0278873
A_12_P114637	dhp-2	IV	9978154	0.00482392	0.0278873
A_12_P111186	ceh-34	V	5315506	0.00486265	0.0279765
A_12_P101056	T23D5.3	V	15732666	0.0048581	0.0279765
A_12_P119456	B0511.12	I	10654296	0.00489124	0.0280254
A_12_P106992	ZC328.3	I	6408815	0.00492112	0.0280915
A_12_P117153	lec-3	II	9991283	0.00495037	0.0281255
A_12_P116740	sor-1	III	8416145	0.0050013	0.0281947
A_12_P117062	F57B10.9	I	6550568	0.00497835	0.0281947
A_12_P102166	ctns-1	II	8134683	0.0050007	0.0281947
A_12_P100870	T27F2.4	V	11649901	0.00503299	0.0282773
A_12_P106772	C23G10.1	III	6209227	0.00503672	0.0282773
A_12_P103380	Y67D2.1	III	1570296	0.0050717	0.0283529
A_12_P100964	W04E12.9	V	19751700	0.00516342	0.0283911
A_12_P106800	ifc-1	V	2881212	0.00514982	0.0283911
A_12_P106276	fbxa-199	V	15397190	0.0051668	0.0283911
A_12_P104733	F55A4.4	X	1024643	0.00525127	0.0285635
A_12_P100460	F42E8.2	V	13065272	0.00528153	0.028656
A_12_P116078	srd-3	II	126938	0.00529603	0.0286923
A_12_P102557	F56C11.3	I	181317	0.0053046	0.0286986
A_12_P100384	nlp-8	I	7800473	0.00537455	0.0288613
A_12_P107998	clec-14	I	12637013	0.00540019	0.0288699
A_12_P100986	W06B11.1	X	5849062	0.00541325	0.0289134
A_12_P116098	M05B5.4	I	7188493	0.00561039	0.0291951
A_12_P101776	Y37E11B.10	IV	3603544	0.00553924	0.0291951
A_12_P102716	F45H7.6	III	3377397	0.00561082	0.0291951
A_12_P106947	H04M03.1	IV	5896629	0.00557482	0.0291951
A_12_P105943	T23G4.3	IV	13685112	0.00550701	0.0291951
A_12_P116403	ver-3	X	10992433	0.00582549	0.0297522
A_12_P112671	D2007.1	III	8155398	0.00582006	0.0297522
A_12_P106650	ZK1025.5	I	11453888	0.0058994	0.0299146
A_12_P103518	Y87G2A.1	I	13514529	0.00612119	0.0301383
A_12_P104541	pgp-13	X	12738916	0.00611202	0.0301383
A_12_P119242	T22B2.6	X	3914807	0.00614329	0.0301522
A_12_P100059	pxf-1	IV	10163714	0.00616954	0.0301615
A_12_P103926	F20H11.4	III	6608562	0.00627921	0.0303028
A_12_P113141	D2096.6	IV	8368326	0.00631438	0.0303028
A_12_P112976	let-2	X	16380515	0.00627342	0.0303028
A_12_P103367	F35A5.2	X	3805069	0.00628346	0.0303028
A_12_P111762	ZK822.1	IV	11918080	0.00633007	0.0303028
A_12_P107098	Y55F3BR.6	IV	835048	0.00631733	0.0303028
A_12_P107240	F15E6.9	IV	4293613	0.00630545	0.0303028
A_12_P111239	asg-2	X	6841204	0.00635077	0.030329
A_12_P110945	nos-1	II	10951793	0.00656767	0.0306966
A_12_P107154	C14A4.7	II	10595215	0.00670291	0.0308783
A_12_P105974	cyp-29A4	V	9654558	0.00674361	0.0310091
A_12_P116804	Y55B1BR.3	III	429299	0.00679551	0.0310744
A_12_P118920	glb-32	V	5087573	0.0068354	0.0311533
A_12_P105235	Y43F8C.6	V	19632853	0.00685963	0.0311671
A_12_P115901	Y37D8A.16	III	12915044	0.00691079	0.0312229
A_12_P107181	aat-5	I	2571783	0.00698198	0.0312403
A_12_P108749	T01D1.3	II	174469	0.00695629	0.0312403
A_12_P109108	wip-1	III	5018610	0.00695652	0.0312403
A_12_P120285	K07A12.4	I	8687638	0.007011	0.0312768
A_12_P109747	C38H2.3	III	10385516	0.00701212	0.0312768
A_12_P110475	fbxb-107	II	2758625	0.00710613	0.0313054
A_12_P117290	F10B5.8	II	8140514	0.00710741	0.0313054
A_12_P105343	ZC477.5	IV	7101420	0.0071505	0.0313961
A_12_P100329	col-107	IV	1548722	0.00743066	0.0319001
A_12_P108090	C25H3.1	II	5699801	0.00743096	0.0319001
A_12_P104136	kin-10	I	8288951	0.00746105	0.0319373
A_12_P100440	W07E6.5	II	476554	0.00746122	0.0319373
A_12_P115041	clec-245	V	18185904	0.00749798	0.0320097
A_12_P112526	C25H3.6	II	5661137	0.00755778	0.0320807
A_12_P101855	Y48E1C.3	II	13437497	0.0077041	0.0321651
A_12_P116571	ehbp-1	V	9550445	0.00781817	0.0322278
A_12_P112605	M03B6.2	X	13852828	0.00778865	0.0322278
A_12_P115355	F54B3.3	II	10248902	0.00787879	0.0323269
A_12_P109100	F30F8.1	I	7832751	0.00787991	0.0323269
A_12_P118306	C05B5.4	III	9993780	0.00791757	0.0323839
A_12_P103186	F19H8.5	II	14623394	0.00798406	0.0324997
A_12_P103029	Y37E11B.5	IV	3593965	0.00803968	0.032551
A_12_P118049	fum-1	III	7465529	0.00814822	0.0326415
A_12_P102626	wts-1	I	10291882	0.00829894	0.0326603
A_12_P104899	lgc-9	IV	3415680	0.00828298	0.0326603
A_12_P110246	F10A3.1	V	16140200	0.00833347	0.0326832
A_12_P101645	Y71A12B.3	I	13893117	0.00838848	0.0327558
A_12_P114828	hpr-9	III	10621422	0.00846782	0.0329154
A_12_P102706	twk-25	IV	11506435	0.00848251	0.0329154
A_12_P101938	cpt-4	V	5023519	0.00846813	0.0329154
A_12_P109143	srg-9	III	6255402	0.008512	0.0329547
A_12_P106501	M03D4.4	IV	6121762	0.00854152	0.0329917
A_12_P103274	C04H5.7	II	14537885	0.00857209	0.0330371
A_12_P118617	M01G12.9	I	12111182	0.0086447	0.0332604
A_12_P106577	ced-5	IV	10484082	0.00868649	0.0333835
A_12_P100071	scl-18	IV	11752957	0.00869927	0.0333956
A_12_P113349	bra-2	III	911265	0.00878742	0.03345
A_12_P114584	F39E9.4	II	3282649	0.00880717	0.03345
A_12_P101461	cap-2	II	10869103	0.00886384	0.0336001
A_12_P109191	C29F7.3	X	13418785	0.0088662	0.0336001
A_12_P110205	ech-9	IV	10233292	0.00892344	0.0336458
A_12_P100580	Y106G6H.4	I	10436901	0.00893423	0.0336458
A_12_P101028	R05H5.7	II	10192443	0.0091012	0.0337948
A_12_P112739	glr-6	X	6836338	0.00912445	0.0338443
A_12_P117855	ran-1	III	10746464	0.00917849	0.0339198
A_12_P100925	Y57A10C.9	II	12433514	0.00924033	0.0339963
A_12_P112398	Y45G12B.3	V	2688438	0.00941197	0.0341765
A_12_P101108	phg-1	II	10137570	0.00947202	0.0342202
A_12_P107142	spe-19	V	20036205	0.00952319	0.034314
A_12_P114308	prkl-1	IV	6978759	0.00955589	0.0343592
A_12_P106820	F15G9.1	X	9705576	0.0096089	0.0344194
A_12_P117351	eat-16	I	9722538	0.00969652	0.0344621
A_12_P112109	T19B4.3	I	5678635	0.00969622	0.0344621
A_12_P115543	H32K16.2	I	9154356	0.00975097	0.034477
A_12_P100394	ZK1010.4	III	12980972	0.00979379	0.034477
A_12_P101324	nhr-178	V	1603805	0.00979477	0.034477
A_12_P103716	clec-235	V	16531132	0.00981527	0.0344905
A_12_P117160	mmaa-1	II	7099523	0.00991093	0.0345898
A_12_P104858	C54D10.9	V	12447305	0.009883	0.0345898
A_12_P104142	F56H6.3	I	12289540	0.00994892	0.0346916
A_12_P103030	C11E4.4	X	9593777	0.00995634	0.0346997
A_12_P103854	T21B10.4	II	8940806	0.0100145	0.0347631
A_12_P108297	nhr-238	V	1627958	0.0099805	0.0347631
A_12_P100500	R10H10.6	IV	10408814	0.0105199	0.0355716
A_12_P114900	D2096.8	IV	8377689	0.0105715	0.0355845
A_12_P115882	him-1	I	4951580	0.0105562	0.0355845
A_12_P119707	ZK470.2	X	4135107	0.0105987	0.0355905
A_12_P120037	clr-1	II	5466336	0.010768	0.0357843
A_12_P120113	cul-5	V	10179331	0.0108724	0.0360103
A_12_P100615	F41D9.1	X	8378495	0.010951	0.0361147
A_12_P111975	Y57A10A.8	II	12164745	0.011144	0.0363019
A_12_P113822	krs-1	II	7070115	0.0113147	0.0364321
A_12_P116951	F29A7.5	II	2747393	0.0114588	0.0365517
A_12_P107873	T21B10.6	II	8942258	0.0114705	0.0365517
A_12_P102336	srab-5	V	3179354	0.0115062	0.0365547
A_12_P119222	B0336.12	III	5710012	0.0115489	0.0365971
A_12_P111123	T24H10.7	II	9113130	0.0119489	0.0371491
A_12_P117091	stn-2	X	7676462	0.0121134	0.0373523
A_12_P104351	nhr-265	I	12251894	0.0122513	0.0376329
A_12_P112985	C53A5.5	V	14539730	0.0122712	0.0376654
A_12_P104125	T05A8.5	II	2731319	0.0123867	0.0378858
A_12_P112095	tag-163	I	5582941	0.012405	0.037895
A_12_P107707	C07A4.2	X	10172256	0.0124385	0.0379451
A_12_P115391	C17H11.2	X	8169870	0.0126357	0.0382058
A_12_P102230	H06H21.3	IV	4810922	0.0126311	0.0382058
A_12_P112729	grl-16	I	572180	0.0127087	0.0382621
A_12_P104277	T10C6.6	V	16024120	0.012722	0.0382776
A_12_P116024	F58B3.4	IV	11628727	0.0127699	0.0383269
A_12_P116879	Y38F1A.8	II	12997899	0.0128519	0.0384375
A_12_P103484	C08F11.7	IV	13637257	0.0130789	0.0388252
A_12_P103794	spc-1	X	3117432	0.0131486	0.0388977
A_12_P113231	Y37H2A.11	V	18141293	0.0132733	0.0389859
A_12_P103209	Y48E1B.14	II	13522473	0.0132774	0.0389859
A_12_P107100	pcbd-1	I	6951134	0.0132416	0.0389859
A_12_P110446	F02H6.2	IV	14196418	0.0132556	0.0389859
A_12_P114903	elo-3	IV	7237712	0.0133396	0.0390556
A_12_P116602	F33H2.3	I	15034499	0.0134107	0.0390957
A_12_P106112	M02B1.2	IV	12845919	0.0134342	0.0391308
A_12_P106041	sdz-8	V	11514960	0.0134764	0.0391646
A_12_P100684	C03B8.1	III	7716694	0.0135081	0.0391908
A_12_P110958	C14B1.5	III	3706865	0.0135901	0.0392595
A_12_P105960	rig-5	I	9565448	0.0136228	0.0392769
A_12_P117323	trxr-2	III	8913676	0.0136684	0.0393252
A_12_P111285	Y41G9A.5	X	2946658	0.0137619	0.0394523
A_12_P104128	Y57A10A.24	II	12242851	0.0139483	0.0395645
A_12_P108217	cyp-33D1	V	16173629	0.013964	0.0395893
A_12_P110782	F31F7.1	V	6276251	0.0142106	0.0398415
A_12_P100940	pps-1	IV	10161979	0.0142857	0.0399265
A_12_P115221	B0207.9	I	5957485	0.0143171	0.0399265
A_12_P112970	B0554.7	V	437405	0.0144682	0.0401008
A_12_P116797	F49E2.1	X	9561844	0.0144935	0.0401008
A_12_P111642	cyp-33C2	V	2183349	0.0144186	0.0401008
A_12_P104921	mppa-1	I	1740141	0.0145512	0.0401639
A_12_P112630	cco-2	III	12905368	0.0146889	0.0402103
A_12_P107379	F28A10.3	II	840573	0.014781	0.0402119
A_12_P110980	Y49E10.21	III	12457478	0.0147568	0.0402119
A_12_P116833	nph-1	II	10648852	0.0148293	0.0402322
A_12_P117926	tag-61	III	13462664	0.0148773	0.0403005
A_12_P101664	F49C5.5	II	12545936	0.0149397	0.0403048
A_12_P118073	mup-2	X	6408421	0.014977	0.0403139
A_12_P104222	max-2	II	13015267	0.0150376	0.0403973
A_12_P108727	C28C12.11	IV	8474109	0.0152886	0.0406117
A_12_P110465	Y48G10A.6	I	13451504	0.015526	0.0408919
A_12_P114237	Y43F8B.14	V	19452054	0.0156	0.0409909
A_12_P112418	flp-6	V	9471779	0.0156713	0.0410672
A_12_P106932	ZK470.1	X	4163621	0.0156967	0.0410777
A_12_P104116	fcp-1	I	9004993	0.0158538	0.041301
A_12_P119514	K02B9.3	X	13930820	0.0159509	0.0413816
A_12_P115615	snt-5	V	1392954	0.0161344	0.0416673
A_12_P115835	Y57G11C.9	IV	14787128	0.0161644	0.0416943
A_12_P117741	srx-38	V	5153870	0.0164106	0.0420415
A_12_P113496	F09G2.9	V	7193575	0.0166949	0.0422652
A_12_P113561	F54C4.1	III	87560	0.0168989	0.0424837
A_12_P112129	T24C12.3	X	2196518	0.0169989	0.0425444
A_12_P116490	cyld-1	III	9898498	0.0170097	0.0425558
A_12_P115486	ZK488.5	V	593103	0.0170451	0.0426131
A_12_P104206	pam-1	IV	7543945	0.0171954	0.0426687
A_12_P116927	Y47G6A.26	I	3618950	0.0171473	0.0426687
A_12_P106690	arl-5	III	9823151	0.0172537	0.0426706
A_12_P113692	egl-13	X	5663795	0.0174875	0.0428385
A_12_P101739	F14D7.7	V	14306310	0.0177023	0.0431319
A_12_P109806	sri-63	II	3287369	0.017731	0.0431538
A_12_P115533	F53B3.2	X	2857872	0.0177366	0.0431538
A_12_P114667	C06E4.2	IV	7282276	0.0177693	0.0431557
A_12_P117677	F20G2.2	V	13754829	0.0177449	0.0431557
A_12_P116508	R02D3.8	IV	255989	0.017883	0.0432163
A_12_P118558	R10E8.2	V	18253587	0.0179439	0.0432936
A_12_P104226	sek-1	X	7816674	0.0179862	0.043343
A_12_P116935	F35C12.1	I	9805145	0.0183496	0.0437388
A_12_P108372	F54F2.7	III	8806179	0.0185098	0.0439655
A_12_P110492	F13E9.5	IV	10882943	0.0185327	0.0439819
A_12_P101616	ZC373.4	X	10062381	0.0185355	0.0439819
A_12_P104058	mxl-3	X	13349571	0.0186456	0.0441285
A_12_P105608	C29A12.1	V	10812212	0.0187572	0.0442007
A_12_P104998	T22D1.8	IV	6900310	0.0187352	0.0442007
A_12_P119267	Y32B12C.1	V	16606420	0.0188065	0.0442547
A_12_P109435	T28A11.19	V	3268636	0.0191667	0.0445786
A_12_P106648	Y82E9BR.1	III	1458223	0.0191512	0.0445786
A_12_P101684	F26A1.1	III	4850470	0.0192481	0.0446004
[truncated: 38 more rows]

## Sheet: Andersen et al RIAILs
Symbol	Probe	Chr	Pos	P value	Q value
A_12_P100008	Y47D3A.32	III	11255728	1.12672e-06	0.00011326
A_12_P100100	F21E9.2	X	1328864	1.39319e-06	0.00011326
A_12_P100112	C56G2.9	III	6342475	2.73625e-06	0.00011326
A_12_P100139	F53C3.8	II	3891342	1.267e-07	0.00011326
A_12_P100243	M28.10	II	10647430	3.37832e-07	0.00011326
A_12_P100356	tag-184	II	6546797	6.33409e-07	0.00011326
A_12_P100516	F31D4.8	V	20862004	3.49011e-06	0.00011326
A_12_P100696	W09G3.6	I	13814805	3.63392e-06	0.00011326
A_12_P100795	F28C10.1	X	543108	1.15202e-06	0.00011326
A_12_P101162	mcm-6	III	9794266	3.37939e-06	0.00011326
A_12_P101279	icl-1	IV	9094546	3.76787e-06	0.00011326
A_12_P101357	lev-1	IV	13174134	1.14867e-06	0.00011326
A_12_P101487	C37A5.1	I	14158494	1.06613e-06	0.00011326
A_12_P101550	sri-67	V	19983200	3.08799e-06	0.00011326
A_12_P101706		III	60	4.04937e-07	0.00011326
A_12_P101707	K08F9.4	V	15143869	6.34383e-07	0.00011326
A_12_P101953	B0524.6	III	1902182	3.27444e-06	0.00011326
A_12_P101970	T28F4.3	I	7484171	2.12205e-06	0.00011326
A_12_P102147	R08B4.5	X	11116121	3.64629e-06	0.00011326
A_12_P102533	cdc-48.2	II	8137803	3.33012e-06	0.00011326
A_12_P102569	rps-10	I	4583873	2.83094e-06	0.00011326
A_12_P102584	srg-36	X	14229589	1.43734e-06	0.00011326
A_12_P102759	pqn-45	III	4471377	2.15917e-06	0.00011326
A_12_P102775	ZC376.8	V	14180100	3.18526e-06	0.00011326
A_12_P102836	R11A8.8	IV	10372638	2.86781e-06	0.00011326
A_12_P103131	kin-15	II	9431354	8.91712e-07	0.00011326
A_12_P103197	W01H2.2	X	4218253	2.12368e-06	0.00011326
A_12_P103253	rpl-17	I	1156579	3.18081e-06	0.00011326
A_12_P103284	nlp-19	X	10958656	1.07456e-07	0.00011326
A_12_P103312	C04G2.2	IV	10090706	9.34467e-07	0.00011326
A_12_P103409	T04G9.4	X	772478	1.63905e-06	0.00011326
A_12_P103551	C02F5.2	III	8249556	3.54318e-06	0.00011326
A_12_P103881	Y48G9A.2	III	2163211	2.70151e-06	0.00011326
A_12_P103901	F58G1.7	II	12943748	3.31262e-06	0.00011326
A_12_P104023	T08A9.11	X	7329767	1.13207e-06	0.00011326
A_12_P104081	K08E3.4	III	13759340	1.21679e-06	0.00011326
A_12_P104094	R02F2.2	III	5487599	1.27129e-06	0.00011326
A_12_P104345	prx-6	V	4715199	3.68942e-06	0.00011326
A_12_P105081	Y75B8A.14	III	12216664	2.27194e-06	0.00011326
A_12_P105765	C49F8.3	X	13386075	1.68186e-06	0.00011326
A_12_P105791	pat-3	III	3908624	1.21692e-06	0.00011326
A_12_P105910	D1044.7	III	5507007	3.67504e-06	0.00011326
A_12_P106027	T19A6.3	I	8398910	3.57901e-06	0.00011326
A_12_P106045	C17E4.9	I	9431240	3.05488e-06	0.00011326
A_12_P106328		MtDNA	60	1.33875e-06	0.00011326
A_12_P106403	F25D1.3	V	10528553	2.24283e-06	0.00011326
A_12_P106534	H14E04.2	III	2376183	8.18247e-07	0.00011326
A_12_P106663	T05G5.4	III	9749153	5.25377e-07	0.00011326
A_12_P106729	Y48E1C.1	II	13414925	7.45604e-07	0.00011326
A_12_P106826	unc-43	IV	10324241	2.08972e-06	0.00011326
A_12_P106830	ZC513.3	V	8046852	2.45221e-06	0.00011326
A_12_P107306		MtDNA	60	3.61789e-06	0.00011326
A_12_P107312	sdz-13	IV	10877807	2.70023e-07	0.00011326
A_12_P107501	T06A4.3	I	763335	1.36807e-06	0.00011326
A_12_P107506	C14B1.9	III	3724255	2.21251e-06	0.00011326
A_12_P107514	nlp-39	I	12461632	6.71755e-07	0.00011326
A_12_P107554	W01B6.2	IV	10073407	3.22203e-06	0.00011326
A_12_P107738	T19H5.3	II	9477783	1.31486e-06	0.00011326
A_12_P107756	F56F3.4	III	4468845	6.99141e-07	0.00011326
A_12_P107787	eff-1	II	8346615	2.8003e-06	0.00011326
A_12_P107805	acr-14	II	8174860	1.6471e-06	0.00011326
A_12_P107870	hmg-1.1	II	14250587	2.41271e-06	0.00011326
A_12_P107887	ZK180.3	IV	4508523	3.59e-06	0.00011326
A_12_P107888	C27C12.1	X	14852485	2.42035e-06	0.00011326
A_12_P107919	Y45G5AM.6	V	4147426	2.17394e-06	0.00011326
A_12_P107952	R02D3.3	IV	225453	3.43519e-06	0.00011326
A_12_P108245	Y73F8A.26	IV	15473622	3.74845e-06	0.00011326
A_12_P108330		IV	60	1.871e-06	0.00011326
A_12_P108598	T22C1.3	I	7938553	3.29923e-06	0.00011326
A_12_P108600	odd-2	X	6159603	3.45882e-06	0.00011326
A_12_P108882	cpg-4	V	5996168	1.46785e-06	0.00011326
A_12_P109163	nph-4	V	11831084	3.57849e-06	0.00011326
A_12_P109184	Y45F10D.4	IV	13783928	2.2467e-06	0.00011326
A_12_P109295	Y39B6A.7	V	19145518	1.47536e-06	0.00011326
A_12_P109308	B0250.5	V	20489140	3.75679e-06	0.00011326
A_12_P109309	nhr-63	V	16002391	1.10605e-07	0.00011326
A_12_P109342	F26B1.5	I	6309116	2.87672e-06	0.00011326
A_12_P109383	ZK1240.3	II	2320331	2.43873e-06	0.00011326
A_12_P109490	K08D10.10	IV	4154391	1.7901e-06	0.00011326
A_12_P109522	T05E11.7	IV	11103227	2.36965e-06	0.00011326
A_12_P110095	Y71H2AM.5	III	2786107	3.00527e-06	0.00011326
A_12_P110232	deb-1	IV	7085207	3.57463e-06	0.00011326
A_12_P110341	C29F9.3	III	124777	2.75576e-06	0.00011326
A_12_P110481	C17H12.8	IV	6818590	9.73872e-07	0.00011326
A_12_P110597	Y39E4B.11	III	13204861	1.02556e-06	0.00011326
A_12_P110648	srv-11	IV	16219613	2.15972e-06	0.00011326
A_12_P110703	tkr-1	III	9385563	2.34778e-06	0.00011326
A_12_P110847	tag-165	II	9285846	3.58415e-06	0.00011326
A_12_P111126	frm-8	III	3200789	2.19342e-06	0.00011326
A_12_P111327	T23E7.2	X	17670939	2.74934e-06	0.00011326
A_12_P111345	C54E10.6	V	18807872	1.08056e-06	0.00011326
A_12_P111411	ZC581.7	I	6660488	3.69791e-06	0.00011326
A_12_P111458	Y116A8B.5	IV	17225970	1.30064e-06	0.00011326
A_12_P111523	Y39A1A.22	III	10703690	3.55953e-07	0.00011326
A_12_P111895	acl-1	X	15849818	1.60047e-06	0.00011326
A_12_P112014	ast-1	II	4127905	2.79981e-06	0.00011326
A_12_P112256		III	60	6.22183e-07	0.00011326
A_12_P112280	F45B8.3	X	14960507	8.60451e-07	0.00011326
A_12_P112623	Y45F10B.15	IV	13603518	1.12284e-06	0.00011326
A_12_P112935	cyp-36A1	I	8341700	3.29489e-06	0.00011326
A_12_P112995	npp-12	I	6447334	2.23339e-06	0.00011326
A_12_P113146	F56G4.1	I	11339831	8.48898e-07	0.00011326
A_12_P113170	K07B1.4	V	9328771	2.12506e-06	0.00011326
A_12_P113418	pmt-1	II	5278108	1.897e-06	0.00011326
A_12_P113480	sru-12	IV	13583178	1.8605e-06	0.00011326
A_12_P113785	F21F3.1	I	4906824	5.90866e-07	0.00011326
A_12_P113888	M04B2.4	IV	11518400	3.50019e-06	0.00011326
A_12_P113918	M01B12.4	I	3070985	2.64018e-06	0.00011326
A_12_P113931	C36B7.2	X	7104808	2.98224e-06	0.00011326
A_12_P114049	gly-20	V	11282378	1.42447e-06	0.00011326
A_12_P114173	R07C3.2	II	941020	7.00302e-07	0.00011326
A_12_P114389	F28F5.4	III	6816579	1.41297e-06	0.00011326
A_12_P114630	K06A9.2	X	1536412	1.2253e-06	0.00011326
A_12_P114936	C56G2.5	III	6322239	2.10773e-06	0.00011326
A_12_P115171	F27C1.4	I	5422786	3.369e-06	0.00011326
A_12_P115460	F26E4.5	I	9768933	1.8524e-06	0.00011326
A_12_P115503	mdt-21	III	11777524	3.40924e-06	0.00011326
A_12_P115546	srt-13	V	4247783	1.01296e-06	0.00011326
A_12_P115738	clec-10	II	402659	1.68436e-06	0.00011326
A_12_P115839	F59A2.3	III	3396569	1.3652e-06	0.00011326
A_12_P115929	M01G12.5	I	12130058	2.83295e-06	0.00011326
A_12_P116037	eea-1	V	13490877	1.19921e-06	0.00011326
A_12_P116128	C49A1.2	I	14209199	2.48233e-06	0.00011326
A_12_P116154	W05H9.4	X	6263605	2.33582e-06	0.00011326
A_12_P116177	dylt-3	II	8181309	3.25118e-06	0.00011326
A_12_P116243	ZC504.1	X	10407412	2.0939e-06	0.00011326
A_12_P116300	nhr-144	V	8975340	1.23859e-06	0.00011326
A_12_P116306	B0554.2	V	434597	1.78796e-06	0.00011326
A_12_P116438	C09B9.1	IV	5037805	3.08599e-06	0.00011326
A_12_P116473	Y110A2AL.7	II	2842607	1.71309e-06	0.00011326
A_12_P116682	F22G12.4	I	13155258	2.38672e-06	0.00011326
A_12_P116834	F49E11.2	IV	13037173	5.71834e-07	0.00011326
A_12_P116864	D2030.11	I	7590651	2.14625e-06	0.00011326
A_12_P117041	C05D11.1	III	6436549	3.37275e-06	0.00011326
A_12_P117255	M04F3.5	I	4773837	2.52333e-06	0.00011326
A_12_P117278	ZK1128.7	III	10136965	1.20804e-06	0.00011326
A_12_P117444	erd-2	X	10156788	1.28683e-06	0.00011326
A_12_P117826	rsr-2	II	12225264	4.10655e-07	0.00011326
A_12_P117967	F35E8.9	V	15916137	1.5631e-06	0.00011326
A_12_P118104	K06A4.7	V	9489771	2.76891e-06	0.00011326
A_12_P118196	rps-26	I	14759904	3.43687e-07	0.00011326
A_12_P118302	F32D8.1	V	10881735	6.89041e-07	0.00011326
A_12_P118339	pig-1	IV	506750	3.04502e-06	0.00011326
A_12_P118390	Y42A5A.4	V	11105305	2.94433e-06	0.00011326
A_12_P118541	Y38C1AA.9	IV	156139	2.02156e-06	0.00011326
A_12_P118573	Y55F3BR.8	IV	849291	1.34408e-06	0.00011326
A_12_P118726	F35C5.11	II	12909000	2.45616e-06	0.00011326
A_12_P118755	srsx-27	V	10150529	1.56952e-06	0.00011326
A_12_P119319	Y75B8A.4	III	12107644	2.38867e-06	0.00011326
A_12_P119329	F38H4.5	IV	11852163	3.34851e-06	0.00011326
A_12_P119370	set-2	III	4922408	1.43426e-06	0.00011326
A_12_P119408	spe-42	V	11733540	2.95229e-07	0.00011326
A_12_P119411	col-120	IV	9260598	2.49559e-06	0.00011326
A_12_P119576	C27B7.2	IV	8892840	3.13386e-06	0.00011326
A_12_P119613	T10H9.1	V	6649428	2.65004e-06	0.00011326
A_12_P119724	F59C12.3	X	16603300	1.30166e-06	0.00011326
A_12_P119796	pph-6	III	3461688	2.9882e-06	0.00011326
A_12_P119960	taf-2	IV	3584309	2.53873e-06	0.00011326
A_12_P120269	C45G7.4	IV	2432991	1.00397e-06	0.00011326
A_12_P120340	M03B6.5	X	13844210	2.03665e-06	0.00011326
A_12_P100851	unc-9	X	13201693	3.92739e-06	0.000114358
A_12_P102335	F13H8.6	II	6284882	3.97535e-06	0.000114358
A_12_P102445	col-54	I	5842717	4.06984e-06	0.000114358
A_12_P105241	C30A5.3	III	8225015	3.95534e-06	0.000114358
A_12_P105400	T04F8.9	X	11674384	4.05254e-06	0.000114358
A_12_P106621	F34H10.3	X	9633230	3.93079e-06	0.000114358
A_12_P108315		II	60	3.88423e-06	0.000114358
A_12_P108689	clec-9	V	16704882	4.02742e-06	0.000114358
A_12_P108991	F39D8.3	X	15422412	4.00859e-06	0.000114358
A_12_P109119	F20D1.9	X	15002013	3.84139e-06	0.000114358
A_12_P110213	Y47D9A.2	I	4298260	4.09331e-06	0.000114358
A_12_P115999	R05D3.2	III	8372173	4.11349e-06	0.000114358
A_12_P119770	C43E11.11	I	4249494	3.92954e-06	0.000114358
A_12_P109362	unc-15	I	7376447	4.14935e-06	0.000114691
A_12_P101239	Y60A9A.1	X	14376875	4.26404e-06	0.00011583
A_12_P101336	C09G9.8	IV	8881466	4.41283e-06	0.00011583
A_12_P105166	srv-7	X	5642875	4.28969e-06	0.00011583
A_12_P106315	glb-20	X	13552474	4.2659e-06	0.00011583
A_12_P106611	ceh-2	I	6046782	4.41858e-06	0.00011583
A_12_P106842	lpd-5	I	4372256	4.43136e-06	0.00011583
A_12_P114600	F08A8.3	I	12946933	4.35233e-06	0.00011583
A_12_P115905	drh-1	IV	6606952	4.31195e-06	0.00011583
A_12_P117921	pqn-80	III	12626447	4.32875e-06	0.00011583
A_12_P119114	F58B4.3	V	10929617	4.4077e-06	0.00011583
A_12_P103226	ZK669.4	II	7942537	4.57763e-06	0.00011636
A_12_P104620	Y106G6A.4	I	9930965	4.58638e-06	0.00011636
A_12_P107553	C14C11.4	V	5647376	4.53485e-06	0.00011636
A_12_P110848	lips-7	II	553093	4.5668e-06	0.00011636
A_12_P115794	Y48E1C.2	II	13424405	4.57346e-06	0.00011636
A_12_P118223	gcy-33	V	11995674	4.59682e-06	0.00011636
A_12_P113184	T23G7.3	II	9165841	4.64937e-06	0.000117074
A_12_P101140	D2013.6	II	9329689	4.67643e-06	0.000117142
A_12_P107115	Y57A10A.16	II	12200571	4.74772e-06	0.000118312
A_12_P101112	F23H11.3	III	899667	4.77326e-06	0.000118335
A_12_P104120	C33H5.17	IV	7811204	4.81362e-06	0.000118724
A_12_P113494	C33C12.7	II	2174614	4.88048e-06	0.000119151
A_12_P118841	dnj-15	IV	4176796	4.86943e-06	0.000119151
A_12_P103768	C34D10.1	X	8029441	4.95684e-06	0.0001192
A_12_P106455	B0222.5	V	9152124	4.94258e-06	0.0001192
A_12_P107297	cof-2	I	6250573	4.90741e-06	0.0001192
A_12_P109784	E04F6.15	II	7208797	5.11054e-06	0.000121247
A_12_P110404	Y62E10A.11	IV	13386241	5.11762e-06	0.000121247
A_12_P111062	R08D7.1	III	8965953	5.09471e-06	0.000121247
A_12_P100091	ifta-2	IV	17300812	5.2556e-06	0.000121387
A_12_P104309	F08G12.2	X	11298071	5.45681e-06	0.000121387
A_12_P105269	C29G2.2	V	2590220	5.51931e-06	0.000121387
A_12_P106023	col-76	II	8204265	5.34685e-06	0.000121387
A_12_P108718	math-27	II	1767807	5.26899e-06	0.000121387
A_12_P108744	C27H5.2	II	7155564	5.43709e-06	0.000121387
A_12_P108996	axl-1	I	8513893	5.52757e-06	0.000121387
A_12_P110526	nhr-17	X	12663763	5.40921e-06	0.000121387
A_12_P112853	tag-336	V	18654511	5.35711e-06	0.000121387
A_12_P113999	shc-2	II	4969188	5.35247e-06	0.000121387
A_12_P115160	tin-13	I	8759196	5.20258e-06	0.000121387
A_12_P116082	W07A12.8	II	9163359	5.51236e-06	0.000121387
A_12_P116488	Y39B6A.10	V	19131390	5.21529e-06	0.000121387
A_12_P116630	F09E5.7	II	5352056	5.55256e-06	0.000121387
A_12_P118951	F44E2.7	III	8845780	5.35791e-06	0.000121387
A_12_P119376	F28F9.3	IV	3833871	5.50865e-06	0.000121387
A_12_P119488	B0432.9	II	282639	5.2179e-06	0.000121387
A_12_P101076	K09H11.1	V	5747631	5.71546e-06	0.000122736
A_12_P106070	F59C6.14	I	10526597	5.83466e-06	0.000122736
A_12_P107582	F10F2.4	III	4623018	5.78582e-06	0.000122736
A_12_P107674	app-1	I	4964688	5.65571e-06	0.000122736
A_12_P110989	Y110A7A.9	I	5119226	5.70301e-06	0.000122736
A_12_P111478	ZC250.2	V	5792860	5.80651e-06	0.000122736
A_12_P114852	rev-1	II	7900571	5.751e-06	0.000122736
A_12_P117275	K12H6.6	II	2828582	5.84395e-06	0.000122736
A_12_P120107	ZK632.14	III	9813345	5.82476e-06	0.000122736
A_12_P119131	mel-28	III	4786043	5.90905e-06	0.000123563
A_12_P117167	col-139	V	4652694	5.95164e-06	0.000123915
A_12_P113104	cgt-2	X	17695142	6.01942e-06	0.000124477
A_12_P118018	R03G5.5	X	7798979	6.03038e-06	0.000124477
A_12_P103565	W04C9.3	I	477615	6.32111e-06	0.000126857
A_12_P104952	Y47G6A.4	I	3547093	6.23086e-06	0.000126857
A_12_P107375	Y11D7A.1	IV	9230342	6.253e-06	0.000126857
A_12_P107757	W03F11.4	I	2235637	6.18271e-06	0.000126857
A_12_P114578	Y48C3A.11	II	13340665	6.27297e-06	0.000126857
A_12_P115722	hrd-1	V	11767133	6.33031e-06	0.000126857
A_12_P118621	C06A5.8	I	6008107	6.27829e-06	0.000126857
A_12_P112024	klp-12	IV	11341305	6.396e-06	0.000127641
A_12_P118462	T07F10.6	V	12862996	6.45977e-06	0.000128381
A_12_P101617	C03H5.3	II	386193	6.95434e-06	0.000128767
A_12_P103685	moe-3	II	13160569	6.5542e-06	0.000128767
A_12_P104193	Y71F9B.9	I	2759031	6.95501e-06	0.000128767
A_12_P105877	vab-2	IV	3761187	6.78171e-06	0.000128767
A_12_P107024	T19B10.5	V	11234150	6.89862e-06	0.000128767
A_12_P107694	icd-1	II	6587525	7.04141e-06	0.000128767
A_12_P108031	C05D10.1	III	6080507	6.58571e-06	0.000128767
A_12_P108356	ZC581.3	I	6651221	6.98001e-06	0.000128767
A_12_P110083	ggr-2	X	6070456	6.62428e-06	0.000128767
A_12_P110529	F53C11.3	V	13782209	7.02098e-06	0.000128767
A_12_P111706	C01B10.6	IV	6640145	6.98091e-06	0.000128767
A_12_P111775	C03C10.7	III	4096017	6.85475e-06	0.000128767
A_12_P112138	W01B6.5	IV	10076297	6.96431e-06	0.000128767
A_12_P112145	F53C3.6	II	3898128	6.86797e-06	0.000128767
A_12_P112782	C25F9.4	V	19411145	6.63897e-06	0.000128767
A_12_P113370	D1086.4	V	14090620	6.75922e-06	0.000128767
A_12_P114659	C54G4.7	I	8019494	6.72369e-06	0.000128767
A_12_P114812	B0412.3	III	795130	7.0032e-06	0.000128767
A_12_P115154	C35B1.2	IV	4086205	6.81082e-06	0.000128767
A_12_P117731	nhr-271	V	16578338	6.9823e-06	0.000128767
A_12_P118585	sue-1	I	7360389	6.89884e-06	0.000128767
A_12_P102288	Y111B2A.10	III	12595899	7.13823e-06	0.000128924
A_12_P116187	ins-18	I	8147420	7.09341e-06	0.000128924
A_12_P116383	C26E6.7	III	4932439	7.15722e-06	0.000128924
A_12_P117193	ZK418.5	III	7072658	7.1079e-06	0.000128924
A_12_P104645	mop-25.3	I	10889988	7.18617e-06	0.000128962
A_12_P110912	F29C12.3	II	13098148	7.30049e-06	0.000130043
A_12_P110987	alh-4	V	6427033	7.29854e-06	0.000130043
A_12_P109144	W09H1.3	II	13184333	7.35136e-06	0.000130466
A_12_P100492	rab-3	II	5721730	7.55529e-06	0.000130683
A_12_P101395	ufd-1	IV	12329379	7.45634e-06	0.000130683
A_12_P103329	C17F4.7	II	3245110	7.57229e-06	0.000130683
A_12_P105194	M02G9.3	II	10318208	7.54894e-06	0.000130683
A_12_P105861	Y48G1A.4	I	323861	7.73523e-06	0.000130683
A_12_P105891	R09E10.3	IV	10310769	7.58841e-06	0.000130683
A_12_P109769	T06G6.12	I	12722096	7.56818e-06	0.000130683
A_12_P110196	C08F8.2	IV	11149161	7.72499e-06	0.000130683
A_12_P111231	ZK930.3	II	11897359	7.49307e-06	0.000130683
A_12_P113996	ppgn-1	IV	2333836	7.71154e-06	0.000130683
A_12_P116286	C15C6.4	I	12213118	7.51755e-06	0.000130683
A_12_P117406	Y48G10A.2	I	13477317	7.74395e-06	0.000130683
A_12_P117955	C16B8.2	X	3961871	7.68971e-06	0.000130683
A_12_P119771	C05C8.8	V	7252135	7.62322e-06	0.000130683
A_12_P112491	EEED8.13	II	5411606	7.80872e-06	0.000130857
A_12_P114753	glod-4	III	4153573	7.7987e-06	0.000130857
A_12_P104623	rrc-1	X	9823713	7.94931e-06	0.000132527
A_12_P104997	F57C9.6	I	4821977	8.10539e-06	0.000132527
A_12_P106848	F25E5.16	V	7438131	8.09595e-06	0.000132527
A_12_P106934	F22D3.2	II	6928701	8.20044e-06	0.000132527
A_12_P108341	T22B11.1	IV	4692784	8.06524e-06	0.000132527
A_12_P109442	ZC373.5	X	10072198	8.19716e-06	0.000132527
A_12_P111398	Y45F3A.9	III	10591215	8.13608e-06	0.000132527
A_12_P113142	ZK643.5	III	8952814	8.21146e-06	0.000132527
A_12_P113533	B0212.3	IV	3540184	8.11288e-06	0.000132527
A_12_P118251	Y53H1C.3	I	11417872	8.0145e-06	0.000132527
A_12_P119458	R07A4.4	X	10751836	8.05341e-06	0.000132527
A_12_P103379	R90.1	V	12891335	8.38354e-06	0.00013278
A_12_P109353	ajm-1	X	9098281	8.39279e-06	0.00013278
A_12_P113542	T05A7.3	II	4675769	8.27177e-06	0.00013278
A_12_P114209	W04A4.6	I	13685355	8.38388e-06	0.00013278
A_12_P115453	F14D7.8	V	14311769	8.36773e-06	0.00013278
A_12_P117244	clec-44	II	919581	8.34209e-06	0.00013278
A_12_P100122	F16H11.1	X	4668059	8.57959e-06	0.00013284
A_12_P106678	Y53H1B.4	I	11300733	8.61122e-06	0.00013284
A_12_P109631	Y43F8A.3	V	19377238	8.54444e-06	0.00013284
A_12_P109976	F10E9.3	III	8310923	8.58037e-06	0.00013284
A_12_P112740	C09H5.2	V	8075893	8.4966e-06	0.00013284
A_12_P112829	Y105E8A.15	I	14466881	8.57847e-06	0.00013284
A_12_P114978	T18D3.6	X	12449839	8.53871e-06	0.00013284
A_12_P120238	asf-1	II	4702051	8.6175e-06	0.00013284
A_12_P102016	T24E12.3	II	3776013	8.67461e-06	0.000132868
A_12_P103360	Y106G6D.6	I	10117133	8.65316e-06	0.000132868
A_12_P104301	T10B10.5	X	15196041	8.79857e-06	0.000133008
A_12_P109200	Y22D7AL.16	III	1662201	8.82201e-06	0.000133008
A_12_P111129	F27D4.2	I	7703945	8.81197e-06	0.000133008
A_12_P113689	Y54G2A.24	IV	2937902	8.72935e-06	0.000133008
A_12_P117833	K04G7.1	III	7162640	8.74827e-06	0.000133008
A_12_P111873	nhr-266	I	5736238	8.95946e-06	0.000134658
A_12_P110923	K06H7.2	III	8093510	8.99091e-06	0.00013471
A_12_P102334	tba-9	X	3252952	9.02336e-06	0.000134776
A_12_P100123	ugt-19	IV	6076754	9.09366e-06	0.000134988
A_12_P115682	clec-97	I	11152700	9.08405e-06	0.000134988
A_12_P106431	ZC196.1	V	8743935	9.12291e-06	0.000135005
A_12_P108479	grl-8	V	6731759	9.18488e-06	0.000135209
A_12_P112085	C26B9.1	X	5344552	9.19289e-06	0.000135209
A_12_P102835	R06A4.8	II	14350347	9.42762e-06	0.000136256
A_12_P105671	ZK973.1	I	4382566	9.37527e-06	0.000136256
A_12_P108962	mom-1	X	6293083	9.36385e-06	0.000136256
A_12_P118047	T01C3.5	V	14996396	9.35217e-06	0.000136256
A_12_P118486	pat-4	III	89017	9.39609e-06	0.000136256
A_12_P119320	F53B6.2	I	8930169	9.43404e-06	0.000136256
A_12_P107626	C44E4.3	I	4637465	9.60158e-06	0.000138154
A_12_P110722	Y59C2A.2	II	2200759	9.6515e-06	0.000138154
A_12_P113976	F49E2.5	X	9543603	9.65167e-06	0.000138154
A_12_P101700	eft-4	X	7823589	9.97538e-06	0.000138261
A_12_P102180	F54E4.3	X	14632013	9.92385e-06	0.000138261
A_12_P102967	C54G4.9	I	8024908	9.95154e-06	0.000138261
A_12_P103708	F10E9.2	III	8312637	9.70784e-06	0.000138261
A_12_P105202	F31D4.5	V	20849359	9.81709e-06	0.000138261
A_12_P107589	R07E5.11	III	4414810	9.93772e-06	0.000138261
A_12_P107624	K06A5.6	I	6463833	9.89721e-06	0.000138261
A_12_P116004	ZC518.1	IV	12349915	9.78594e-06	0.000138261
A_12_P117132	sdz-20	III	13334479	9.85062e-06	0.000138261
A_12_P117346	F53B1.3	X	2105623	9.86582e-06	0.000138261
A_12_P119030	F15E11.1	V	2329209	9.72911e-06	0.000138261
A_12_P115082	Y53F4B.5	II	14982485	1.00101e-05	0.000138344
A_12_P107990	T08G11.2	I	8919381	1.00499e-05	0.000138496
A_12_P114786	T27B1.2	X	16536749	1.01382e-05	0.000139313
A_12_P100833	gna-2	I	7699539	1.01927e-05	0.000139663
A_12_P102972	fbxa-14	III	1322138	1.03767e-05	0.000139726
A_12_P110661	K10B2.4	II	6360292	1.03609e-05	0.000139726
A_12_P111518	zfp-1	III	8792753	1.03869e-05	0.000139726
A_12_P111797	T12D8.6	III	13623172	1.035e-05	0.000139726
A_12_P115253	F53A10.2	II	1197380	1.04006e-05	0.000139726
A_12_P115772	R05A10.7	IV	14160374	1.02559e-05	0.000139726
A_12_P118455	bath-9	II	3377106	1.03497e-05	0.000139726
A_12_P108241	gly-13	X	9293606	1.05202e-05	0.000140547
A_12_P114906	cec-1	III	8426255	1.05151e-05	0.000140547
A_12_P100176	srj-4	V	12163012	1.06817e-05	0.00014078
A_12_P100533	hot-6	V	11020924	1.07324e-05	0.00014078
A_12_P108470	Y38H6C.9	V	20515596	1.06905e-05	0.00014078
A_12_P112283	C06A8.3	II	7790483	1.06916e-05	0.00014078
A_12_P115653	dpf-7	IV	4799390	1.06155e-05	0.00014078
A_12_P115945	F35D11.1	II	4627017	1.06365e-05	0.00014078
A_12_P116122	T03E6.8	V	16600368	1.07425e-05	0.00014078
A_12_P100101	T23G5.2	III	9231335	1.07847e-05	0.000140817
A_12_P115349	H03E18.2	X	8514127	1.08039e-05	0.000140817
A_12_P111388	R09H10.7	IV	10621165	1.09029e-05	0.000141723
A_12_P108584	F58G6.3	IV	9653523	1.09404e-05	0.000141827
A_12_P108799	F09E8.2	IV	13150866	1.10446e-05	0.000142569
A_12_P116537	W09D12.1	V	14917503	1.10569e-05	0.000142569
A_12_P107310	Y69A2AR.3	IV	2641305	1.11268e-05	0.000143087
A_12_P106256	C04E6.7	V	5893137	1.11869e-05	0.000143376
A_12_P116240	ptr-11	I	160172	1.12089e-05	0.000143376
A_12_P102534	K01A2.5	II	302402	1.13096e-05	0.00014428
A_12_P107993	R04E5.8	X	8801562	1.14089e-05	0.000144466
A_12_P114077	F23C8.9	I	2432600	1.14143e-05	0.000144466
A_12_P117059	ugt-21	IV	9500288	1.13658e-05	0.000144466
A_12_P101680	R102.5	IV	10695301	1.14769e-05	0.000144512
A_12_P112397	ZK632.10	III	9826331	1.1478e-05	0.000144512
A_12_P102552	C10E2.4	X	16749669	1.15606e-05	0.000144794
A_12_P109533	F29B9.11	IV	4659544	1.15534e-05	0.000144794
A_12_P106007	Y32H12A.2	III	5346095	1.16402e-05	0.000144969
A_12_P108841	gly-19	I	7112917	1.16574e-05	0.000144969
A_12_P113727	tag-164	III	13459461	1.1665e-05	0.000144969
A_12_P109372	D2092.4	I	6612186	1.17674e-05	0.000145489
A_12_P115200	ser-5	I	8384972	1.17534e-05	0.000145489
A_12_P119351	Y39A3CR.8	III	1882217	1.18066e-05	0.0001456
A_12_P118662	dhs-5	II	5453818	1.18404e-05	0.000145643
A_12_P100929	unc-45	III	491547	1.21739e-05	0.000146277
A_12_P102020	rol-8	II	7544031	1.21683e-05	0.000146277
A_12_P105746	fbxb-83	III	143630	1.19413e-05	0.000146277
A_12_P106467	mtx-2	III	7761907	1.20107e-05	0.000146277
A_12_P109005	F26F4.6	III	4891581	1.21961e-05	0.000146277
A_12_P109750	F13D12.8	II	11731134	1.21606e-05	0.000146277
A_12_P110887		V	60	1.19554e-05	0.000146277
A_12_P114096	Y49E10.23	III	12472758	1.21054e-05	0.000146277
A_12_P114880	cup-2	I	10398975	1.21957e-05	0.000146277
A_12_P115056	Y106G6H.8	I	10452167	1.21489e-05	0.000146277
A_12_P105587	Y39A1A.9	III	10629959	1.23689e-05	0.000147316
A_12_P107765	T14D7.1	II	8845513	1.23634e-05	0.000147316
A_12_P113801	F43G9.10	I	8638514	1.23746e-05	0.000147316
A_12_P103818	M03B6.1	X	13841550	1.25055e-05	0.000148498
A_12_P111723	grk-1	X	9991213	1.25356e-05	0.000148498
A_12_P101017	ric-4	V	10260931	1.28499e-05	0.000149236
A_12_P101431	Y55F3BL.2	IV	808674	1.28504e-05	0.000149236
A_12_P102189	VT23B5.1	IV	12662672	1.27755e-05	0.000149236
A_12_P103670	T07C4.10	III	10320949	1.28691e-05	0.000149236
A_12_P105454	Y48B6A.5	II	14172830	1.27867e-05	0.000149236
A_12_P111688	ocr-3	X	15168658	1.28433e-05	0.000149236
A_12_P114300	twk-3	II	8210587	1.27589e-05	0.000149236
A_12_P119874	C08B6.4	V	10114564	1.2865e-05	0.000149236
A_12_P120354	M03A1.3	II	4557777	1.28772e-05	0.000149236
A_12_P100390	emb-5	III	4715256	1.31393e-05	0.000149439
A_12_P103856	F25B4.1	V	5712711	1.29498e-05	0.000149439
A_12_P104669	W05G11.2	III	57701	1.29877e-05	0.000149439
A_12_P105633	C15B12.8	X	6474229	1.30289e-05	0.000149439
A_12_P107676	K02F6.9	II	2557830	1.30223e-05	0.000149439
A_12_P109205		I	60	1.31773e-05	0.000149439
A_12_P111006	bli-3	I	146499	1.32054e-05	0.000149439
A_12_P114148	Y49A3A.3	V	14354216	1.31891e-05	0.000149439
A_12_P116353	T15H9.6	II	9607645	1.31844e-05	0.000149439
A_12_P117408	F20H11.5	III	6587803	1.31792e-05	0.000149439
A_12_P110874	tag-249	X	5492940	1.32655e-05	0.000149553
A_12_P117582	F13D12.9	II	11707074	1.32777e-05	0.000149553
A_12_P114476	Y47G6A.22	I	3559931	1.33679e-05	0.000149867
A_12_P120396	ZC13.1	X	877271	1.33654e-05	0.000149867
A_12_P105061	F19G12.3	X	1425722	1.34444e-05	0.000150374
A_12_P110368	Y55F3AM.5	IV	999230	1.35463e-05	0.000151162
A_12_P119940	Y73F4A.1	IV	9043975	1.35869e-05	0.000151265
A_12_P110588	apn-1	II	8047487	1.37026e-05	0.0001522
A_12_P103401	Y48C3A.20	II	13369506	1.37782e-05	0.000152515
A_12_P116468	aat-5	I	2571783	1.37944e-05	0.000152515
A_12_P108252	ZK829.1	IV	11939968	1.38579e-05	0.000152866
A_12_P100406	F14H12.7	X	4361900	1.43014e-05	0.000153115
A_12_P101234	R12G8.1	V	17747876	1.43237e-05	0.000153115
A_12_P103477		II	60	1.41875e-05	0.000153115
A_12_P103677	F11E6.8	IV	17444111	1.39504e-05	0.000153115
A_12_P105242	Y47G6A.5	I	3533823	1.45051e-05	0.000153115
A_12_P106218	lin-45	IV	6742522	1.39934e-05	0.000153115
A_12_P108015	40787	I	3433158	1.45252e-05	0.000153115
A_12_P108911	nhr-83	V	630118	1.45286e-05	0.000153115
A_12_P110799	F26A1.3	III	4826871	1.422e-05	0.000153115
A_12_P111930	T07D3.5	II	885490	1.4194e-05	0.000153115
A_12_P112231	srz-103	V	16677424	1.45514e-05	0.000153115
A_12_P112861	srr-8	V	5001305	1.39424e-05	0.000153115
A_12_P113432	F42C5.4	IV	7288070	1.45209e-05	0.000153115
A_12_P114417	H03A11.2	X	15225808	1.43143e-05	0.000153115
A_12_P114904	F39H2.3	I	8664945	1.46127e-05	0.000153115
A_12_P116570	Y47G6A.14	I	3462376	1.42667e-05	0.000153115
A_12_P117503	srsx-3	V	7935952	1.45434e-05	0.000153115
A_12_P117936	Y18H1A.3	I	700292	1.45893e-05	0.000153115
A_12_P118343	C37C3.2	V	7854800	1.42851e-05	0.000153115
A_12_P119187	grd-16	IV	2476698	1.42707e-05	0.000153115
A_12_P119323	Y37E3.3	I	2064302	1.45017e-05	0.000153115
A_12_P119964	cyc-2.2	V	12611536	1.40419e-05	0.000153115
A_12_P120019	clec-219	V	8318242	1.44184e-05	0.000153115
A_12_P112594	R53.4	II	9967185	1.46659e-05	0.000153339
A_12_P119484	fzy-1	II	5501604	1.49114e-05	0.000155567
A_12_P106909	srbc-80	V	16968836	1.50742e-05	0.000156082
A_12_P107137	ddp-1	III	1859880	1.50906e-05	0.000156082
A_12_P107646	Y69A2AR.14	IV	2552730	1.50093e-05	0.000156082
A_12_P110177	ife-3	V	6417	1.50409e-05	0.000156082
A_12_P114208	W05F2.6	I	3368815	1.52159e-05	0.000157041
A_12_P104034	clic-1	V	7733431	1.53825e-05	0.000157316
A_12_P106787	F15G9.6	X	9712056	1.53192e-05	0.000157316
A_12_P107380	F22D3.6	II	6947125	1.52767e-05	0.000157316
A_12_P111194	Y82E9BL.1	III	1354987	1.54259e-05	0.000157316
A_12_P115177	vab-19	II	2443293	1.54388e-05	0.000157316
A_12_P116572	Y45F10D.7	IV	13789076	1.53596e-05	0.000157316
A_12_P118989	F14F11.1	II	8305696	1.55162e-05	0.00015777
A_12_P108464	R06B10.5	III	977373	1.56075e-05	0.00015803
A_12_P116199	T08B2.5	I	6215671	1.55977e-05	0.00015803
A_12_P101194	cca-1	X	7847626	1.56979e-05	0.000158279
A_12_P118414	C13C4.6	V	12121475	1.56823e-05	0.000158279
A_12_P111720	F36H12.15	IV	5268129	1.57441e-05	0.000158413
A_12_P103983	Y68A4A.5	V	17193382	1.58062e-05	0.000158706
A_12_P101142	F29B9.5	IV	4652101	1.59377e-05	0.000158818
A_12_P102793	F40G12.9	V	14282287	1.58796e-05	0.000158818
A_12_P105066	F18A1.6	II	7658252	1.58957e-05	0.000158818
A_12_P109880	C45E5.3	IV	5739812	1.59512e-05	0.000158818
A_12_P116065	Y108F1.5	X	270408	1.59825e-05	0.000158818
A_12_P116867	W09G12.7	IV	1229651	1.60332e-05	0.000158993
A_12_P111700	btb-7	II	1713261	1.61209e-05	0.000159534
A_12_P101048	F37E3.3	I	6429610	1.63271e-05	0.000159752
A_12_P103827	F54D10.7	II	3820214	1.63112e-05	0.000159752
A_12_P118838	C07H4.1	II	9091116	1.63422e-05	0.000159752
A_12_P119226	tcl-2	IV	179008	1.61818e-05	0.000159752
A_12_P119973	lbp-8	V	13890593	1.62553e-05	0.000159752
A_12_P120108	H28O16.1	I	12652264	1.62416e-05	0.000159752
A_12_P112426	F22B5.10	II	8467089	1.64164e-05	0.000160152
A_12_P120043	tag-10	II	13632554	1.65173e-05	0.00016081
A_12_P105108	Y17G7B.17	II	12092340	1.65933e-05	0.000160828
A_12_P109237	rhy-1	II	9161291	1.65709e-05	0.000160828
A_12_P118219	nas-38	X	558142	1.66529e-05	0.000160828
A_12_P118824	tps-2	II	14600796	1.66403e-05	0.000160828
A_12_P104375	40818	X	11346380	1.70317e-05	0.000160952
A_12_P105133	C35C5.6	X	11563910	1.67199e-05	0.000160952
A_12_P105286	srj-39	V	4104411	1.70673e-05	0.000160952
A_12_P105919	ZC412.1	V	14852652	1.69605e-05	0.000160952
A_12_P106969	R09D1.2	II	9440353	1.70454e-05	0.000160952
A_12_P107781	Y65B4A.6	I	631097	1.691e-05	0.000160952
A_12_P110518	F56E10.1	V	104658	1.68005e-05	0.000160952
A_12_P113239	F19F10.1	V	7562523	1.69666e-05	0.000160952
A_12_P114698	cogc-2	IV	7036942	1.69579e-05	0.000160952
A_12_P116815	D2063.1	V	4326944	1.69574e-05	0.000160952
A_12_P116975	Y40B10A.9	V	2069035	1.68645e-05	0.000160952
A_12_P118633	ilys-2	IV	2467679	1.70246e-05	0.000160952
A_12_P110903	ife-2	X	381409	1.71439e-05	0.000161358
A_12_P119063	C25E10.8	V	9053121	1.72484e-05	0.000162024
A_12_P111562	F32B6.2	IV	9884540	1.73438e-05	0.000162286
A_12_P113695	Y67H2A.10	IV	13282974	1.73212e-05	0.000162286
A_12_P111240	R13.4	IV	10812381	1.74316e-05	0.000162476
A_12_P119442	Y23B4A.2	X	5919652	1.74056e-05	0.000162476
A_12_P108569	vps-41	X	5283796	1.74811e-05	0.000162622
A_12_P117805	F09F9.4	X	4122392	1.75798e-05	0.000163224
A_12_P100921	plk-1	III	8101272	1.82343e-05	0.000164331
A_12_P101000	flp-26	X	7029085	1.8013e-05	0.000164331
A_12_P101025	fpn-1.1	I	2113650	1.81867e-05	0.000164331
A_12_P102331	T05H10.1	II	8042512	1.80808e-05	0.000164331
A_12_P105026	ZK652.6	III	7829335	1.82164e-05	0.000164331
A_12_P106691	ZK682.5	V	9283949	1.81932e-05	0.000164331
A_12_P107005	ifd-2	X	813851	1.81025e-05	0.000164331
A_12_P108033	kal-1	I	14128573	1.81235e-05	0.000164331
A_12_P108714	T22F3.7	V	3597568	1.80476e-05	0.000164331
A_12_P109609	pas-7	II	10098724	1.77555e-05	0.000164331
A_12_P109936	F19F10.12	V	7575573	1.81591e-05	0.000164331
A_12_P110088	pqn-8	III	9996158	1.82457e-05	0.000164331
A_12_P113009	ncs-1	X	960658	1.7921e-05	0.000164331
A_12_P115414	ssp-16	I	6102034	1.80899e-05	0.000164331
A_12_P115442	cts-1	III	10213560	1.80853e-05	0.000164331
A_12_P119264	ceh-26	III	8067220	1.81478e-05	0.000164331
A_12_P116061	C50D2.3	II	106258	1.83167e-05	0.000164662
A_12_P101038	M01E5.3	I	13281654	1.84127e-05	0.000164785
A_12_P105418	str-129	V	8090781	1.84749e-05	0.000164785
A_12_P116408	F02A9.4	III	9084273	1.84691e-05	0.000164785
A_12_P116825	F59B10.2	II	10507182	1.85017e-05	0.000164785
A_12_P119580	puf-9	X	5841550	1.83905e-05	0.000164785
A_12_P119333	R09D1.11	II	9466872	1.86162e-05	0.000165499
A_12_P102251	W02H3.2	X	11096081	1.8739e-05	0.000165672
A_12_P104726	tag-64	IV	15361556	1.86897e-05	0.000165672
A_12_P107567	ZK1098.6	III	9527075	1.87338e-05	0.000165672
A_12_P101385	M28.5	II	10657930	1.87983e-05	0.000165891
A_12_P110611	Y48G8AL.12	I	1218432	1.89612e-05	0.00016654
A_12_P111390	T05B4.8	V	4115005	1.90352e-05	0.00016654
A_12_P112913	F58B6.1	III	1112319	1.89631e-05	0.00016654
A_12_P118777	B0035.3	IV	11314052	1.9045e-05	0.00016654
A_12_P119721	T22G5.3	V	13880723	1.89995e-05	0.00016654
A_12_P109707	acbp-3	X	10903200	1.90963e-05	0.000166686
A_12_P105578	elpc-3	V	12179318	1.93244e-05	0.0001668
A_12_P105641	prs-1	III	7238950	1.93184e-05	0.0001668
A_12_P112373	imb-4	V	7804873	1.93344e-05	0.0001668
A_12_P113477	ZK1127.9	II	7045973	1.91984e-05	0.0001668
A_12_P114172	ugt-4	V	12792854	1.91859e-05	0.0001668
A_12_P117617	ctn-1	I	2606755	1.92765e-05	0.0001668
A_12_P117893	H25P06.1	I	11311518	1.93522e-05	0.0001668
A_12_P106590	F59D6.3	V	3024046	1.93946e-05	0.000166867
A_12_P106665	K10D2.7	III	5196020	1.95774e-05	0.000167839
A_12_P120320	dct-3	V	12437305	1.95518e-05	0.000167839
A_12_P114638	Y67A6A.1	I	9829815	1.96492e-05	0.000168155
A_12_P115567	skr-10	IV	15946749	1.96972e-05	0.000168266
A_12_P100039	C09G4.4	IV	8513399	1.97394e-05	0.000168328
A_12_P100005	C31A11.7	V	16309731	2.01991e-05	0.000169542
A_12_P100205	F15A8.7	X	4442134	2.00378e-05	0.000169542
A_12_P100723	clec-88	II	6365687	1.99299e-05	0.000169542
A_12_P104519	nrf-6	II	8028878	2.01618e-05	0.000169542
A_12_P109506	Y71G12B.23	I	1670080	2.01835e-05	0.000169542
A_12_P113114	T07D10.1	I	12603759	2.01048e-05	0.000169542
A_12_P113468		IV	60	2.00078e-05	0.000169542
A_12_P118429	ZK930.6	II	11885037	2.01629e-05	0.000169542
A_12_P120319	ZK1127.3	II	7055224	2.01027e-05	0.000169542
A_12_P100575	F41G3.2	II	6759228	2.03578e-05	0.000169615
A_12_P107348	C32B5.8	II	956680	2.07021e-05	0.000169615
A_12_P107592	tsp-14	X	4866659	2.05957e-05	0.000169615
A_12_P107956	C16C2.4	I	9712831	2.06764e-05	0.000169615
A_12_P109223	Y26D4A.5	I	13076608	2.07873e-05	0.000169615
A_12_P110079	W09D6.1	III	11068739	2.06788e-05	0.000169615
A_12_P110208	F31A3.5	X	17554915	2.08393e-05	0.000169615
A_12_P111414	K01G5.5	III	10748306	2.04323e-05	0.000169615
A_12_P112074	tag-197	X	7565265	2.06384e-05	0.000169615
A_12_P112765	R13H7.2	IV	6846078	2.06735e-05	0.000169615
A_12_P114199	C03H5.5	II	382272	2.05608e-05	0.000169615
A_12_P114998	rpn-11	II	4041327	2.08015e-05	0.000169615
A_12_P115646	rab-5	I	9308427	2.06311e-05	0.000169615
A_12_P115751	asp-6	V	8267354	2.08426e-05	0.000169615
A_12_P116393	ubxn-2	IV	2720320	2.03289e-05	0.000169615
A_12_P117345	rnp-5	III	852790	2.06233e-05	0.000169615
A_12_P118202	ZK512.10	III	9130804	2.06208e-05	0.000169615
A_12_P118528	T03F1.12	I	3876047	2.07556e-05	0.000169615
A_12_P101050	F46B6.8	V	9791371	2.10114e-05	0.000169961
A_12_P103181	F48C5.1	X	11444347	2.10264e-05	0.000169961
A_12_P104256	sec-10	IV	7779374	2.0986e-05	0.000169961
A_12_P105096	T25G3.4	I	7564578	2.10087e-05	0.000169961
A_12_P105631	F56D2.2	III	5587217	2.11377e-05	0.000170294
A_12_P106093	C29F9.3	III	124777	2.11384e-05	0.000170294
A_12_P104108	pqn-41	III	1931972	2.11855e-05	0.000170388
A_12_P105209	fbxa-32	III	1267393	2.12572e-05	0.000170589
A_12_P111094	imb-3	I	310982	2.12815e-05	0.000170589
A_12_P114265	T22C1.6	I	7942712	2.1421e-05	0.000171289
A_12_P116157	C47E12.7	IV	9980460	2.1465e-05	0.000171289
A_12_P116809	T25D3.2	II	154935	2.14756e-05	0.000171289
A_12_P101692	rbx-2	I	6420661	2.1585e-05	0.00017146
A_12_P103755	dcap-1	IV	1052586	2.16313e-05	0.00017146
A_12_P114224	C44H9.8	V	12846726	2.16397e-05	0.00017146
A_12_P116691	K09H9.5	I	3138598	2.15332e-05	0.00017146
A_12_P107820	rps-2	IV	7925331	2.1748e-05	0.000172035
A_12_P102872	lin-29	II	11916958	2.17886e-05	0.000172073
A_12_P111258	Y54G2A.26	IV	2986094	2.20897e-05	0.000174165
A_12_P102603	Y17G7B.3	II	11988930	2.23387e-05	0.000174233
A_12_P103026	glb-22	V	14603714	2.23519e-05	0.000174233
A_12_P106607	Y80D3A.8	V	18940260	2.21574e-05	0.000174233
A_12_P109941	cdc-25.3	III	8916325	2.23195e-05	0.000174233
A_12_P114042	ZK512.1	III	9114496	2.22504e-05	0.000174233
A_12_P117432	F02D8.1	V	14972712	2.22763e-05	0.000174233
A_12_P119887	C01B10.9	IV	6632206	2.21838e-05	0.000174233
A_12_P112710	C05E11.3	X	4579477	2.23911e-05	0.000174256
A_12_P102026	str-180	V	6667211	2.24355e-05	0.000174319
A_12_P108861	C39F7.1	V	1259939	2.24872e-05	0.000174439
A_12_P109819	T23H2.4	I	6453984	2.26727e-05	0.000175595
A_12_P104340	F21D9.2	V	19258343	2.27295e-05	0.000175752
A_12_P103167	lgc-24	X	12065186	2.27805e-05	0.000175863
A_12_P102779	F41H10.6	IV	5356527	2.30032e-05	0.000176074
A_12_P108737	W03A5.6	III	5440070	2.29295e-05	0.000176074
A_12_P110506	egl-10	V	12454978	2.29704e-05	0.000176074
A_12_P110775	larp-2	I	3732882	2.29927e-05	0.000176074
A_12_P114876	F29A7.4	II	2748588	2.30005e-05	0.000176074
A_12_P115719	cpr-1	V	11975354	2.30274e-05	0.000176074
A_12_P101452	cyh-1	II	3505012	2.32005e-05	0.000176835
A_12_P114377	dpy-10	II	6709780	2.31803e-05	0.000176835
A_12_P101366	Y48C3A.14	II	13389660	2.33249e-05	0.000176942
A_12_P110056	F53E4.1	V	15652301	2.32557e-05	0.000176942
A_12_P113183	nhr-101	V	11570243	2.33227e-05	0.000176942
A_12_P104417	F45H11.5	I	10381070	2.3567e-05	0.00017819
A_12_P114599	F55C12.6	II	5874472	2.36006e-05	0.00017819
A_12_P118713	F38B6.4	X	6674831	2.35398e-05	0.00017819
A_12_P104976	F32D1.7	V	4374788	2.36737e-05	0.00017825
A_12_P114979	Y110A2AR.3	II	2913717	2.36826e-05	0.00017825
A_12_P109740	R09E10.6	IV	10293008	2.37666e-05	0.000178372
A_12_P113654	pdi-3	I	7015907	2.3773e-05	0.000178372
A_12_P101922	ceh-38	II	6951573	2.38819e-05	0.00017891
A_12_P109151	clh-5	II	9094515	2.39578e-05	0.000178955
A_12_P116255	K12H4.4	III	8044934	2.39624e-05	0.000178955
A_12_P102717	F56B3.6	IV	788126	2.41232e-05	0.000179084
A_12_P103084	clec-88	II	6365687	2.43321e-05	0.000179084
A_12_P105959	cyp-14A1	X	13265002	2.42438e-05	0.000179084
A_12_P108826	C17F4.8	II	3230872	2.41244e-05	0.000179084
A_12_P109276	F41E6.14	V	8631697	2.43361e-05	0.000179084
A_12_P110631	B0563.7	X	9152427	2.42984e-05	0.000179084
A_12_P111721	F53F10.1	I	3834126	2.42584e-05	0.000179084
A_12_P114010	rig-1	X	8661233	2.42248e-05	0.000179084
A_12_P115325	W03D8.10	I	2786136	2.4352e-05	0.000179084
A_12_P117352	zip-3	II	13951833	2.40366e-05	0.000179084
A_12_P112586	sys-1	I	9980481	2.44061e-05	0.000179208
A_12_P105947	nsy-1	II	5022747	2.44584e-05	0.000179318
A_12_P118754	rsr-1	I	11177833	2.45893e-05	0.000180004
A_12_P107981	C24A1.3	III	692532	2.4834e-05	0.000180616
A_12_P110469	C03G6.17	V	7379641	2.48726e-05	0.000180616
A_12_P110949	clec-233	V	16233726	2.49093e-05	0.000180616
A_12_P111697	B0218.7	IV	8164608	2.47219e-05	0.000180616
A_12_P113732	Y82E9BR.16	III	1419329	2.49696e-05	0.000180616
A_12_P114063	F36F12.4	V	2088252	2.49734e-05	0.000180616
A_12_P115096	C27H2.2	IV	13952559	2.47916e-05	0.000180616
A_12_P118784	F44D12.3	IV	10022235	2.48606e-05	0.000180616
A_12_P101522	gly-5	III	13187271	2.50883e-05	0.000180807
A_12_P106911	ZC155.2	III	5219263	2.51894e-05	0.000180807
A_12_P108240	F54E2.2	V	2796125	2.52184e-05	0.000180807
A_12_P112206	Y71G12B.17	I	1667502	2.52253e-05	0.000180807
A_12_P112297	pqn-29	III	4643963	2.51642e-05	0.000180807
A_12_P115910	srj-16	V	1953740	2.51769e-05	0.000180807
A_12_P104457	C39E9.12	IV	13093971	2.53363e-05	0.000181332
A_12_P118195	Y57G11B.2	IV	14565328	2.53889e-05	0.000181439
A_12_P120031	ZK757.1	III	9868584	2.54479e-05	0.00018159
A_12_P109787	vha-11	IV	2307817	2.54982e-05	0.00018168
A_12_P100799	F42A9.8	IV	8618305	2.56032e-05	0.000182158
A_12_P100397	skr-17	II	7783774	2.59556e-05	0.000182377
A_12_P103813	gck-2	V	6788261	2.58763e-05	0.000182377
A_12_P106569	F35B12.4	V	11609046	2.6127e-05	0.000182377
A_12_P106667	T23B12.4	V	8462133	2.57942e-05	0.000182377
A_12_P107102	T22H9.1	V	359595	2.57175e-05	0.000182377
A_12_P107619	C47D12.4	II	11681482	2.57197e-05	0.000182377
A_12_P108849	C06A8.8	II	7765964	2.61128e-05	0.000182377
A_12_P109405	tpi-1	II	12036743	2.60877e-05	0.000182377
A_12_P110027	vha-6	II	11435037	2.60772e-05	0.000182377
A_12_P112628	npp-15	III	7928978	2.58873e-05	0.000182377
A_12_P114908	nhr-193	V	16342299	2.59574e-05	0.000182377
A_12_P117959	C44B7.6	II	6872771	2.60152e-05	0.000182377
A_12_P119014	F15B10.1	IV	6604010	2.60865e-05	0.000182377
A_12_P111147	abt-2	I	2255936	2.62091e-05	0.000182641
A_12_P115330	C35E7.6	I	10817347	2.62407e-05	0.000182641
A_12_P116119	lin-49	IV	8620680	2.64739e-05	0.000183998
A_12_P105563	par-5	IV	11820476	2.66772e-05	0.000185143
A_12_P109871	sto-5	X	16816243	2.67216e-05	0.000185184
A_12_P114952	srp-10	V	16896157	2.6882e-05	0.000186028
A_12_P101897	fbxa-63	III	1243521	2.70358e-05	0.000186823
A_12_P100535	ooc-5	II	8993084	2.7288e-05	0.00018694
A_12_P102351	F25H5.2	I	9179964	2.74025e-05	0.00018694
A_12_P103040	F53C11.2	V	13778440	2.727e-05	0.00018694
A_12_P105483	Y71F9B.6	I	2722520	2.71629e-05	0.00018694
A_12_P107110	dhs-30	X	17230752	2.73778e-05	0.00018694
A_12_P107896	Y56A3A.33	III	11999377	2.71374e-05	0.00018694
A_12_P110614	mxl-2	III	187013	2.73451e-05	0.00018694
A_12_P114273	C33D3.3	X	10485229	2.72299e-05	0.00018694
A_12_P114457	B0024.11	V	10317318	2.7188e-05	0.00018694
A_12_P110861	D1054.3	V	10771253	2.74836e-05	0.000187227
A_12_P110268	B0280.1	III	7133717	2.75393e-05	0.000187342
A_12_P108208	D2023.4	V	11824835	2.75962e-05	0.000187358
A_12_P110553	K02D7.5	IV	307505	2.76196e-05	0.000187358
A_12_P108056	nhx-9	IV	11930842	2.76686e-05	0.000187426
A_12_P107471	T23G5.3	III	9229142	2.77198e-05	0.000187505
A_12_P118950	C56G2.4	III	6331669	2.77582e-05	0.000187505
A_12_P101463	Y43E12A.2	IV	10982038	2.78231e-05	0.000187679
A_12_P115263	ptr-4	X	6060721	2.79287e-05	0.000187865
A_12_P117834	clec-114	I	14231654	2.7918e-05	0.000187865
A_12_P111777	dct-18	II	12931774	2.79831e-05	0.000187968
A_12_P102479	C35A5.5	V	10505650	2.83106e-05	0.000188066
A_12_P113622	T16A1.3	II	2084130	2.81809e-05	0.000188066
A_12_P114623	C01B10.3	IV	6619522	2.81842e-05	0.000188066
A_12_P116607	R57.2	X	297248	2.82596e-05	0.000188066
A_12_P118474	F59F5.8	X	10534737	2.80611e-05	0.000188066
A_12_P119575	klc-1	IV	11084077	2.82771e-05	0.000188066
A_12_P119842	W02C12.2	IV	4005488	2.82531e-05	0.000188066
A_12_P119948	ZC487.1	V	6727649	2.82991e-05	0.000188066
A_12_P103739	F55A4.2	X	1012728	2.85994e-05	0.000189099
A_12_P108954	F59A3.2	I	5512051	2.85753e-05	0.000189099
A_12_P110111	Y57G7A.2	II	1296084	2.86233e-05	0.000189099
A_12_P115613	ceh-49	V	6118209	2.8604e-05	0.000189099
A_12_P101864	Y47H9C.8	I	11893873	2.89156e-05	0.000189487
A_12_P103024	Y32H12A.7	III	5382227	2.88782e-05	0.000189487
A_12_P104701	nas-22	V	11474505	2.89578e-05	0.000189487
A_12_P105643	K06H7.8	III	8096661	2.89217e-05	0.000189487
A_12_P120092	Y48G10A.4	I	13460552	2.88328e-05	0.000189487
A_12_P120264	R08E5.2	V	3773663	2.88191e-05	0.000189487
A_12_P120359	Y40B1A.5	I	13352032	2.88325e-05	0.000189487
A_12_P110415	C29H12.2	II	6123762	2.90454e-05	0.000189544
A_12_P118494	Y82E9BL.12	III	1309177	2.90234e-05	0.000189544
A_12_P102113	twk-17	X	7599779	2.91664e-05	0.000189576
A_12_P108877	W02A11.1	I	12730010	2.9208e-05	0.000189576
A_12_P111737	K08E4.3	IV	12057509	2.92074e-05	0.000189576
A_12_P113687	C32E8.1	I	3796168	2.91808e-05	0.000189576
A_12_P119941	F31C3.6	I	15053640	2.92645e-05	0.000189687
A_12_P108165	Y43B11AR.1	IV	7081499	2.93847e-05	0.000189954
A_12_P116836	rac-2	IV	16308186	2.93457e-05	0.000189954
A_12_P108631	Y69A2AR.6	IV	2608058	2.95502e-05	0.000190002
A_12_P110628	pas-3	I	5105113	2.94614e-05	0.000190002
A_12_P111131	F49H6.12	V	17019756	2.95384e-05	0.000190002
A_12_P117713	C06G4.4	III	7977178	2.94804e-05	0.000190002
A_12_P107012	trm-1	V	14182930	2.97785e-05	0.000191215
A_12_P107697	C38C3.3	V	1494624	2.99873e-05	0.000191533
A_12_P109373	H10E21.1	III	16180	2.99578e-05	0.000191533
A_12_P116343	Y43C5B.3	IV	10353140	2.98802e-05	0.000191533
A_12_P118592	dct-5	II	5435810	2.99825e-05	0.000191533
A_12_P112870	sre-54	II	12332830	3.01443e-05	0.000192269
A_12_P113404	R09A1.2	V	1018230	3.01826e-05	0.000192269
A_12_P115523	lin-66	IV	13888058	3.03153e-05	0.000192605
A_12_P119443	C50F2.3	I	3877065	3.0297e-05	0.000192605
A_12_P108022	F33D4.6	IV	7714157	3.05656e-05	0.000192921
A_12_P109646	snn-1	IV	1805035	3.04919e-05	0.000192921
A_12_P112106	rsp-5	II	6490107	3.05519e-05	0.000192921
A_12_P112702	cyp-35A4	V	4031440	3.05175e-05	0.000192921
A_12_P115822	T05A8.3	II	2714649	3.05381e-05	0.000192921
A_12_P111835	nas-24	V	13769477	3.06086e-05	0.000192939
A_12_P101696	ZK856.4	V	10183082	3.0651e-05	0.000192953
A_12_P101072	ckk-1	III	5635432	3.09153e-05	0.000193358
A_12_P101755	ZK265.9	I	8253526	3.10286e-05	0.000193358
A_12_P104407	F46F5.13	II	803321	3.1037e-05	0.000193358
A_12_P104650	F07C3.2	V	9225890	3.08937e-05	0.000193358
A_12_P111764	C23H4.2	X	12219632	3.09849e-05	0.000193358
A_12_P115271	C04D8.1	III	8497540	3.09582e-05	0.000193358
A_12_P116830	VF13D12L.1	II	11698234	3.09901e-05	0.000193358
A_12_P119498	Y45G5AM.2	V	4175701	3.0922e-05	0.000193358
A_12_P101171	lrx-1	V	12252453	3.13288e-05	0.000194641
A_12_P104693	gei-14	II	8273528	3.15095e-05	0.000194641
A_12_P105511	F54D11.2	V	4617761	3.13155e-05	0.000194641
A_12_P108158	snf-10	V	10438166	3.15063e-05	0.000194641
A_12_P108333	cyp-35D1	V	16069057	3.14947e-05	0.000194641
A_12_P111277	Y71G10AL.1	IV	2177906	3.16166e-05	0.000194641
A_12_P112593	Y17D7B.2	V	18787640	3.15662e-05	0.000194641
A_12_P113347	aip-1	V	14012139	3.1688e-05	0.000194641
A_12_P116845	K10C2.4	X	6446604	3.16771e-05	0.000194641
A_12_P119596	Y48G1A.2	I	347484	3.15772e-05	0.000194641
A_12_P119793	C28H8.2	III	5923137	3.13653e-05	0.000194641
A_12_P101717	ZK637.1	III	8882875	3.17471e-05	0.000194755
A_12_P104616	T10C6.6	V	16024120	3.1838e-05	0.000195024
A_12_P118190	F01F1.9	III	5860461	3.1872e-05	0.000195024
A_12_P107508	K06C4.8	V	8907433	3.1976e-05	0.000195163
A_12_P116248	frs-2	II	8464770	3.19597e-05	0.000195163
A_12_P106270	cpx-1	I	1594671	3.21329e-05	0.000195692
A_12_P111389	F15A4.10	II	12484446	3.2144e-05	0.000195692
A_12_P100817	ZK930.5	II	11882521	3.21856e-05	0.000195698
A_12_P100909	dnj-16	III	4191113	3.23973e-05	0.000195756
A_12_P101411	srh-44	II	11514983	3.23987e-05	0.000195756
A_12_P112523	B0379.1	I	10074955	3.23506e-05	0.000195756
A_12_P113644	F20D1.1	X	14968840	3.23858e-05	0.000195756
A_12_P119658	F59B2.11	III	9012913	3.23682e-05	0.000195756
A_12_P104145	C41A3.2	X	5406593	3.24414e-05	0.000195768
A_12_P101772	Y62E10A.10	IV	13380354	3.2572e-05	0.000195877
A_12_P104272	mak-2	IV	884909	3.26044e-05	0.000195877
A_12_P105332	tag-168	III	1789136	3.25789e-05	0.000195877
A_12_P113564	C11H1.5	X	14298022	3.26223e-05	0.000195877
A_12_P119034	nlp-14	X	8917422	3.27409e-05	0.000196127
A_12_P119601	T22B11.2	IV	4688543	3.27455e-05	0.000196127
A_12_P107077	C25A1.5	I	10177168	3.30177e-05	0.000196533
A_12_P109387	F58H10.1	I	7755776	3.29466e-05	0.000196533
A_12_P110057	Y51B9A.4	II	9407729	3.28858e-05	0.000196533
A_12_P117393	K03A11.1	X	13051983	3.29879e-05	0.000196533
A_12_P118493	sqv-4	V	10658627	3.29821e-05	0.000196533
A_12_P114130	M4.1	IV	3213768	3.31496e-05	0.000196588
A_12_P114516	nekl-2	I	6663144	3.30732e-05	0.000196588
A_12_P114728	F35F10.14	V	3319316	3.31445e-05	0.000196588
A_12_P111859	C49G7.1	V	4055978	3.32785e-05	0.00019711
A_12_P112220	C25H3.11	II	5684448	3.3374e-05	0.000197432
A_12_P104042	W07A12.6	II	9158048	3.36483e-05	0.000197795
A_12_P105397	F45H10.2	II	13491702	3.35302e-05	0.000197795
A_12_P105690	nlt-1	II	10000251	3.3538e-05	0.000197795
A_12_P106246	C06H5.7	V	17910112	3.36821e-05	0.000197795
A_12_P107391	gld-2	I	6369967	3.35697e-05	0.000197795
A_12_P112222	ifb-1	II	5765584	3.36099e-05	0.000197795
A_12_P103306	K10B3.5	X	3103241	3.38134e-05	0.000197842
A_12_P107556	C01G6.7	II	9291931	3.37784e-05	0.000197842
A_12_P114076	ZC132.9	V	4317734	3.37527e-05	0.000197842
A_12_P116635	K09H11.4	V	5722891	3.38554e-05	0.000197847
A_12_P102263	C12D8.1	V	10235962	3.42673e-05	0.00019805
A_12_P102451	col-143	V	6835446	3.41609e-05	0.00019805
A_12_P106130	tag-19	IV	8874665	3.42504e-05	0.00019805
A_12_P107125	W01C9.4	II	8545628	3.41388e-05	0.00019805
A_12_P108474	H02F09.3	X	1568673	3.42083e-05	0.00019805
A_12_P112497	hog-1	X	5852023	3.39734e-05	0.00019805
A_12_P117498	dnj-10	III	8631065	3.41109e-05	0.00019805
A_12_P118089	akt-2	X	14147619	3.41792e-05	0.00019805
A_12_P118590	Y50E8A.5	V	14734615	3.39592e-05	0.00019805
A_12_P119891	lfi-1	X	4983551	3.43019e-05	0.00019805
A_12_P107904	flp-10	IV	7868888	3.45306e-05	0.000198417
A_12_P108352	F17A9.3	V	6105486	3.44919e-05	0.000198417
A_12_P111055	T03F1.1	I	3874038	3.44985e-05	0.000198417
A_12_P117347	B0393.3	III	4757211	3.44468e-05	0.000198417
A_12_P100331	ars-2	I	3983173	3.50841e-05	0.00019872
A_12_P101070	srx-29	V	15696588	3.49169e-05	0.00019872
A_12_P102494	dhs-2	I	5354163	3.50903e-05	0.00019872
A_12_P106485	Y105C5B.18	IV	15964603	3.50928e-05	0.00019872
A_12_P106585	K07D4.2	II	4044765	3.46583e-05	0.00019872
A_12_P107006	F31F7.3	V	6268376	3.48374e-05	0.00019872
A_12_P107045	B0207.10	I	5959028	3.50236e-05	0.00019872
A_12_P108888	btb-13	II	1653778	3.49871e-05	0.00019872
A_12_P110150	ZK354.2	IV	5313471	3.471e-05	0.00019872
A_12_P111040	set-31	V	14417761	3.50717e-05	0.00019872
A_12_P114048	sna-2	IV	9774577	3.52031e-05	0.00019872
A_12_P115182	T13C2.2	II	6792163	3.51019e-05	0.00019872
A_12_P119192	spp-5	X	7319715	3.50579e-05	0.00019872
A_12_P120345	F56F4.4	I	6137996	3.51331e-05	0.00019872
A_12_P120376	F45G2.4	III	13425979	3.52001e-05	0.00019872
A_12_P111666	T05A1.3	IV	9560764	3.52963e-05	0.000198811
A_12_P112851	T01C4.1	V	7123467	3.53089e-05	0.000198811
A_12_P114321	Y110A7A.6	I	5131291	3.53432e-05	0.000198811
A_12_P105468	C52E12.6	II	7022860	3.54653e-05	0.000199198
A_12_P112049	C06H2.7	V	11143108	3.54949e-05	0.000199198
A_12_P105167	F54C9.6	II	8571009	3.56135e-05	0.000199515
A_12_P117584	R11F4.1	II	4091831	3.56343e-05	0.000199515
A_12_P108897	F33E11.2	V	296427	3.57235e-05	0.000199782
A_12_P100948	F54C8.6	III	9444309	3.65641e-05	0.000200063
A_12_P102252	F25B5.7	III	5953657	3.60362e-05	0.000200063
A_12_P104253	ZK849.5	I	14200004	3.65162e-05	0.000200063
A_12_P104664	rig-4	IV	7991392	3.62068e-05	0.000200063
A_12_P104856	T12A7.7	IV	11751420	3.59354e-05	0.000200063
A_12_P105845	unc-116	III	8351167	3.64721e-05	0.000200063
A_12_P109756	nhr-120	X	6636514	3.62367e-05	0.000200063
A_12_P110007	clec-179	IV	7183395	3.63851e-05	0.000200063
A_12_P110379	C56C10.10	II	6592449	3.605e-05	0.000200063
A_12_P110933	F40F8.8	II	11142667	3.65284e-05	0.000200063
A_12_P111672	gon-4	IV	10197791	3.65208e-05	0.000200063
A_12_P113071	Y71H2B.4	III	2618952	3.5903e-05	0.000200063
A_12_P113659	C50F4.1	V	9526534	3.63404e-05	0.000200063
A_12_P114392	T10C6.2	V	16012339	3.61689e-05	0.000200063
A_12_P114693	F55F1.3	X	2779985	3.59356e-05	0.000200063
A_12_P114988	exoc-8	I	14634446	3.63228e-05	0.000200063
A_12_P115360	F33E2.7	I	12585386	3.62538e-05	0.000200063
A_12_P117710	F59A3.6	I	5509410	3.60892e-05	0.000200063
A_12_P119687	Y54G2A.16	IV	2855698	3.62718e-05	0.000200063
A_12_P119477	Y23H5A.8	I	2632988	3.66401e-05	0.000200251
A_12_P112652	rpl-42	II	11092665	3.68202e-05	0.000201007
A_12_P116520	pxf-1	IV	10163714	3.70065e-05	0.000201795
A_12_P100223	F56C11.5	I	180394	3.71692e-05	0.000202453
A_12_P105714	Y54H5A.4	III	5155462	3.73926e-05	0.000203002
A_12_P107444	C05C12.4	IV	11246439	3.74462e-05	0.000203002
A_12_P110375	ctn-1	I	2606755	3.73864e-05	0.000203002
A_12_P115323	mei-2	I	6564750	3.74985e-05	0.000203002
A_12_P116633	cct-3	II	2233541	3.75656e-05	0.000203002
A_12_P119404	M05D6.1	II	8473844	3.74392e-05	0.000203002
A_12_P119686	ntl-4	IV	7910583	3.7551e-05	0.000203002
A_12_P100267	F38E9.5	X	16446108	3.77002e-05	0.000203386
A_12_P112428	K02E2.8	V	20361022	3.77212e-05	0.000203386
A_12_P111225	T13G4.4	X	1188188	3.78149e-05	0.000203663
A_12_P103373	tag-124	II	9591216	3.7882e-05	0.000203755
A_12_P109847	C08B6.8	V	10134460	3.79168e-05	0.000203755
A_12_P110392	C46H11.6	I	5020877	3.80944e-05	0.000204481
A_12_P100681	fbxa-18	V	16143417	3.81532e-05	0.000204569
A_12_P113734	F35G2.1	IV	12200949	3.82635e-05	0.000204932
A_12_P100592	cls-2	III	9054961	3.84338e-05	0.000205143
A_12_P107130	lin-45	IV	6742522	3.84644e-05	0.000205143
A_12_P109284	tag-138	I	12934753	3.84879e-05	0.000205143
A_12_P111624	T20F10.5	I	10300596	3.84606e-05	0.000205143
A_12_P113990		V	60	3.85589e-05	0.000205143
A_12_P117593	btb-9	II	1728576	3.85277e-05	0.000205143
A_12_P103578		V	60	3.86541e-05	0.000205247
A_12_P115219	sdha-2	I	10683273	3.86638e-05	0.000205247
A_12_P101104	F36F2.2	I	9016788	3.88286e-05	0.000205492
A_12_P114607	T28F4.4	I	7486678	3.87562e-05	0.000205492
A_12_P118622	rsp-4	II	5387390	3.88808e-05	0.000205492
A_12_P120099	cul-2	III	13687078	3.88392e-05	0.000205492
A_12_P102332	str-41	V	7411804	3.89361e-05	0.000205558
A_12_P106358	tbx-40	IV	15326901	3.90885e-05	0.000206136
A_12_P100854	Y38H6C.13	V	20521910	3.92794e-05	0.000206641
A_12_P103427	C53B7.2	X	6846186	3.93818e-05	0.000206641
A_12_P111272	Y53G8AM.2	III	3271811	3.93203e-05	0.000206641
A_12_P112415	T15H9.1	II	9617384	3.93572e-05	0.000206641
A_12_P117286	F59A1.13	V	17687058	3.9399e-05	0.000206641
A_12_P110426	T06E4.8	V	9621980	3.94909e-05	0.000206897
A_12_P101001	lgc-33	IV	845881	3.95404e-05	0.000206931
A_12_P100459	srz-7	III	150480	3.97743e-05	0.000207905
A_12_P102976	E04D5.1	II	10416699	3.99021e-05	0.000207905
A_12_P104110	T19D7.7	X	676434	3.98459e-05	0.000207905
A_12_P107635	crn-3	II	10587956	3.995e-05	0.000207905
A_12_P111736	F54C9.7	II	8573279	3.99272e-05	0.000207905
A_12_P114412	C47B2.2	I	12961841	3.99859e-05	0.000207905
A_12_P113467	R07E4.1	X	5959073	4.00755e-05	0.000207922
A_12_P117874	sru-38	V	9834263	4.0046e-05	0.000207922
A_12_P104672	fipr-16	III	8590740	4.01921e-05	0.000208302
A_12_P106627	F53F4.14	V	13627383	4.03623e-05	0.000208838
A_12_P115991	mtr-4	IV	9825672	4.03823e-05	0.000208838
A_12_P102595	F53A9.6	X	8713399	4.04925e-05	0.000208958
A_12_P105558	F58E1.13	II	1694857	4.04566e-05	0.000208958
A_12_P104079	Y55F3AM.1	IV	1056890	4.07327e-05	0.000209563
A_12_P106639	his-70	III	4059711	4.07405e-05	0.000209563
A_12_P108970	H28G03.2	X	5205737	4.06685e-05	0.000209563
A_12_P101034	C10H11.7	I	4719790	4.10804e-05	0.000211008
A_12_P109467	C02F5.6	III	8232577	4.11091e-05	0.000211008
A_12_P104679	zip-4	I	3264284	4.12132e-05	0.000211317
A_12_P104525	Y57G11C.25	IV	14919586	4.126e-05	0.000211331
A_12_P112791	tag-135	V	10805944	4.13443e-05	0.000211538
A_12_P100859	ttr-50	IV	11640115	4.17036e-05	0.000211621
A_12_P105062	R08E3.4	X	4806577	4.17125e-05	0.000211621
A_12_P105580	pkd-2	IV	15227845	4.15224e-05	0.000211621
A_12_P106215	F53B7.2	V	10991742	4.16842e-05	0.000211621
A_12_P107177	Y111B2A.21	III	12746330	4.14078e-05	0.000211621
A_12_P111070	Y51A2B.6	V	18391800	4.15645e-05	0.000211621
A_12_P111979	tag-117	V	8792500	4.16417e-05	0.000211621
A_12_P116757	pak-1	X	6044266	4.15239e-05	0.000211621
A_12_P116144	sulp-6	I	3287383	4.17943e-05	0.000211798
A_12_P118760	srz-79	IV	3493607	4.18355e-05	0.000211798
A_12_P115713	kqt-3	II	13703776	4.19317e-05	0.000211925
A_12_P118697	C01A2.4	I	13392103	4.19487e-05	0.000211925
A_12_P113045	sri-20	V	10368356	4.23076e-05	0.000213514
A_12_P102410	F16H6.3	V	18195099	4.24802e-05	0.000213941
A_12_P102904	mec-9	V	9907432	4.26837e-05	0.000213941
A_12_P103333	pat-6	IV	261899	4.26362e-05	0.000213941
A_12_P106990	unc-68	V	6928664	4.26072e-05	0.000213941
A_12_P111816	T06C12.14	V	15899799	4.24893e-05	0.000213941
A_12_P111925	srv-16	IV	15931784	4.26971e-05	0.000213941
A_12_P112158	Y110A2AR.1	II	2919712	4.27036e-05	0.000213941
A_12_P102500	Y32G9A.5	V	1907482	4.29606e-05	0.000215005
A_12_P103859	Y42H9B.3	IV	8011275	4.3198e-05	0.00021555
A_12_P104652	lin-41	I	9334793	4.31563e-05	0.00021555
A_12_P110581	Y50D7A.5	III	230434	4.3204e-05	0.00021555
A_12_P107570	math-28	II	1763375	4.33613e-05	0.000215667
A_12_P107667	R03C1.1	II	14907492	4.34068e-05	0.000215667
A_12_P111330	lgc-46	III	1125231	4.33832e-05	0.000215667
A_12_P117188	C46G7.2	IV	6015181	4.33922e-05	0.000215667
A_12_P120186	clec-184	IV	12432610	4.34578e-05	0.000215697
A_12_P102021	F11F1.6	III	13403182	4.36438e-05	0.000216174
A_12_P103170	tbx-2	III	5130885	4.36247e-05	0.000216174
A_12_P102246	aspm-1	I	9221835	4.3752e-05	0.000216405
A_12_P120293	K09A9.1	X	15607888	4.37804e-05	0.000216405
A_12_P103321	T16G12.8	III	10059195	4.39867e-05	0.000216519
A_12_P103384	F34H10.2	X	9630356	4.39199e-05	0.000216519
A_12_P105531	C01G5.5	IV	6524624	4.38826e-05	0.000216519
A_12_P114061	fbxa-50	III	1287289	4.3961e-05	0.000216519
A_12_P120222	T07A9.9	IV	393880	4.40286e-05	0.000216519
A_12_P104564	F40G12.10	V	14283375	4.41098e-05	0.000216697
A_12_P103947	K07A12.2	I	8676664	4.41797e-05	0.000216819
A_12_P107193	prg-2	IV	6526734	4.42652e-05	0.000217007
A_12_P114870	cpin-1	IV	9451317	4.43082e-05	0.000217007
A_12_P102293	klp-8	X	3159931	4.43663e-05	0.00021707
A_12_P101965	cdh-12	III	1152032	4.45685e-05	0.000217196
A_12_P102037	ZK218.7	V	17105580	4.46178e-05	0.000217196
A_12_P118041	C35D10.6	III	4859301	4.45664e-05	0.000217196
A_12_P118303	pqn-98	V	603494	4.44877e-05	0.000217196
A_12_P119522	F35G12.4	III	4578819	4.46075e-05	0.000217196
A_12_P103267	F19F10.11	V	7580810	4.47168e-05	0.000217458
A_12_P113606	cln-3.1	V	11263403	4.48623e-05	0.000217945
A_12_P116675	F07C3.9	V	9254140	4.51905e-05	0.000219318
A_12_P117916	gst-14	II	13614750	4.52474e-05	0.000219373
A_12_P118521	nhr-40	X	2593997	4.53139e-05	0.000219474
A_12_P114055	ZC373.3	X	10060503	4.53971e-05	0.000219613
A_12_P118787	C52D10.3	IV	17176433	4.54339e-05	0.000219613
A_12_P101989	nfya-1	X	11944351	4.54889e-05	0.000219658
A_12_P103876	C31H1.1	IV	5797039	4.55447e-05	0.000219707
A_12_P105405	apc-10	V	10425220	4.5685e-05	0.000219942
A_12_P116063	smd-1	I	14048069	4.56575e-05	0.000219942
A_12_P100107	K01A11.1	III	3428407	4.58482e-05	0.000220164
A_12_P102360	T23B12.8	V	8469874	4.57889e-05	0.000220164
A_12_P113857	F30F8.9	I	7837056	4.58684e-05	0.000220164
A_12_P116376	str-114	V	3649588	4.59427e-05	0.000220301
A_12_P105687		IV	55	4.63914e-05	0.000221907
A_12_P107661	K07F5.6	IV	9844968	4.64161e-05	0.000221907
A_12_P111318	pan-1	III	4562704	4.63978e-05	0.000221907
A_12_P107913	F53B3.5	X	2872801	4.65534e-05	0.000222343
A_12_P110927	gei-1	III	3355588	4.66498e-05	0.000222411
A_12_P116885	clec-11	I	12459486	4.66602e-05	0.000222411
A_12_P101827	F14B6.2	I	12218429	4.67548e-05	0.000222496
A_12_P112018	Y55B1AL.2	III	576978	4.68003e-05	0.000222496
A_12_P117514	Y49A3A.4	V	14356706	4.68169e-05	0.000222496
A_12_P103688	F29C6.1	I	10579406	4.70254e-05	0.000222794
A_12_P104474	H12I13.6	II	6077860	4.69833e-05	0.000222794
A_12_P107478	sym-4	X	14164562	4.7219e-05	0.000222794
A_12_P107636	lips-17	II	7608206	4.72636e-05	0.000222794
A_12_P108066	ech-1	V	15357501	4.69916e-05	0.000222794
A_12_P111679	set-13	II	2816975	4.72956e-05	0.000222794
A_12_P113136	F52E4.5	X	3085886	4.71179e-05	0.000222794
A_12_P115282	ten-1	III	6828946	4.72965e-05	0.000222794
A_12_P115707	K08F4.2	IV	10126730	4.70921e-05	0.000222794
A_12_P114324	Y39G8B.10	II	13982008	4.73563e-05	0.000222858
A_12_P102666	Y6B3B.4	I	13759606	4.76162e-05	0.000222867
A_12_P103293	C25A1.12	I	10191757	4.74671e-05	0.000222867
A_12_P104387	fat-6	IV	11913661	4.75442e-05	0.000222867
A_12_P111827	mlp-1	III	5971539	4.76179e-05	0.000222867
A_12_P112694	Y54G11A.2	II	14252254	4.75265e-05	0.000222867
A_12_P116449	R02E12.5	X	3997358	4.76364e-05	0.000222867
A_12_P102129	F15D3.4	I	11565226	4.81244e-05	0.000223397
A_12_P104237	M01H9.2	IV	4460172	4.8214e-05	0.000223397
A_12_P105474	C32D5.12	II	6356387	4.81694e-05	0.000223397
A_12_P107565	T24C4.3	III	871770	4.80405e-05	0.000223397
A_12_P109895	C10E2.6	X	16767094	4.803e-05	0.000223397
A_12_P110931	C26E6.12	III	4930626	4.81465e-05	0.000223397
A_12_P113943	C10G11.1	I	6307429	4.8003e-05	0.000223397
A_12_P114403	C06C3.3	II	9369093	4.79115e-05	0.000223397
A_12_P116692	cle-1	I	8704717	4.81603e-05	0.000223397
A_12_P118082	mel-26	I	9132529	4.79e-05	0.000223397
A_12_P101326	cah-6	I	3629473	4.86523e-05	0.000223498
A_12_P107059	B0495.9	II	7707504	4.83289e-05	0.000223498
A_12_P108128	F13B9.2	X	8285621	4.87007e-05	0.000223498
A_12_P110132	Y119D3B.11	III	1208120	4.85272e-05	0.000223498
A_12_P112920	R07B7.2	V	12056418	4.86491e-05	0.000223498
A_12_P115799	R08A2.5	V	14712438	4.85413e-05	0.000223498
A_12_P116295	dhs-1	I	5278826	4.86564e-05	0.000223498
A_12_P116893	C17D12.3	I	11616761	4.84413e-05	0.000223498
A_12_P119558	srj-40	V	4101680	4.86395e-05	0.000223498
A_12_P119606	C01F6.1	IV	9096822	4.86996e-05	0.000223498
A_12_P103304	ncbp-1	I	6422011	4.88225e-05	0.000223844
A_12_P108907	air-2	I	5937479	4.89608e-05	0.000224264
A_12_P102960	Y43D4A.6	IV	16787286	4.91801e-05	0.000224991
A_12_P113977	cdk-7	I	2281513	4.9213e-05	0.000224991
A_12_P108940	arx-7	I	3069393	4.93512e-05	0.000225015
A_12_P109468	C01G5.4	IV	6531763	4.9321e-05	0.000225015
A_12_P110707	ile-2	X	768594	4.93586e-05	0.000225015
A_12_P102581	T16G12.6	III	10069469	4.96072e-05	0.00022572
A_12_P106423	Y71D11A.3	III	1116451	4.95638e-05	0.00022572
A_12_P101611	nfm-1	III	6159786	5.00101e-05	0.000227124
A_12_P120160	F44F1.1	I	13250504	4.99765e-05	0.000227124
A_12_P102325	K07E1.1	II	4550882	5.01051e-05	0.00022734
A_12_P109183	cel-1	I	9665243	5.02557e-05	0.000227594
A_12_P118877	clec-151	III	4628411	5.02553e-05	0.000227594
A_12_P106097	C37H5.5	V	4827167	5.03604e-05	0.000227686
A_12_P109589	F38A5.2	IV	6582672	5.03707e-05	0.000227686
A_12_P112644	syd-2	X	10549050	5.04488e-05	0.000227825
A_12_P110077	F07H5.12	II	8799864	5.05478e-05	0.000228058
A_12_P109648	npp-7	I	5691841	5.07075e-05	0.000228516
A_12_P116003	F28F8.5	V	15574003	5.07444e-05	0.000228516
A_12_P105384	Y53F4B.25	II	15135386	5.09125e-05	0.000229059
A_12_P106643	Y46G5A.1	II	12694311	5.1084e-05	0.000229112
A_12_P106965	mel-11	II	9358449	5.11317e-05	0.000229112
A_12_P114820	lgx-1	X	5525160	5.11051e-05	0.000229112
A_12_P117753	W06D11.1	X	12293689	5.11625e-05	0.000229112
A_12_P119436	Y62H9A.6	X	11883049	5.10859e-05	0.000229112
A_12_P118291	tag-123	X	8418595	5.12143e-05	0.000229131
A_12_P102152	C13F10.6	V	7219024	5.13792e-05	0.000229655
A_12_P101055	tpxl-1	I	2297281	5.16549e-05	0.000230673
A_12_P109400	nlp-36	III	9488629	5.17552e-05	0.000230806
A_12_P114759	npp-16	III	11915771	5.17807e-05	0.000230806
A_12_P106480	ubc-9	IV	4651029	5.19237e-05	0.000231229
A_12_P111020	srd-44	X	12338362	5.22194e-05	0.000232331
A_12_P104003	cyn-15	I	13566204	5.23174e-05	0.000232552
A_12_P106324	Y51H7BR.3	II	1534467	5.24405e-05	0.000232749
A_12_P109795	F33H2.2	I	15023124	5.24585e-05	0.000232749
A_12_P119375	F55A4.7	X	1037146	5.25392e-05	0.000232892
A_12_P108244	tag-53	X	14710394	5.279e-05	0.000233501
A_12_P114180	Y97E10AR.7	V	8010279	5.28708e-05	0.000233501
A_12_P118323	Y44E3A.1	I	3338368	5.28059e-05	0.000233501
A_12_P118498	C26B9.3	X	5338238	5.28662e-05	0.000233501
A_12_P105236	C45B11.2	V	11042835	5.29995e-05	0.00023364
A_12_P117178	Y65B4BL.3	I	496208	5.29983e-05	0.00023364
A_12_P102262	ZK1248.11	II	5827582	5.32781e-05	0.000234447
A_12_P118930	C15A11.2	I	7387353	5.32801e-05	0.000234447
A_12_P114907	R11D1.9	V	12728437	5.35564e-05	0.000234804
A_12_P115438	nspb-6	IV	5895480	5.34846e-05	0.000234804
A_12_P118931	cyp-33E2	IV	8612374	5.34986e-05	0.000234804
A_12_P118955	egl-17	X	489696	5.35202e-05	0.000234804
A_12_P120068	C34F11.3	II	5203295	5.36446e-05	0.000234976
A_12_P118603	ocr-4	IV	7329663	5.37292e-05	0.000235133
A_12_P100898	F19B10.6	II	3663503	5.38906e-05	0.000235252
A_12_P114284	ncx-10	V	7930283	5.39031e-05	0.000235252
A_12_P115508	tag-15	I	9181810	5.38906e-05	0.000235252
A_12_P115614	Y23B4A.1	X	5916991	5.39717e-05	0.000235337
A_12_P102618	C16C10.13	III	4176656	5.41424e-05	0.000235654
A_12_P104981	Y32H12A.8	III	5385483	5.41302e-05	0.000235654
A_12_P100106	C18A11.4	X	8045493	5.4312e-05	0.000235966
A_12_P119710	B0416.1	X	9303655	5.43089e-05	0.000235966
A_12_P100572	lig-1	V	10813917	5.45773e-05	0.000236265
A_12_P111778	F56D2.5	III	5578389	5.44691e-05	0.000236265
A_12_P114914	nhr-58	V	532118	5.4545e-05	0.000236265
A_12_P118279	H11E01.3	X	1610303	5.4553e-05	0.000236265
A_12_P106274	Y22D7AL.14	III	1653796	5.47588e-05	0.000236837
A_12_P111155	R05D11.5	I	8592084	5.4859e-05	0.000236837
A_12_P113384	K03B8.6	V	11407329	5.49557e-05	0.000236837
A_12_P115514	ebp-2	II	11442625	5.48379e-05	0.000236837
A_12_P118327	myo-5	V	8108859	5.49244e-05	0.000236837
A_12_P101004	unc-1	X	1057548	5.51144e-05	0.000237308
A_12_P105722	F11E6.1	IV	17476578	5.52337e-05	0.000237609
A_12_P101561	srw-21	V	15487868	5.54465e-05	0.000238201
A_12_P118248	Y48G9A.11	III	2112482	5.54703e-05	0.000238201
A_12_P105889	Y38C1AA.5	IV	165125	5.56223e-05	0.00023864
A_12_P105905	C09G9.3	IV	8870084	5.58029e-05	0.000239202
A_12_P101265	Y119D3B.16	III	1197436	5.62812e-05	0.000239672
A_12_P101888	C32D5.10	II	6349172	5.6361e-05	0.000239672
A_12_P104980	T08G11.3	I	8921162	5.61018e-05	0.000239672
A_12_P105412	F35H12.5	X	918351	5.60704e-05	0.000239672
A_12_P108232	clk-2	III	7515146	5.63476e-05	0.000239672
A_12_P112577	dhs-16	V	5983556	5.63252e-05	0.000239672
A_12_P112661	sir-2.3	X	13331937	5.60966e-05	0.000239672
A_12_P119494	srz-88	IV	3455890	5.63081e-05	0.000239672
A_12_P120385	ZK154.6	X	7790136	5.62593e-05	0.000239672
A_12_P118509	ZC308.4	I	6368273	5.65743e-05	0.000240366
A_12_P106380	K02A2.1	II	7435189	5.67164e-05	0.000240686
A_12_P119660	rde-4	III	10216669	5.67497e-05	0.000240686
A_12_P107807	F29B9.8	IV	4647193	5.70002e-05	0.000241111
A_12_P107822	Y71H2B.8	III	2579303	5.69857e-05	0.000241111
A_12_P118017	Y50D4B.3	V	1095192	5.69279e-05	0.000241111
A_12_P108927	ZK287.9	V	9679220	5.72637e-05	0.000241588
A_12_P115889	acdh-2	II	5544752	5.71775e-05	0.000241588
A_12_P117595		MtDNA	60	5.7236e-05	0.000241588
A_12_P111191	F23H12.5	V	12358453	5.73514e-05	0.000241746
A_12_P103417	M02D8.1	X	8763848	5.75515e-05	0.000241994
A_12_P113970	T22D1.12	IV	6929072	5.76005e-05	0.000241994
A_12_P115807	ZK1098.3	III	9532335	5.76115e-05	0.000241994
A_12_P118506	nfm-1	III	6159786	5.75847e-05	0.000241994
A_12_P101460	ttr-12	V	20603020	5.82013e-05	0.00024222
A_12_P101899	fbxa-51	III	962291	5.78429e-05	0.00024222
A_12_P102555	D2089.2	II	10660288	5.83731e-05	0.00024222
A_12_P103282	B0546.3	IV	3378594	5.79153e-05	0.00024222
A_12_P105490	pqn-14	II	8966833	5.79618e-05	0.00024222
A_12_P107303	gcy-9	X	11332513	5.84712e-05	0.00024222
A_12_P109498	tra-2	II	6954711	5.80705e-05	0.00024222
A_12_P110602	pbs-5	I	14719168	5.83749e-05	0.00024222
A_12_P110797	T04G9.6	X	780527	5.81645e-05	0.00024222
A_12_P114147	exos-4.2	III	860184	5.81561e-05	0.00024222
A_12_P114651	C24A3.2	X	8997415	5.84711e-05	0.00024222
A_12_P114809	skr-14	V	4420811	5.84298e-05	0.00024222
A_12_P117973	col-141	V	6829515	5.82167e-05	0.00024222
A_12_P119391	acr-15	V	8552500	5.77825e-05	0.00024222
A_12_P119468	F45G2.10	III	13436961	5.77751e-05	0.00024222
A_12_P119823	T02G6.1	I	11795891	5.84623e-05	0.00024222
A_12_P101130	rga-1	II	11464802	5.88311e-05	0.00024224
A_12_P103538	F59A6.5	II	4999510	5.86551e-05	0.00024224
A_12_P112044	T28C12.2	V	6329008	5.87677e-05	0.00024224
A_12_P112365	Y53F4B.24	II	15126467	5.86206e-05	0.00024224
A_12_P113053	T13F3.6	V	16270018	5.89292e-05	0.00024224
A_12_P116914	R07E5.1	III	4408521	5.87383e-05	0.00024224
A_12_P118547	C34B2.9	I	10699549	5.88571e-05	0.00024224
A_12_P119974	F14B4.3	I	9280953	5.87064e-05	0.00024224
A_12_P120278	T27F2.2	V	11631251	5.89204e-05	0.00024224
A_12_P111627	K07C11.4	V	8203249	5.90253e-05	0.000242428
A_12_P109445	T02H6.4	II	690055	5.91476e-05	0.000242722
A_12_P101121	R09A8.2	X	12619394	5.94208e-05	0.000242771
A_12_P106321	dop-2	V	9608363	5.92354e-05	0.000242771
A_12_P108615	Y48G9A.1	III	2174661	5.94056e-05	0.000242771
A_12_P113624	act-3	V	11071304	5.93589e-05	0.000242771
A_12_P116192	Y49E10.24	III	12484673	5.94622e-05	0.000242771
A_12_P118392	F27E11.1	V	3463640	5.93121e-05	0.000242771
A_12_P100893	acc-1	IV	9658030	5.95165e-05	0.000242786
A_12_P109031	tag-297	II	14627522	5.96128e-05	0.000242973
A_12_P100156	dyf-14	II	4627861	6.00149e-05	0.000243649
A_12_P103035	K04F10.1	I	6364920	5.99784e-05	0.000243649
A_12_P106877	srx-21	V	677398	6.01457e-05	0.000243649
A_12_P108107	sri-29	II	3044318	6.01839e-05	0.000243649
A_12_P108287	C04E6.13	V	5912568	6.00871e-05	0.000243649
A_12_P114352		X	60	5.99786e-05	0.000243649
A_12_P119750	C30H7.2	I	5416653	5.98687e-05	0.000243649
A_12_P106482	plx-2	II	14417793	6.04676e-05	0.000244344
A_12_P112992	taf-7.2	III	12671273	6.05079e-05	0.000244344
A_12_P119184	C50D2.9	II	88565	6.04386e-05	0.000244344
A_12_P118682	ZC262.4	III	8333581	6.06327e-05	0.000244642
A_12_P111410	rec-8	IV	13349117	6.08594e-05	0.000245351
A_12_P114282	dnc-2	III	5924344	6.09721e-05	0.000245599
A_12_P109290	C35D10.8	III	4855289	6.11078e-05	0.000245665
A_12_P109734	C47E12.13	IV	10004972	6.11926e-05	0.000245665
A_12_P114829	C18A3.9	II	5714891	6.11433e-05	0.000245665
A_12_P101748	F54D10.5	II	3807089	6.13079e-05	0.000245912
A_12_P109103	srh-33	V	441649	6.1475e-05	0.000245912
A_12_P109978	T04A6.1	III	7616455	6.151e-05	0.000245912
A_12_P113626	Y38H6C.19	V	20547569	6.14684e-05	0.000245912
A_12_P115470	Y32G9A.8	V	1875367	6.13996e-05	0.000245912
A_12_P108834	C18D11.6	III	11810436	6.16257e-05	0.000245966
A_12_P118479	F37C4.3	IV	3881846	6.15808e-05	0.000245966
A_12_P101408	B0238.13	V	5243541	6.17287e-05	0.000246173
A_12_P108508	T01C8.3	X	16780908	6.18277e-05	0.000246363
A_12_P109075	B0228.6	II	7754490	6.20016e-05	0.000246852
A_12_P112329	klp-19	III	13302622	6.2064e-05	0.000246896
A_12_P116371	del-2	IV	9636957	6.21911e-05	0.000247197
A_12_P102302	T10B5.2	V	1847903	6.22492e-05	0.000247224
A_12_P118906	C09E7.5	III	6538058	6.25874e-05	0.000248362
A_12_P110510	Y60A9.2	X	14381209	6.27126e-05	0.000248654
A_12_P106098	F59A7.7	V	2012034	6.28905e-05	0.000248948
A_12_P117681	kin-18	III	6118570	6.28667e-05	0.000248948
A_12_P108011	mcm-3	V	15056525	6.297e-05	0.000248964
A_12_P118038	F44B9.10	III	8031390	6.29979e-05	0.000248964
A_12_P109052	F37A4.1	III	6722482	6.33069e-05	0.000249774
A_12_P114813	B0281.4	II	2297939	6.33015e-05	0.000249774
A_12_P112266	D1007.15	I	4557665	6.3393e-05	0.000249909
A_12_P109302	F53A2.9	III	13356702	6.37735e-05	0.00025074
A_12_P110015	cyn-1	V	14355880	6.38122e-05	0.00025074
A_12_P111938	F59E11.6	V	8991592	6.368e-05	0.00025074
A_12_P112519	ZK792.1	IV	11659770	6.37589e-05	0.00025074
A_12_P100826	C18A3.3	II	5716274	6.38967e-05	0.000250867
A_12_P110197	pqn-13	V	5669423	6.39798e-05	0.000250988
A_12_P114218	W02D7.12	V	8311328	6.42205e-05	0.000251727
A_12_P114266	D1007.3	I	4575790	6.43899e-05	0.000252185
A_12_P105208	lin-14	X	11469408	6.4451e-05	0.000252204
A_12_P106180	F32B6.4	IV	9890623	6.44996e-05	0.000252204
A_12_P106953	C40A11.6	II	2144359	6.4647e-05	0.000252575
A_12_P118269	C56C10.11	II	6598296	6.47387e-05	0.000252728
A_12_P104240	Y53G8B.2	III	3101283	6.49584e-05	0.000253175
A_12_P113752	ZK643.2	III	8956391	6.49477e-05	0.000253175
A_12_P105798	F10D7.3	X	17372249	6.53627e-05	0.000254544
A_12_P113031	ced-9	III	10335062	6.54686e-05	0.000254584
A_12_P119813	C05G5.4	X	14753945	6.54787e-05	0.000254584
A_12_P101581	B0432.1	II	297398	6.565e-05	0.000254838
A_12_P101414	abf-1	I	3885693	6.57513e-05	0.000255025
A_12_P106454	Y24D9A.1	IV	4408599	6.58769e-05	0.000255307
A_12_P101665	pme-3	IV	8746234	6.62229e-05	0.000256029
A_12_P103544	gcy-29	II	14540789	6.61513e-05	0.000256029
A_12_P107851	nhr-171	V	7511964	6.6175e-05	0.000256029
A_12_P105932	nxf-2	V	14416010	6.65407e-05	0.000256844
A_12_P108931	cog-1	II	14902386	6.65054e-05	0.000256844
A_12_P101127	C30D11.2	III	4128473	6.7083e-05	0.000257366
A_12_P104359	ruvb-1	V	9978594	6.71041e-05	0.000257366
A_12_P104602	dylt-1	I	7300065	6.70353e-05	0.000257366
A_12_P109898	B0035.6	IV	11320771	6.6941e-05	0.000257366
A_12_P115130	fbxb-38	II	2167757	6.70094e-05	0.000257366
A_12_P116646	Y39F10A.3	II	781890	6.69167e-05	0.000257366
A_12_P118925	F41E6.1	V	8622212	6.70858e-05	0.000257366
A_12_P119618	F25H8.1	IV	9930874	6.68223e-05	0.000257366
A_12_P113909	Y39D8A.1	V	419516	6.71938e-05	0.000257505
A_12_P106080	R05G9R.1	II	6509505	6.7408e-05	0.00025812
A_12_P110877	T16G12.9	III	10076318	6.74883e-05	0.000258222
A_12_P119612	lin-44	I	4126057	6.75568e-05	0.000258279
A_12_P103871	B0395.2	X	16030721	6.77113e-05	0.000258586
A_12_P107073	C54F6.6	V	7524819	6.77446e-05	0.000258586
A_12_P103039	jac-1	IV	15997819	6.79761e-05	0.000259264
A_12_P108159	C15F1.2	II	6979939	6.81563e-05	0.000259702
A_12_P110956	E02D9.1	I	6800385	6.82089e-05	0.000259702
A_12_P113750	lgc-44	V	11669171	6.82531e-05	0.000259702
A_12_P102680	T23G11.1	I	7701411	6.85633e-05	0.000260056
A_12_P107286	sdz-4	II	958967	6.8612e-05	0.000260056
A_12_P107966	fbxa-12	III	2219785	6.86096e-05	0.000260056
A_12_P111749	F25H5.6	I	9159006	6.85648e-05	0.000260056
A_12_P115402	T05H10.8	II	8058992	6.86165e-05	0.000260056
A_12_P115038	F47G4.2	I	14078202	6.88417e-05	0.000260704
A_12_P101830	twk-40	III	13486522	6.89186e-05	0.00026073
A_12_P105270	F55A4.8	X	1038546	6.89684e-05	0.00026073
A_12_P111000	R08D7.2	III	8967826	6.90112e-05	0.00026073
A_12_P104026	T08B2.7	I	6206957	6.90792e-05	0.000260782
A_12_P107247	rac-2	IV	16308186	6.92762e-05	0.000261321
A_12_P102829	C18B2.5	X	3606727	6.93384e-05	0.000261351
A_12_P112872	T09A12.2	IV	8222185	6.94893e-05	0.000261714
A_12_P105767	T17H7.7	III	755373	6.9625e-05	0.000261815
A_12_P110862	taf-11.2	I	7132497	6.95837e-05	0.000261815
A_12_P108009	F45D3.3	V	12549021	6.97054e-05	0.000261913
A_12_P112642	ZK180.4	IV	4511889	6.98549e-05	0.00026227
A_12_P105843	dom-6	IV	8513910	7.00234e-05	0.000262697
A_12_P119912	dct-11	X	5838065	7.01575e-05	0.000262995
A_12_P100473	Y47H10A.5	I	12095784	7.03111e-05	0.0002631
A_12_P103152	mdl-1	X	6742346	7.04501e-05	0.0002631
A_12_P105569	F46C5.1	II	8820074	7.04589e-05	0.0002631
A_12_P108710	K08F4.5	IV	10134903	7.03019e-05	0.0002631
A_12_P116803	F35C8.1	X	5377572	7.03699e-05	0.0002631
A_12_P100213	C50F7.4	IV	7728903	7.06084e-05	0.000263343
A_12_P100763	cdc-48.3	I	8032867	7.17835e-05	0.000263343
A_12_P100856	nol-9	IV	13422469	7.12076e-05	0.000263343
A_12_P101537	Y56A3A.6	III	11871156	7.11699e-05	0.000263343
A_12_P102015	K12H4.6	III	8042504	7.0659e-05	0.000263343
A_12_P106424	F08B4.3	IV	8666234	7.07584e-05	0.000263343
A_12_P108972	srw-122	V	2950539	7.13336e-05	0.000263343
A_12_P109021	hum-4	X	11420414	7.16295e-05	0.000263343
A_12_P109072	K04G11.3	X	14345291	7.11145e-05	0.000263343
A_12_P109273	pyr-1	II	8651059	7.15354e-05	0.000263343
A_12_P110065	ttr-15	III	10337410	7.14581e-05	0.000263343
A_12_P113291	tag-216	V	15133557	7.09879e-05	0.000263343
A_12_P114134		II	60	7.17409e-05	0.000263343
A_12_P114157	F58G11.6	V	13678685	7.13961e-05	0.000263343
A_12_P114278	F07G11.4	V	7292564	7.16046e-05	0.000263343
A_12_P114433	cyb-3	V	15395500	7.11188e-05	0.000263343
A_12_P114657	F19F10.9	V	7571759	7.08791e-05	0.000263343
A_12_P115513	xnp-1	I	4665745	7.0706e-05	0.000263343
A_12_P116772	F09D1.1	II	2565276	7.17271e-05	0.000263343
A_12_P117920	F52F10.3	V	1538194	7.15815e-05	0.000263343
A_12_P118728	rnf-121	III	4168808	7.08126e-05	0.000263343
A_12_P119270	F48B9.8	X	2174022	7.17048e-05	0.000263343
A_12_P119307	W08G11.3	V	16367483	7.10375e-05	0.000263343
A_12_P107370	F59B2.9	III	9010654	7.19419e-05	0.000263723
A_12_P105185	T23B12.6	V	8457435	7.22672e-05	0.000264714
A_12_P116599		IV	60	7.23351e-05	0.000264761
A_12_P107921	C16C10.11	III	4152024	7.2527e-05	0.000265262
A_12_P103593	Y45F10A.7	IV	13492540	7.26834e-05	0.000265408
A_12_P105320	F43D2.2	V	14635389	7.26935e-05	0.000265408
A_12_P109828	fbxa-160	II	1623911	7.27878e-05	0.000265408
A_12_P116107	Y105C5B.17	IV	15963212	7.27512e-05	0.000265408
A_12_P102130	col-119	IV	8978803	7.31349e-05	0.000265931
A_12_P111855	F11C1.1	X	12987278	7.31161e-05	0.000265931
A_12_P112677	srv-15	IV	15906544	7.31523e-05	0.000265931
A_12_P114557	M03C11.7	III	10424019	7.31134e-05	0.000265931
A_12_P115310	tbg-1	III	9626444	7.33735e-05	0.000266154
A_12_P119683	ZC123.1	I	837998	7.32881e-05	0.000266154
A_12_P119706	glt-5	II	9706400	7.33796e-05	0.000266154
A_12_P105994	sto-6	X	11632329	7.38235e-05	0.000266758
A_12_P109730	T05F1.13	I	9650555	7.38096e-05	0.000266758
A_12_P113667	bra-2	III	911265	7.38131e-05	0.000266758
A_12_P113953	egl-1	V	14431116	7.37996e-05	0.000266758
A_12_P114606	Y51H7C.10	II	1420489	7.36195e-05	0.000266758
A_12_P101533	C09B8.8	X	6015450	7.39185e-05	0.0002669
A_12_P113127	rbg-3	III	4754395	7.40529e-05	0.000266985
A_12_P116622	K07A3.3	I	2599980	7.40364e-05	0.000266985
A_12_P113717	jamp-1	V	6047707	7.43434e-05	0.000267832
A_12_P101292	mab-9	II	516023	7.4804e-05	0.000268686
A_12_P103098	F58H1.6	V	11942767	7.47577e-05	0.000268686
A_12_P107200	B0035.16	IV	11295119	7.4743e-05	0.000268686
A_12_P118767	Y46G5A.22	II	12816740	7.46596e-05	0.000268686
A_12_P103595	nhr-218	V	16258288	7.50319e-05	0.000269103
A_12_P114112	T28F2.1	I	3639650	7.50119e-05	0.000269103
A_12_P108276	F53F4.11	V	13621786	7.53841e-05	0.000269562
A_12_P111086	F19H6.7	X	12377756	7.53568e-05	0.000269562
A_12_P115648	cyp-13B2	X	14225519	7.53631e-05	0.000269562
A_12_P119954	her-1	V	9696929	7.52499e-05	0.000269562
A_12_P116389	F43C1.1	III	4210534	7.56067e-05	0.000270157
A_12_P100368	W05B5.2	I	13050431	7.5729e-05	0.000270393
A_12_P108135	R05D8.7	V	2761716	7.60587e-05	0.000270943
A_12_P110202	B0496.5	IV	7421197	7.60791e-05	0.000270943
A_12_P117569	C46H11.2	I	5050052	7.61085e-05	0.000270943
A_12_P109495	vhp-1	II	5322978	7.63471e-05	0.00027141
A_12_P113593	num-1	V	20827595	7.63526e-05	0.00027141
A_12_P116018	apm-1	I	5342183	7.64106e-05	0.000271416
A_12_P102081	Y25C1A.7	II	3062546	7.66322e-05	0.000272002
A_12_P113992	T06A10.4	IV	16862355	7.67823e-05	0.000272334
A_12_P100416	fbxa-116	V	20182926	7.75369e-05	0.000272357
A_12_P102062	ZK899.2	X	9450176	7.74735e-05	0.000272357
A_12_P102909	F47B3.2	I	3970376	7.71651e-05	0.000272357
A_12_P103838	clec-246	V	18189353	7.71347e-05	0.000272357
A_12_P106355	Y94H6A.8	IV	2716658	7.68585e-05	0.000272357
A_12_P107103	glh-3	I	5792327	7.75815e-05	0.000272357
A_12_P107699	pmk-3	IV	8139200	7.69337e-05	0.000272357
A_12_P111279	Y37E11B.2	IV	3578441	7.74491e-05	0.000272357
A_12_P111394	F56F12.1	IV	13750305	7.73177e-05	0.000272357
A_12_P112180	grl-1	V	5530684	7.75682e-05	0.000272357
A_12_P115204	F22G12.2	I	13147473	7.709e-05	0.000272357
A_12_P115429	clu-1	III	9516531	7.7077e-05	0.000272357
A_12_P118235	bath-12	II	2514978	7.73665e-05	0.000272357
A_12_P120058	R02D3.5	IV	237463	7.75439e-05	0.000272357
A_12_P100562	daf-8	I	8584548	7.79065e-05	0.000272394
A_12_P101793	C56G2.3	III	6346920	7.82424e-05	0.000272394
A_12_P101814	lgc-49	V	11191089	7.78297e-05	0.000272394
A_12_P105345	C47E8.1	V	14665910	7.81066e-05	0.000272394
A_12_P106132	Y54E10BR.3	I	3021650	7.81112e-05	0.000272394
A_12_P111021	cogc-8	IV	240552	7.81141e-05	0.000272394
A_12_P114000	K09D9.1	V	4024904	7.81332e-05	0.000272394
A_12_P114120	Y51H4A.22	IV	16720674	7.79586e-05	0.000272394
A_12_P116200	T22C1.8	I	7955980	7.8065e-05	0.000272394
A_12_P117317	Y50D7A.3	III	254534	7.82717e-05	0.000272394
A_12_P117915	hmg-3	I	5815676	7.82048e-05	0.000272394
A_12_P118016	Y38H6C.15	V	20530017	7.81855e-05	0.000272394
A_12_P111678	ZK1010.3	III	12979040	7.84174e-05	0.000272704
A_12_P112517	mrg-1	III	12871017	7.86393e-05	0.000273278
A_12_P120254	crn-6	III	9367173	7.88699e-05	0.000273881
A_12_P104987	F23F1.7	II	38605	7.92184e-05	0.000274713
A_12_P118064	C56C10.12	II	6602940	7.92237e-05	0.000274713
A_12_P113503	egl-5	III	7814309	7.9497e-05	0.000275462
A_12_P113003	cwp-2	V	4841798	7.95878e-05	0.000275578
A_12_P118458	oig-3	V	14729464	7.96775e-05	0.00027569
A_12_P113696	unc-60	V	1474453	7.97667e-05	0.0002758
A_12_P114817	F53E10.1	V	2615580	7.98342e-05	0.000275836
A_12_P114815	art-1	II	6970601	8.00052e-05	0.000276228
A_12_P101870	T27A8.2	X	16057746	8.0269e-05	0.000276543
A_12_P102882	atg-16.2	II	6450979	8.02132e-05	0.000276543
A_12_P104866	Y46G5A.19	II	12804763	8.02235e-05	0.000276543
A_12_P101456	C32E8.9	I	3794623	8.05277e-05	0.000276888
A_12_P103993	dao-3	X	8084163	8.08059e-05	0.000276888
A_12_P104460	ipla-1	II	4590557	8.09447e-05	0.000276888
A_12_P107321	M02D8.6	X	8731268	8.09282e-05	0.000276888
A_12_P110629	lin-17	I	2707565	8.08949e-05	0.000276888
A_12_P110662	F12D9.2	X	8646545	8.0863e-05	0.000276888
A_12_P114315	ZK131.11	II	13792129	8.07043e-05	0.000276888
A_12_P114775	Y113G7C.1	V	20313053	8.06182e-05	0.000276888
A_12_P114999	ced-4	III	4852287	8.0592e-05	0.000276888
A_12_P116381	C46C2.6	IV	9212399	8.05481e-05	0.000276888
A_12_P116373	ZC395.5	III	5267767	8.12771e-05	0.000277827
A_12_P118167	clec-152	III	4632372	8.13611e-05	0.000277917
A_12_P109800	srbc-79	V	20485987	8.15023e-05	0.000278202
A_12_P101321	nhr-287	IV	1617460	8.16999e-05	0.000278678
A_12_P105548	pup-3	I	5530686	8.20144e-05	0.000279441
A_12_P106908	syd-9	X	7218058	8.20397e-05	0.000279441
A_12_P115151	C12D8.15	V	10228515	8.22202e-05	0.000279858
A_12_P100147	mrp-4	X	9884255	8.23298e-05	0.000280032
A_12_P113569	pfd-4	IV	11315176	8.24112e-05	0.000280111
A_12_P103532	F37C12.1	III	7184276	8.264e-05	0.000280492
A_12_P115637	F15A8.4	X	4408112	8.26022e-05	0.000280492
A_12_P118310	F28C1.1	V	12450613	8.28249e-05	0.000280922
A_12_P107172	ZK6.7	V	385566	8.29148e-05	0.000281028
A_12_P107202	W06H3.1	V	16789130	8.32113e-05	0.000281438
A_12_P115863	dut-1	I	9585307	8.31777e-05	0.000281438
A_12_P116477	C48D5.3	III	3578865	8.31691e-05	0.000281438
A_12_P115277	Y65B4A.3	I	636850	8.33039e-05	0.000281446
A_12_P116898	W09C5.7	I	13654013	8.33306e-05	0.000281446
A_12_P112132	nasp-1	II	11106538	8.34586e-05	0.000281483
A_12_P120080	php-3	III	12074170	8.34549e-05	0.000281483
A_12_P103182	Y102A11A.7	X	2036098	8.36436e-05	0.000281909
A_12_P107606	M01E11.3	I	5573246	8.38382e-05	0.000282228
A_12_P115654	col-17	II	4866431	8.38556e-05	0.000282228
A_12_P106190	pqn-72	I	3269478	8.39854e-05	0.000282319
A_12_P108441	Y54G9A.6	II	13725961	8.42348e-05	0.000282319
A_12_P111676	F53C3.5	II	3899856	8.41868e-05	0.000282319
A_12_P117000	pes-5	II	11827907	8.40883e-05	0.000282319
A_12_P117577	cdc-25.4	II	10188224	8.40287e-05	0.000282319
A_12_P118305	nhr-35	X	4532661	8.41467e-05	0.000282319
A_12_P102223	aha-1	I	10193913	8.43162e-05	0.000282395
A_12_P116977	Y110A2AL.6	II	2841051	8.46141e-05	0.000283196
A_12_P100501	lem-3	I	9578534	8.47417e-05	0.000283425
A_12_P112899	ama-1	IV	4248181	8.48171e-05	0.000283481
A_12_P103627	F28H7.4	V	10746351	8.50018e-05	0.00028351
A_12_P106224	Y39A3CL.1	III	1834500	8.4931e-05	0.00028351
A_12_P106849	T01B7.8	II	8736759	8.50029e-05	0.00028351
A_12_P109040	C52E12.1	II	7025733	8.51606e-05	0.000283643
A_12_P113612	H01M10.2	X	2584533	8.51367e-05	0.000283643
A_12_P100334	Y39B6A.41	V	18970732	8.52446e-05	0.000283726
A_12_P102242	F59B8.1	IV	9436687	8.53065e-05	0.000283736
A_12_P105455	Y111B2A.10	III	12595899	8.53655e-05	0.000283736
A_12_P110326	F54C1.1	I	5008789	8.54673e-05	0.000283812
A_12_P111190	col-10	V	9164099	8.55065e-05	0.000283812
A_12_P108625	K07E8.5	II	652000	8.56145e-05	0.000283975
A_12_P114137	T04B2.5	IV	10056575	8.57344e-05	0.000284177
A_12_P113161	Y95B8A.11	I	889934	8.5883e-05	0.000284473
A_12_P111331	T22B3.2	IV	11704335	8.61767e-05	0.000285249
A_12_P104147	C04F12.1	I	9673685	8.6373e-05	0.000285497
A_12_P110099	T07A9.8	IV	396545	8.63332e-05	0.000285497
A_12_P117619	T13H5.1	II	8487504	8.64296e-05	0.000285497
A_12_P103346	fkb-3	V	7225179	8.667e-05	0.000286095
A_12_P100631	C17C3.1	II	5570608	8.73773e-05	0.000287443
A_12_P105356	T02H6.1	II	709387	8.72617e-05	0.000287443
A_12_P113526	C05D11.5	III	6410042	8.73009e-05	0.000287443
A_12_P115471	C32H11.9	IV	12935021	8.73214e-05	0.000287443
A_12_P119109	E02H9.1	III	2468474	8.7352e-05	0.000287443
A_12_P106683	ctg-2	II	8514978	8.7619e-05	0.000287895
A_12_P106738	ddb-1	IV	12114781	8.76343e-05	0.000287895
A_12_P103659	K11H3.6	III	9847524	8.77977e-05	0.000288235
A_12_P102376	F26E4.4	I	9770573	8.79223e-05	0.000288257
A_12_P105749	F08F1.4	X	8411636	8.79245e-05	0.000288257
A_12_P106968	rlbp-1	I	7683334	8.80015e-05	0.000288284
A_12_P110910	C04G2.10	IV	10116803	8.80827e-05	0.000288284
A_12_P119041	K08F8.7	II	8754083	8.81123e-05	0.000288284
A_12_P100296	col-89	III	4748143	8.84603e-05	0.000288515
A_12_P111974	C52A11.3	II	10737193	8.84593e-05	0.000288515
A_12_P112380	tag-337	II	6329801	8.82718e-05	0.000288515
A_12_P112508	F09A5.3	X	13150726	8.8483e-05	0.000288515
A_12_P117468	Y49F6B.6	II	3472874	8.83152e-05	0.000288515
A_12_P108499	lin-61	I	7248828	8.8606e-05	0.000288546
A_12_P111924		IV	60	8.86126e-05	0.000288546
A_12_P111994	acc-2	IV	9016768	8.88693e-05	0.000289186
A_12_P105729	C30C11.4	III	8443824	8.90312e-05	0.000289517
A_12_P102959	K07F5.15	IV	9865049	8.91704e-05	0.000289774
A_12_P106089	Y25C1A.5	II	3078791	8.92643e-05	0.000289776
A_12_P108019	C43E11.9	I	4267206	8.92915e-05	0.000289776
A_12_P115381		X	60	8.94924e-05	0.000290232
A_12_P105834	Y69A2AR.12	IV	2570987	8.96606e-05	0.000290415
A_12_P118933	ZK945.4	II	10103027	8.96697e-05	0.000290415
A_12_P103680	C26E6.1	III	4956851	9.01781e-05	0.00029155
A_12_P106099	T22C8.1	II	8613194	9.01947e-05	0.00029155
A_12_P116515	pap-1	V	10441781	9.02624e-05	0.00029155
A_12_P118949	nhr-5	IV	15400295	9.02515e-05	0.00029155
A_12_P110305	Y48A6B.10	III	11041941	9.0458e-05	0.000291985
A_12_P102458	drr-2	III	13642308	9.08135e-05	0.000292407
A_12_P106146	cyp-23A1	II	4512199	9.08245e-05	0.000292407
A_12_P117254	dct-6	III	5966361	9.08317e-05	0.000292407
A_12_P119196	Y77E11A.1	IV	1497629	9.07987e-05	0.000292407
A_12_P114086	R09F10.8	X	8325072	9.09173e-05	0.000292487
A_12_P118929	Y105C5B.23	IV	16057244	9.10009e-05	0.00029256
A_12_P111769	Y57G11C.33	IV	14657044	9.10629e-05	0.000292564
A_12_P114496	Y37E11B.6	IV	3598712	9.1124e-05	0.000292564
A_12_P108264	rrf-1	I	7643425	9.12805e-05	0.000292673
A_12_P110144	dic-1	IV	8692081	9.12683e-05	0.000292673
A_12_P112776	F53F8.6	V	20703944	9.13481e-05	0.000292673
A_12_P117168	lec-2	II	10009522	9.14014e-05	0.000292673
A_12_P112263	gei-7	V	724037	9.17987e-05	0.000293563
A_12_P116253	ZC53.1	X	1911395	9.18013e-05	0.000293563
A_12_P110183	fbxa-224	II	7546745	9.18697e-05	0.000293587
A_12_P103291	prx-12	X	11393226	9.21926e-05	0.000294228
A_12_P119879	asic-2	I	7480130	9.21609e-05	0.000294228
A_12_P104316	F59E12.1	II	5654485	9.22656e-05	0.000294265
A_12_P108069	Y9C9A.16	IV	4973612	9.2359e-05	0.000294301
A_12_P118218	atg-5	I	1709588	9.23993e-05	0.000294301
A_12_P113414	C44B9.3	III	10878263	9.27243e-05	0.000295141
A_12_P109682	C05D9.7	X	1117240	9.29507e-05	0.000295312
A_12_P116941	F02C9.1	V	3138575	9.28594e-05	0.000295312
A_12_P119642	Y73E7A.1	I	1629004	9.29621e-05	0.000295312
A_12_P105311	rrf-3	II	8162481	9.30908e-05	0.000295365
A_12_P118105	T13C2.6	II	6783357	9.31018e-05	0.000295365
A_12_P113840	Y110A7A.8	I	5127831	9.33991e-05	0.000295529
A_12_P114547	dnj-29	I	14104413	9.33795e-05	0.000295529
A_12_P114646	T24B8.7	II	9042688	9.3376e-05	0.000295529
A_12_P115528	E01G6.3	X	12241433	9.33254e-05	0.000295529
A_12_P100057	C27A7.5	V	12154683	9.38831e-05	0.000296865
A_12_P112366	bcmo-1	II	12830607	9.40261e-05	0.000297122
A_12_P109238	LLC1.2	IV	14456871	9.41101e-05	0.000297192
A_12_P103696	H18N23.2	X	17622627	9.45399e-05	0.000298066
A_12_P113406	D1086.10	V	14082591	9.46001e-05	0.000298066
A_12_P115158	ers-2	I	10336383	9.44681e-05	0.000298066
A_12_P117150	C47E12.9	IV	9974651	9.46969e-05	0.000298066
A_12_P117199	K08D12.3	IV	1710256	9.46578e-05	0.000298066
A_12_P103638	F55A4.10	X	1004334	9.49182e-05	0.000298542
A_12_P113109	C33H5.13	IV	7791797	9.49721e-05	0.000298542
A_12_P101834	C56A3.5	V	13551721	9.55897e-05	0.00029932
A_12_P104133	T13C2.7	II	6779396	9.54621e-05	0.00029932
A_12_P104527	F11A10.2	IV	12084448	9.58248e-05	0.00029932
A_12_P109187	F41E7.9	X	10312685	9.56374e-05	0.00029932
A_12_P110964	B0303.4	III	8689756	9.57065e-05	0.00029932
A_12_P111212	str-111	V	16167792	9.55923e-05	0.00029932
A_12_P112460	T20F5.5	I	3918438	9.59665e-05	0.00029932
A_12_P114990	pqn-89	IV	6506708	9.53213e-05	0.00029932
A_12_P115034	hgrs-1	IV	8201380	9.59129e-05	0.00029932
A_12_P119696	tag-332	I	4526428	9.53684e-05	0.00029932
A_12_P119767	hmt-1	III	11091158	9.58591e-05	0.00029932
A_12_P110168	flr-4	X	15089314	9.61975e-05	0.000299846
A_12_P102636	Y44E3B.2	I	3259872	9.63306e-05	0.000299872
A_12_P106412	rab-11.1	I	108682	9.6318e-05	0.000299872
A_12_P120358	spe-11	I	5330646	9.67155e-05	0.000300876
A_12_P108929	sid-1	V	5119783	9.67866e-05	0.000300902
A_12_P108824	C15H9.5	X	6093244	9.6909e-05	0.000301088
A_12_P111745	T25E12.6	V	16742291	9.71988e-05	0.000301599
A_12_P114734	rap-1	IV	8916867	9.71816e-05	0.000301599
A_12_P116073	F42G9.6	III	778213	9.73531e-05	0.000301883
A_12_P100624	Y47D9A.5	I	4277685	9.76023e-05	0.00030216
A_12_P103822	epac-1	III	10187596	9.75418e-05	0.00030216
A_12_P114799	ace-3	II	14205527	9.76861e-05	0.00030216
A_12_P114954	ctl-2	II	14298705	9.76939e-05	0.00030216
A_12_P108434	pqn-52	I	5566357	9.77669e-05	0.000302192
A_12_P102501	C50H2.4	V	9916775	9.79485e-05	0.000302465
A_12_P113634	Y95B8A.4	I	907466	9.79812e-05	0.000302465
A_12_P101584	Y116A8C.29	IV	17094037	9.81189e-05	0.000302696
A_12_P102781	clec-5	III	4881914	9.84051e-05	0.000302918
A_12_P105394	rnp-8	I	364522	9.84427e-05	0.000302918
A_12_P112906	col-123	IV	9821869	9.84392e-05	0.000302918
A_12_P113008	F44B9.5	III	8013740	9.82801e-05	0.000302918
A_12_P103684	gnrr-1	I	4800099	9.85782e-05	0.000302947
A_12_P115872	M03C11.8	III	10428242	9.85693e-05	0.000302947
A_12_P103835	Y39B6A.39	V	18981111	9.877e-05	0.000303343
A_12_P100319	F54D1.1	IV	11261868	9.88761e-05	0.000303475
A_12_P114767	pir-1	II	9177212	9.91948e-05	0.000304259
A_12_P113077	ser-4	III	1723183	9.93758e-05	0.00030462
A_12_P119107	Y73E7A.2	I	1601841	9.97503e-05	0.000305573
A_12_P104218	F28H6.2	X	14141113	0.000100109	0.000306477
A_12_P100589	nhr-16	II	4438860	0.000100533	0.000307512
A_12_P110163	Y44E3A.6	I	3340227	0.000100579	0.000307512
A_12_P115051	srx-69	V	3923188	0.000100639	0.000307512
A_12_P108546	F58H7.1	IV	930492	0.0001011	0.000308529
A_12_P118436	F40G12.2	V	14259350	0.000101049	0.000308529
A_12_P104093	T14B4.8	II	6720369	0.000101252	0.000308601
A_12_P113097	C46C11.3	X	4629027	0.000101207	0.000308601
A_12_P111914	T25F10.1	V	6768240	0.000101408	0.000308752
A_12_P113586	R04A9.3	X	377391	0.00010143	0.000308752
A_12_P119203	F08B12.4	X	11406981	0.000101561	0.000308955
A_12_P119552	snb-1	V	6655373	0.000101832	0.000309584
A_12_P100926	str-33	V	2728363	0.00010219	0.000310476
A_12_P112732	R12E2.8	I	4155595	0.000102407	0.000310607
A_12_P114179	Y7A5A.1	X	15767373	0.000102427	0.000310607
A_12_P115324	C53A3.1	V	5758035	0.000102327	0.000310607
A_12_P104632	cyld-1	III	9898498	0.000102667	0.000310747
A_12_P104905	T27A8.1	X	16049788	0.000102588	0.000310747
A_12_P118301	Y97E10AR.4	V	8007849	0.000102606	0.000310747
A_12_P102643	F56A3.1	I	5190151	0.000102869	0.000310967
A_12_P109644	try-1	II	4948247	0.000102825	0.000310967
A_12_P113470	fip-5	X	10302576	0.000103402	0.000312316
A_12_P116085	atgr-7	IV	11078650	0.000103445	0.000312316
A_12_P103843	C09F12.3	X	11041023	0.000103597	0.000312579
A_12_P100744	M151.2	II	3631438	0.000103905	0.000312954
A_12_P102219	H28G03.1	X	5216323	0.000104818	0.000312954
A_12_P103577	F01F1.2	III	5878471	0.000104905	0.000312954
A_12_P104941	fkh-6	II	4379877	0.000105083	0.000312954
A_12_P104988	C01F6.9	IV	9095734	0.000104506	0.000312954
A_12_P105972	F28A10.7	II	845294	0.000104631	0.000312954
A_12_P106712	R02F2.1	III	5501389	0.000104267	0.000312954
A_12_P107253	smf-2	X	6716311	0.000104981	0.000312954
A_12_P107721	T06F4.1	X	4056817	0.000104222	0.000312954
A_12_P107828	fbxa-69	V	15814036	0.000104083	0.000312954
A_12_P108934	ugt-62	III	4537243	0.000105153	0.000312954
A_12_P109172	fbxb-8	I	14298739	0.00010512	0.000312954
A_12_P110167	ZK20.1	II	11646655	0.000104015	0.000312954
A_12_P112558	C43C3.2	X	9693837	0.00010393	0.000312954
A_12_P112646	ZC132.3	V	4293970	0.000104974	0.000312954
A_12_P112880	twk-43	V	13354083	0.000104537	0.000312954
A_12_P114803	C55C3.5	IV	5695769	0.000105131	0.000312954
A_12_P115673	prx-3	X	6112191	0.000104848	0.000312954
A_12_P116179	K08E7.8	IV	12585193	0.000104816	0.000312954
A_12_P116769	C24H12.4	II	411221	0.000104657	0.000312954
A_12_P117865	C09E7.9	III	6541547	0.000104675	0.000312954
A_12_P100138	lin-42	II	1233956	0.000105383	0.000313445
A_12_P100383	gst-40	IV	760610	0.000105532	0.0003135
A_12_P115952	ZK1058.3	III	3918847	0.000105513	0.0003135
A_12_P109422	T03G11.6	X	5177666	0.000105754	0.000313885
A_12_P110306	Y4C6A.1	IV	5458868	0.000105792	0.000313885
A_12_P101359	F52D10.2	X	11589672	0.000105915	0.000313999
A_12_P116104	ZK1127.9	II	7045973	0.000105961	0.000313999
A_12_P104245	ggr-3	II	5130368	0.00010613	0.000314306
A_12_P100894	W05H9.1	X	6272044	0.000106735	0.000314358
A_12_P107104	W03D8.8	I	2791690	0.000106401	0.000314358
A_12_P107688	D2085.6	II	8659800	0.000107324	0.000314358
A_12_P108548	F56C9.3	III	7311223	0.000107218	0.000314358
A_12_P108904	C35A5.8	V	10521794	0.000106899	0.000314358
A_12_P109764	F35D2.1	II	7575854	0.000107148	0.000314358
A_12_P110551	fkb-4	V	12784962	0.000106556	0.000314358
A_12_P112168	fbxa-13	III	1703536	0.000106279	0.000314358
A_12_P113251	C47G2.3	II	11288608	0.000106889	0.000314358
A_12_P113442	M7.8	IV	11093935	0.00010662	0.000314358
A_12_P114204	dnj-10	III	8631065	0.000106496	0.000314358
A_12_P114299	pnk-1	I	6295071	0.000106597	0.000314358
A_12_P114821	C14C10.2	V	12590837	0.00010695	0.000314358
A_12_P115963	F37B12.3	II	9039797	0.000107323	0.000314358
A_12_P117005	clec-198	IV	17347128	0.000107256	0.000314358
A_12_P117950	ZK1053.3	I	13246838	0.000106639	0.000314358
A_12_P118444	nsh-1	III	6592709	0.000106783	0.000314358
A_12_P120247	Y51H1A.4	II	13875930	0.000107192	0.000314358
A_12_P100090	tufm-2	I	4247757	0.000107981	0.000314545
A_12_P101272	Y106G6G.1	I	10329015	0.000107638	0.000314545
A_12_P102574	T05H4.6a	V	6433939	0.000107962	0.000314545
A_12_P102903	Y38H6C.14	V	20525239	0.000107878	0.000314545
A_12_P103608	skr-18	IV	786274	0.000107726	0.000314545
A_12_P109653	nhr-194	V	8968541	0.00010755	0.000314545
A_12_P114443	T04B2.7	IV	10054008	0.000107768	0.000314545
A_12_P115644	Y43F8A.2	V	19371360	0.000107873	0.000314545
A_12_P116332	T10D4.3	II	3129174	0.000107554	0.000314545
A_12_P116870	Y74C9A.4	I	17497	0.000108042	0.000314545
A_12_P116999	Y22D7AL.4	III	1626628	0.000108143	0.000314649
A_12_P101690	clh-1	II	11846416	0.000108478	0.000314862
A_12_P103467	R07C3.4	II	933043	0.000108454	0.000314862
A_12_P116603	F52H3.4	II	10041048	0.000108403	0.000314862
A_12_P119180	pqn-46	III	6941824	0.000108441	0.000314862
A_12_P106835	C41G6.12	V	15206893	0.000108602	0.000315031
A_12_P106222	F07C6.3	IV	12789028	0.000108682	0.000315073
A_12_P112921		II	60	0.000108775	0.000315153
A_12_P100298	math-20	II	1996531	0.000109548	0.00031526
A_12_P102565	glt-4	X	6403379	0.000108949	0.00031526
A_12_P103820	mvb-12	IV	7830545	0.000109423	0.00031526
A_12_P104413	clec-167	IV	1253339	0.000109096	0.00031526
A_12_P104867	F32B5.4	I	2692078	0.000109414	0.00031526
A_12_P106387	sod-1	II	6972645	0.000109664	0.00031526
A_12_P109625	F35E12.1	V	13720555	0.000109636	0.00031526
A_12_P109777	Y54E10BL.3	I	3003546	0.000109188	0.00031526
A_12_P110324	try-4	V	20854560	0.000109573	0.00031526
A_12_P112002	F55C12.4	II	5857069	0.000108989	0.00031526
A_12_P112196	R09H10.6	IV	10608547	0.000109584	0.00031526
A_12_P116955	nlg-1	X	13625330	0.000109048	0.00031526
A_12_P119462	rbc-1	X	14610797	0.000109242	0.00031526
A_12_P107018	F23H11.2	III	895773	0.000109838	0.000315295
A_12_P107639	Y37E11AL.2	IV	3698508	0.000109853	0.000315295
A_12_P112313	nhr-44	V	8961349	0.000109873	0.000315295
A_12_P120086	tbb-1	III	10740752	0.000109948	0.000315322
A_12_P115156	C04B4.2	X	12283243	0.000110251	0.000315815
A_12_P115694	C14A11.2	X	2801541	0.000110203	0.000315815
A_12_P117972	tag-322	IV	7783964	0.00011043	0.000316139
A_12_P116590	col-177	X	10999665	0.000110525	0.000316223
A_12_P102516	mek-1	X	7479194	0.000110848	0.00031677
A_12_P113620	catp-1	I	14436892	0.000110812	0.00031677
A_12_P118753	F55F3.2	X	13760212	0.000111278	0.00031781
A_12_P112569	duo-3	I	10464319	0.000111388	0.000317935
A_12_P109863	C15C7.1	X	3164514	0.00011147	0.000317981
A_12_P112175	M05B5.6	I	7183051	0.000111719	0.000318502
A_12_P111579	cdr-7	V	12410745	0.000111933	0.000318923
A_12_P115126	R05H5.5	II	10199698	0.000112043	0.000319048
A_12_P101920	B0554.1	V	438230	0.000112603	0.000319131
A_12_P101996	ZK563.5	X	3377188	0.000112531	0.000319131
A_12_P103765	lgc-5	IV	8342922	0.000112443	0.000319131
A_12_P105780	D1069.1	II	340538	0.000112433	0.000319131
A_12_P108492	F47D12.9	III	6299286	0.000112296	0.000319131
A_12_P109760	B0513.2	IV	13882703	0.000112306	0.000319131
A_12_P116410	F36D4.4	V	9401731	0.000112338	0.000319131
A_12_P118953	R07B1.8	X	9870818	0.00011259	0.000319131
A_12_P110656	F58A6.9	II	5158575	0.000112917	0.000319644
A_12_P116625	F07A11.1	II	11588430	0.000112855	0.000319644
A_12_P115926	D1086.8	V	14093974	0.000112986	0.000319651
A_12_P107910	Y37E11AR.7	IV	3752607	0.000113306	0.0003199
A_12_P110422	sma-6	II	6324433	0.000113277	0.0003199
A_12_P111857	T05C1.3	II	4487784	0.000113247	0.0003199
A_12_P114923	col-9	X	13589955	0.00011334	0.0003199
A_12_P101027	F14H3.3	V	16051765	0.000113675	0.000320165
A_12_P107133	C06E2.1	X	8873028	0.000113601	0.000320165
A_12_P107568	T06E4.10	V	9618118	0.0001137	0.000320165
A_12_P110486	F58B6.1	III	1112319	0.000113567	0.000320165
A_12_P108860	Y113G7B.12	V	20204017	0.000113968	0.000320731
A_12_P113281	try-8	V	7452755	0.000114295	0.000321463
A_12_P113154	C14C6.6	V	545673	0.000114514	0.000321891
A_12_P102566	figl-1	V	4341253	0.000114692	0.000322043
A_12_P117298	Y45G12C.1	V	2565512	0.000114702	0.000322043
A_12_P117750	C03C10.4	III	4096873	0.000114874	0.000322338
A_12_P117711	W01C8.3	X	5675204	0.000114974	0.000322431
A_12_P107067	F21D5.4	IV	8738071	0.000115457	0.000322753
A_12_P111842	F49E12.12	II	8381427	0.000115501	0.000322753
A_12_P112304	egl-20	IV	9812418	0.00011559	0.000322753
A_12_P116492	F33D11.6	I	5844839	0.000115422	0.000322753
A_12_P116514	Y75B8A.25	III	12273919	0.000115174	0.000322753
A_12_P118108	ZK973.2	I	4373657	0.000115405	0.000322753
A_12_P118271	C54C8.2	I	12444764	0.000115591	0.000322753
A_12_P120352	K03D3.2	IV	16328096	0.000115626	0.000322753
A_12_P102483	K08D12.2	IV	1711277	0.000115985	0.000322768
A_12_P107135	F55B11.1	IV	14401102	0.000115846	0.000322768
A_12_P111583	C36B7.6	X	7097412	0.000115966	0.000322768
A_12_P114200	jmjd-2	II	14236687	0.000115818	0.000322768
A_12_P114744	K08H10.2	V	10022298	0.000116034	0.000322768
A_12_P119787	mes-6	IV	8510952	0.000115728	0.000322768
A_12_P106011	odc-1	V	6898360	0.000116171	0.000322963
A_12_P100475	ZK1248.10	II	5823118	0.000116487	0.000323069
A_12_P107603	taf-11.3	III	10503958	0.000116467	0.000323069
A_12_P107645	F38B7.1	V	11527638	0.000116311	0.000323069
A_12_P108268	T05H4.6a	V	6433939	0.000116545	0.000323069
A_12_P108728	R57.1	X	301832	0.000116399	0.000323069
A_12_P114619	C47E12.12	IV	9972026	0.000116615	0.000323076
A_12_P101158	C06A12.3	IV	17427683	0.000116756	0.000323281
A_12_P113949	F56H11.2	IV	9531393	0.000116858	0.000323377
A_12_P107652	vha-4	II	7878029	0.000116999	0.000323581
A_12_P113660	ZK1073.1	X	16123863	0.000117134	0.000323768
A_12_P106407	B0280.10	III	7132063	0.000117332	0.000323943
A_12_P109983	C37A5.7	I	14163431	0.000117287	0.000323943
A_12_P101259	F20A1.10	V	7052525	0.000117677	0.000324154
A_12_P106954	Y66D12A.5	III	11581532	0.000117678	0.000324154
A_12_P109680	K05B2.4	X	4919022	0.000117621	0.000324154
A_12_P111047	F22F1.2	X	8149615	0.000117522	0.000324154
A_12_P103931	F08G5.6	IV	12435798	0.000117807	0.000324324
A_12_P102186	C05C8.1	V	7239581	0.000117921	0.000324452
A_12_P107386	K11D12.11	V	5036464	0.000118201	0.000324673
A_12_P112554	rgs-9	X	1915259	0.000118096	0.000324673
A_12_P115743	K02E7.1	II	1083130	0.000118204	0.000324673
A_12_P103428	CC8.1	IV	3638350	0.000118327	0.000324826
A_12_P105935	obr-3	X	13798146	0.000118608	0.000325411
A_12_P110810	F48C1.6	I	5318336	0.000118865	0.0003258
A_12_P116495	Y55B1AL.1	III	573981	0.000118885	0.0003258
A_12_P116042	cul-6	IV	12586481	0.000119152	0.000326345
A_12_P114169	Y39B6A.13	V	19118314	0.00011929	0.000326537
A_12_P106709	F54F7.2	X	11843587	0.00011968	0.000327419
A_12_P105189	nhr-2	I	5818477	0.000120142	0.000328122
A_12_P113611	xbx-3	III	10035940	0.000120013	0.000328122
A_12_P114536	F37C4.6	IV	3875405	0.000120082	0.000328122
A_12_P112241	C50B6.9	V	13337143	0.000120234	0.000328187
A_12_P106234	lsl-1	I	9901267	0.000120347	0.000328213
A_12_P112446	E02H4.6	X	14250642	0.00012038	0.000328213
A_12_P117159	srbc-34	V	20201886	0.000120634	0.00032872
A_12_P102505	clec-45	V	7637914	0.00012076	0.000328877
A_12_P107083	D2030.12	I	7583998	0.000120924	0.000329137
A_12_P102192	ttr-7	III	606026	0.000121015	0.000329198
A_12_P108777	B0303.11	III	8703208	0.000121457	0.000330027
A_12_P117116	F46F5.12	II	807417	0.000121453	0.000330027
A_12_P105137	mdh-1	III	6606054	0.000121634	0.000330151
A_12_P110741	R186.8	V	12967189	0.00012164	0.000330151
A_12_P109085	glb-29	II	12021219	0.000121864	0.000330573
A_12_P102346	F54D5.9	II	11542562	0.000122165	0.00033083
A_12_P103907	Y73B6BL.31	IV	6442271	0.000122065	0.00033083
A_12_P109715	F42A8.3	II	9352915	0.000122146	0.00033083
A_12_P101229	Y73B6A.1	IV	6661218	0.000122798	0.000331721
A_12_P102178	ZK1240.5	II	2316365	0.000122839	0.000331721
A_12_P108542	spk-1	III	9456463	0.000122745	0.000331721
A_12_P108575	snr-6	III	12429174	0.000122603	0.000331721
A_12_P117859	C25G4.11	IV	12468641	0.000122699	0.000331721
A_12_P115238	sir-2.2	X	13329183	0.000123009	0.00033194
A_12_P119385	sri-9	V	17001264	0.000123058	0.00033194
A_12_P105200	C42C1.7	IV	12292660	0.000123211	0.00033198
A_12_P119738	lin-3	IV	11054282	0.000123198	0.00033198
A_12_P119119	B0432.6	II	266446	0.000123404	0.000332314
A_12_P100959	gpn-1	X	15681645	0.000123624	0.000332534
A_12_P101576	C02D5.2	III	8557243	0.000123558	0.000332534
A_12_P108517	F36H1.11	IV	11049157	0.00012374	0.00033259
A_12_P115823	col-135	IV	15129721	0.000123783	0.00033259
A_12_P100563	lsm-8	IV	6326508	0.000124212	0.000333556
A_12_P105844	pqn-40	X	450464	0.000124541	0.000334066
A_12_P109277	ZK593.8	IV	10937424	0.000124504	0.000334066
A_12_P116311	nfya-2	I	11224826	0.00012474	0.000334413
A_12_P105078	unc-41	V	9966204	0.000124844	0.000334506
A_12_P107934	col-68	II	104543	0.000124957	0.000334622
A_12_P118549	R148.4	III	3171656	0.000125062	0.000334717
A_12_P108705	K07C11.10	V	8225869	0.000125379	0.000334932
A_12_P110071	unc-13	I	7422780	0.000125281	0.000334932
A_12_P114983	T18D3.9	X	12451278	0.000125421	0.000334932
A_12_P118133	C16A11.5	II	4223308	0.000125302	0.000334932
A_12_P106059	slo-2	X	11394530	0.000125669	0.000335408
A_12_P113307	B0024.10	V	10315051	0.000125793	0.000335553
A_12_P112486	ZK470.6	X	4176245	0.0001259	0.000335652
A_12_P113040		III	60	0.000126233	0.000336354
A_12_P110408	cpt-5	V	13872979	0.000126342	0.000336458
A_12_P118893	F32D8.13	V	10895261	0.000126434	0.000336516
A_12_P112322	T23G11.7	I	7679448	0.000126551	0.000336641
A_12_P102911	mdt-31	I	8966305	0.000126637	0.000336684
A_12_P108601	Y46G5A.6	II	12742165	0.000126716	0.000336708
A_12_P101721	plk-3	IV	7470857	0.000127292	0.0003368
A_12_P104868	srsx-8	V	1550873	0.000127272	0.0003368
A_12_P105738	T27E4.5	V	9068265	0.000126891	0.0003368
A_12_P111058	C16E9.2	X	6935696	0.000126898	0.0003368
A_12_P113310	F52B5.7	I	8313312	0.000127135	0.0003368
A_12_P113338	fbxa-218	III	12436431	0.000127161	0.0003368
A_12_P118611	cor-1	III	10249022	0.000127076	0.0003368
A_12_P119346	cgt-3	II	5911286	0.000127311	0.0003368
A_12_P111531	C43H8.1	I	10624449	0.000127756	0.000337792
A_12_P105884	bus-17	X	15760666	0.000127903	0.000337995
A_12_P101362	dbr-1	I	6490720	0.00012838	0.000338704
A_12_P105307	W09G12.5	IV	1232901	0.000128321	0.000338704
A_12_P107155	F56D1.3	II	5474337	0.000128423	0.000338704
A_12_P113757	K11D12.9	V	5042245	0.000128453	0.000338704
A_12_P101803	vhl-1	X	11307292	0.00012932	0.000339735
A_12_P109803	gst-35	II	15183714	0.00012928	0.000339735
A_12_P112257	Y92H12BR.3	I	1416592	0.000129385	0.000339735
A_12_P113083	H12D21.10	V	14899603	0.00012948	0.000339735
A_12_P114362	C18E9.7	II	8978491	0.000129395	0.000339735
A_12_P115375	ham-1	IV	12542005	0.000129038	0.000339735
A_12_P115526	srab-14	II	7497300	0.000129347	0.000339735
A_12_P118615	B0331.2	V	9658732	0.000128957	0.000339735
A_12_P120041	arl-13	I	2065751	0.00012943	0.000339735
A_12_P114548	F16H6.9	V	18216877	0.000130012	0.00034076
A_12_P118180	ZK829.3	IV	11943284	0.000130007	0.00034076
A_12_P115634	clec-75	IV	3960728	0.000130175	0.000341001
A_12_P102065	Y39A1A.2	III	10601821	0.000130368	0.000341101
A_12_P104070	srh-186	V	15955603	0.000130527	0.000341101
A_12_P109029	spe-4	I	7454664	0.000130568	0.000341101
A_12_P109985	spe-17	IV	12013451	0.000130438	0.000341101
A_12_P120361	ptr-15	V	6966222	0.000130537	0.000341101
A_12_P102999	ncs-3	X	1054211	0.000131483	0.000343119
A_12_P113445	aman-3	I	5324514	0.000131464	0.000343119
A_12_P104013	T05F1.1	I	9620220	0.000131624	0.00034312
A_12_P108144	F52H2.6	X	2559721	0.000131626	0.00034312
A_12_P116966	egl-47	V	9899387	0.000131815	0.000343426
A_12_P116442	hot-3	II	13930543	0.000132048	0.000343847
A_12_P114641	sbp-1	III	11428082	0.000132507	0.000344856
A_12_P100640	C37A2.8	I	6798271	0.000132684	0.000344943
A_12_P109725	C17C3.1	II	5570608	0.000132679	0.000344943
A_12_P105655	ptc-1	II	7893189	0.000132811	0.000345087
A_12_P106813	duo-2	IV	112410	0.000133119	0.000345356
A_12_P112171	W02D7.8	V	8304927	0.000133083	0.000345356
A_12_P117736	bath-20	II	2040369	0.00013313	0.000345356
A_12_P104611	Y50D4A.2	V	1196138	0.000133361	0.000345768
A_12_P100030	T21C9.4	V	10578227	0.000134208	0.000345991
A_12_P100983	F14B4.1	I	9265951	0.000133717	0.000345991
A_12_P101915	srx-56	V	7374210	0.00013431	0.000345991
A_12_P103228	ZK218.5	V	17100929	0.000133963	0.000345991
A_12_P104908	syn-16	III	5207581	0.000134299	0.000345991
A_12_P105707	ZK353.9	III	8409414	0.000134058	0.000345991
A_12_P111845	C28H8.4	III	5906999	0.000134244	0.000345991
A_12_P112320	F23C8.8	I	2429773	0.000133903	0.000345991
A_12_P116853	F13H8.7	II	6288365	0.000133545	0.000345991
A_12_P116961	npr-3	IV	11459963	0.000134162	0.000345991
A_12_P117608	W09D10.3	III	10707642	0.000133869	0.000345991
A_12_P118859	hum-7	I	585834	0.000133888	0.000345991
A_12_P115048	C04A11.2	X	13665889	0.000134634	0.00034664
A_12_P109186	C44B7.12	II	6891645	0.000134789	0.000346853
A_12_P103515	T24B8.2	II	9054890	0.000135357	0.00034787
A_12_P110271	ZK757.4	III	9862277	0.000135401	0.00034787
A_12_P112423	glb-9	II	7507379	0.000135322	0.00034787
A_12_P107075	clec-187	IV	12869326	0.000135492	0.000347918
A_12_P102400	K07C5.2	V	10339300	0.000135938	0.000348877
A_12_P119213	K02F2.5	I	6804788	0.000136435	0.000349965
A_12_P105979	hmp-2	I	14739553	0.000136538	0.000350043
A_12_P104065	ceh-48	IV	6812092	0.000136885	0.000350746
A_12_P102802	str-159	IV	4909329	0.000137078	0.00035104
A_12_P119811	col-77	II	8358190	0.000137146	0.00035104
A_12_P117270	spd-1	I	1030635	0.000137265	0.000351158
A_12_P110043	elo-5	IV	5374604	0.000137471	0.000351498
A_12_P102839	T10B9.9	II	9774904	0.000137607	0.000351659
A_12_P115660	syg-2	X	14654910	0.000138206	0.000353002
A_12_P104778	C10E2.2	X	16745667	0.000138751	0.000353768
A_12_P107817	F28F9.2	IV	3839714	0.0001388	0.000353768
A_12_P111958	crh-1	III	11657618	0.00013867	0.000353768
A_12_P112155	rpb-7	I	3031216	0.000138735	0.000353768
A_12_P104150	ZK792.7	IV	11694383	0.000138955	0.000353975
A_12_P110857	F57H12.6	IV	7975444	0.000139771	0.000355395
A_12_P116702	C09E7.7	III	6546681	0.000139808	0.000355395
A_12_P117094	F55A4.8	X	1038546	0.0001397	0.000355395
A_12_P115537	cdh-7	II	14843116	0.000139894	0.000355426
A_12_P105576	srh-185	V	3066055	0.000140105	0.000355647
A_12_P113279	Y63D3A.7	I	14113618	0.000140129	0.000355647
A_12_P118160	ceh-18	X	3843357	0.000140215	0.000355678
A_12_P106102	W04G3.2	X	11062055	0.000140332	0.000355787
A_12_P110277	nhr-184	V	2212761	0.000140702	0.000356537
A_12_P110234	let-60	IV	11688197	0.000140814	0.000356633
A_12_P110702	srsx-17	V	5927458	0.000141117	0.000357212
A_12_P108973	F26E4.3	I	9762389	0.000141206	0.000357249
A_12_P101959	far-8	III	842926	0.000141534	0.000357732
A_12_P108099	T14G8.3	X	12861157	0.00014162	0.000357732
A_12_P108813	tni-1	X	11375812	0.000141554	0.000357732
A_12_P115917	Y119C1B.1	I	4554151	0.000141903	0.000358259
A_12_P114625	K10D6.2	V	11193601	0.000142158	0.000358526
A_12_P117987	sod-5	II	4417674	0.000142106	0.000358526
A_12_P109156	T02D1.4	IV	17399731	0.00014269	0.000359303
A_12_P112167	F08G12.3	X	11300178	0.00014268	0.000359303
A_12_P100476	T12E12.3	IV	5541620	0.000142801	0.000359387
A_12_P108219	T15B7.14	V	6832101	0.000142873	0.000359387
A_12_P105815	F33G12.3	II	5031863	0.000143145	0.000359535
A_12_P118516	R07G3.5	II	7597506	0.000143156	0.000359535
A_12_P111041	W07E11.1	X	10083936	0.000143309	0.000359614
A_12_P116837	K11G9.1	V	6676610	0.000143337	0.000359614
A_12_P106272	flp-16	II	13235205	0.000143719	0.000360197
A_12_P108732	fbf-2	II	6088833	0.000143708	0.000360197
A_12_P111931	nlp-16	IV	6255096	0.000143808	0.000360232
A_12_P115394	F20B10.3	IV	12168215	0.000144057	0.000360668
A_12_P100630	T06G6.4	I	12712243	0.000144621	0.000361085
A_12_P104631	cal-2	II	8960646	0.000144503	0.000361085
A_12_P108102	T28D6.6	III	11326329	0.000144536	0.000361085
A_12_P110957	C17H12.12	IV	6795425	0.000144302	0.000361085
A_12_P112581	F13A7.1	V	16376107	0.000144511	0.000361085
A_12_P119730	cyn-9	III	3697867	0.000144674	0.000361085
A_12_P113607	Y73F8A.14	IV	15318556	0.000144842	0.000361317
A_12_P101936	T28B11.1	V	10711965	0.000145433	0.000362442
A_12_P118916	F35B12.10	V	11625777	0.000145444	0.000362442
A_12_P112865	ugt-56	V	12258788	0.000145697	0.000362885
A_12_P103435	C32A3.3	III	3636024	0.00014629	0.000364173
A_12_P103431	acr-5	III	6509638	0.000146622	0.000364811
A_12_P103454	col-95	III	11703859	0.000146776	0.000365005
A_12_P106595	C23H3.9	II	71682	0.000146941	0.000365038
A_12_P114327	Y39B6A.30	V	19014429	0.000146885	0.000365038
A_12_P105120	unc-108	I	3824948	0.000147436	0.000365701
A_12_P107773	F09F9.2	X	4110383	0.00014738	0.000365701
A_12_P108286	flr-1	X	13452592	0.000147346	0.000365701
A_12_P103414	F28B3.5	I	4926649	0.000147528	0.000365706
A_12_P105352	F17C11.13	V	10955826	0.000147664	0.000365706
A_12_P109331	B0464.9	III	9465673	0.000147687	0.000365706
A_12_P116605	F31B12.4	X	10804850	0.000147742	0.000365706
A_12_P106651	W04A8.6	I	13853063	0.000148464	0.000367067
A_12_P114366	srt-63	V	3254429	0.000148476	0.000367067
A_12_P119972	F14B6.4	I	12236006	0.000148521	0.000367067
A_12_P110464	yrs-1	IV	4710860	0.000148863	0.000367723
A_12_P105403	nlp-42	V	18903564	0.000149189	0.00036834
A_12_P113910	zyg-12	II	4949888	0.000149397	0.000368664
A_12_P101216	osm-12	III	12190935	0.00014972	0.000369132
A_12_P114590	R03A10.1	X	15429929	0.000149817	0.000369132
A_12_P116429	unc-55	I	7899036	0.000149784	0.000369132
A_12_P114298	ZK945.7	II	10107433	0.000150344	0.000370241
A_12_P106491	gly-2	I	6503362	0.000150648	0.000370352
A_12_P107668	M04D8.7	III	10037348	0.000150578	0.000370352
A_12_P113810	T06E4.5	V	9631045	0.000150498	0.000370352
A_12_P120349	C08H9.14	II	9871522	0.000150697	0.000370352
A_12_P114780	W03G1.2	IV	524697	0.000150818	0.00037046
A_12_P110296	W04B5.5	III	2411233	0.000150904	0.000370482
A_12_P103927	Y7A9D.1	IV	16381354	0.00015114	0.000370812
A_12_P108295	C01F1.2	II	4299651	0.000151238	0.000370812
A_12_P114292	K08A2.4	II	2988301	0.000151307	0.000370812
A_12_P116889		I	60	0.000151347	0.000370812
A_12_P116735	K11B4.2	I	14797647	0.000151453	0.000370883
A_12_P113882	Y49E10.16	III	12430392	0.000151581	0.000371008
A_12_P108537	F08F8.6	III	7343697	0.000151718	0.000371154
A_12_P112755	R151.2	III	7209895	0.000151799	0.000371163
A_12_P100977	M03B6.4	X	13859028	0.000152224	0.000372013
A_12_P116022	Y57A10A.27	II	12269727	0.000152418	0.000372298
A_12_P111582	C35A5.6	V	10508835	0.000152804	0.000373052
A_12_P103426	unc-52	II	14647217	0.000152931	0.000373103
A_12_P103828	rps-7	I	10330860	0.00015298	0.000373103
A_12_P100179	C33H5.7	IV	7774431	0.00015459	0.000375886
A_12_P102268	T20D3.9	IV	9343335	0.000154435	0.000375886
A_12_P103136	F21C10.12	V	9099585	0.000154512	0.000375886
A_12_P105761	pas-5	I	10566337	0.000154386	0.000375886
A_12_P106526	C08A9.8	X	17102758	0.000154423	0.000375886
A_12_P116725	T13H5.5	II	8525613	0.00015437	0.000375886
A_12_P109957	Y69A2AR.1	IV	2667045	0.000154823	0.000376001
A_12_P114879	R10D12.8	V	13950542	0.000154872	0.000376001
A_12_P118346	F53A9.7	X	8716492	0.000154743	0.000376001
A_12_P108440	C18H9.5	II	6692704	0.000155248	0.000376344
A_12_P111202	Y62E10A.14	IV	13399069	0.000155191	0.000376344
A_12_P118309	F44D12.9	IV	10017932	0.000155115	0.000376344
A_12_P106844	F33H1.4	II	10174795	0.000155368	0.000376445
A_12_P114201	aqp-5	V	10491911	0.000155613	0.000376849
A_12_P103646	R03D7.4	II	10943328	0.000156029	0.000377068
A_12_P107096	K11G9.5	V	6685629	0.000156089	0.000377068
A_12_P109377	sdz-14	I	12216237	0.000156032	0.000377068
A_12_P109927	rde-2	I	7280550	0.000156131	0.000377068
A_12_P114427	W02B12.4	II	11455667	0.000156174	0.000377068
A_12_P119078	elo-9	II	14959712	0.000155968	0.000377068
A_12_P108307	F52G3.5	X	16973208	0.000156424	0.000377104
A_12_P113723	F57B1.7	V	13222439	0.000156397	0.000377104
A_12_P119763	K07A1.9	I	9611806	0.000156379	0.000377104
A_12_P101924	ubc-20	III	188837	0.000156796	0.0003773
A_12_P106887	W03C9.1	II	11960919	0.000156954	0.0003773
A_12_P107882	H12D21.7	V	14895454	0.000157133	0.0003773
A_12_P109159	his-74	V	12659514	0.000156831	0.0003773
A_12_P109452	C40H1.8	III	9314620	0.000156591	0.0003773
A_12_P109595	C36E8.1	III	3999273	0.000156675	0.0003773
A_12_P114532	C37C3.12	V	7838422	0.000157095	0.0003773
A_12_P118654	cmd-1	V	1156097	0.000157053	0.0003773
A_12_P105684	unc-129	IV	9002824	0.000157261	0.000377374
A_12_P116601	ZK507.3	III	9101277	0.000157399	0.000377374
A_12_P116793	nhr-187	V	3860902	0.000157331	0.000377374
A_12_P108906	ify-1	II	5054124	0.000157529	0.000377497
A_12_P104715	srg-21	II	3088469	0.000157662	0.000377628
[truncated: 4,281 more rows]

## Sheet: 1581 genes
Symbol	Probe
F56C11.5	A_12_P100223
F14H12.7	A_12_P100406
fbxa-18	A_12_P100681
mev-1	A_12_P100797
H06I04.1	A_12_P100931
unc-1	A_12_P101004
F46B6.8	A_12_P101050								*
T28F4.3	A_12_P101970
C05C8.1	A_12_P102186
C39D10.2	A_12_P102478
Y75D11A.3	A_12_P102624
T23G11.1	A_12_P102680
rgs-7	A_12_P102863
lin-29	A_12_P102872
C17F4.7	A_12_P103329
C02F5.2	A_12_P103551
W04C9.3	A_12_P103565
abi-1	A_12_P103807
zig-3	A_12_P104714
clec-7	A_12_P104843
F43D2.2	A_12_P105320
tpa-1	A_12_P105598
T17H7.7	A_12_P105767
D1044.7	A_12_P105910
slo-2	A_12_P106059
cpx-1	A_12_P106270
F13H8.2	A_12_P106304
ZK6.6	A_12_P106389
C46C2.3	A_12_P107507
M01E11.3	A_12_P107606
ZK829.1	A_12_P108252
R06B10.5	A_12_P108464
ZK637.15	A_12_P108626
W03A5.6	A_12_P108737
nhr-83	A_12_P108911
C45E5.3	A_12_P109880
ugt-12	A_12_P110000
dim-1	A_12_P110660
T04G9.6	A_12_P110797
alh-4	A_12_P110987
zfp-1	A_12_P111518
Y57G11C.33	A_12_P111769
C39E9.10	A_12_P111966
F53C3.6	A_12_P112145
Y54G11A.2	A_12_P112694
F52E4.5	A_12_P113136
F58E6.1	A_12_P113185
F52B5.7	A_12_P113310
Y39A1C.1	A_12_P113381
eft-1	A_12_P114768
pmr-1	A_12_P115612
ZK1058.3	A_12_P115952
mtr-4	A_12_P115991
F21H7.5	A_12_P116161
D1081.8	A_12_P116283
cct-7	A_12_P116327
nas-8	A_12_P116465
Y110A2AL.7	A_12_P116473
K10C2.4	A_12_P116845
clec-11	A_12_P116885
C34C12.4	A_12_P117452
fipr-21	A_12_P117978
srsx-27	A_12_P118755
npa-1	A_12_P118921
F28F9.3	A_12_P119376
spe-42	A_12_P119408
pph-6	A_12_P119796
spe-11	A_12_P120358
	A_12_P111036
polh-1	A_12_P110447
K08F8.7	A_12_P119041
F37E3.3	A_12_P101048
arx-7	A_12_P108940
F56E10.1	A_12_P110518
F32B6.4	A_12_P106180
zip-3	A_12_P117352
T16G12.8	A_12_P103321
fbxa-84	A_12_P119538
F42G2.2	A_12_P119326
R07C3.2	A_12_P114173
K07F5.15	A_12_P102959
clec-94	A_12_P107523
T03E6.8	A_12_P116122
F13B9.1	A_12_P110069
B0395.2	A_12_P103871
F38H4.5	A_12_P119329
ZK228.3	A_12_P108782
ZK930.6	A_12_P118429
ham-1	A_12_P115375
H14E04.2	A_12_P106534
Y67A6A.1	A_12_P114638
F20B10.3	A_12_P115394
unc-13	A_12_P110071
H12I13.6	A_12_P104474
R186.1	A_12_P104812
C30A5.3	A_12_P105241
R02F2.2	A_12_P104094
C01B12.4	A_12_P112844
F15A8.4	A_12_P115637
fbxa-94	A_12_P117674
B0250.5	A_12_P109308
T08G5.1	A_12_P105370
F26D10.11	A_12_P114517
ZC250.2	A_12_P111478
col-54	A_12_P102445
nhr-271	A_12_P117731
F29A7.4	A_12_P114876
mec-1	A_12_P103485
K03C7.1	A_12_P113709
str-96	A_12_P108652
Y47D3A.32	A_12_P100008
F32B6.2	A_12_P111562
C27H2.2	A_12_P115096
ZK1251.1	A_12_P106462
rps-28	A_12_P119046
nsy-1	A_12_P105947
dpy-23	A_12_P101957
K07A1.14	A_12_P100814
C09G9.8	A_12_P101336
C17D12.5	A_12_P115458
F38E1.9	A_12_P100466
nlg-1	A_12_P112177
E02H4.6	A_12_P112446
cpg-4	A_12_P108882
daf-8	A_12_P100562
	A_12_P109291
set-2	A_12_P119370
M01A10.3	A_12_P111432
col-76	A_12_P106023
dnj-16	A_12_P100909
fbxa-149	A_12_P108380
xpo-2	A_12_P104008
C40H1.9	A_12_P120038
grd-16	A_12_P119187
npa-1	A_12_P118492
F43C11.9	A_12_P118225
unc-43	A_12_P106826
Y54G2A.24	A_12_P113689
F49E12.10	A_12_P106687
ast-1	A_12_P116749
F47G4.2	A_12_P115038
F07E5.8	A_12_P109431
C17H12.10	A_12_P116621
gld-2	A_12_P107391
C03H5.5	A_12_P114199
F35C5.11	A_12_P118726
try-8	A_12_P113281
Y50D7A.5	A_12_P110581
clec-97	A_12_P115682
moe-3	A_12_P103685
clec-114	A_12_P117834
lips-14	A_12_P119528
F53C3.8	A_12_P100139
C17E4.9	A_12_P106045
cee-1	A_12_P105507
Y75B8A.4	A_12_P119319
F59A1.13	A_12_P117286
F10D7.3	A_12_P105798
Y65B4A.3	A_12_P115277
W07A12.8	A_12_P116082
rec-8	A_12_P111410
C06A8.3	A_12_P112283
F46F5.1	A_12_P100010
lec-3	A_12_P108310
C06E7.4	A_12_P103448
gcy-29	A_12_P103544
R151.2	A_12_P114394
Y4C6A.1	A_12_P110306
Y104H12D.4	A_12_P110607
cle-1	A_12_P116692
tag-336	A_12_P112853
C49C3.8	A_12_P101107
taf-2	A_12_P119960
pcp-3	A_12_P109209
str-18	A_12_P106552
C23H4.2	A_12_P111764
scrm-6	A_12_P110815
W06D11.3	A_12_P117017
clec-219	A_12_P120019
nlp-39	A_12_P107514
T28F4.4	A_12_P114607
K01H12.1	A_12_P119672
F30A10.1	A_12_P116261
rpl-3	A_12_P102842
Y37A1A.2	A_12_P112454
Y57G11C.25	A_12_P104525
F09E10.7	A_12_P111928
Y111B2A.10	A_12_P105455
unc-9	A_12_P100851
Y24D9A.1	A_12_P106454
VT23B5.1	A_12_P102189
F35E8.9	A_12_P117967
F58E6.11	A_12_P104742
nlp-3	A_12_P101967
H14E04.4	A_12_P117262
M03A1.3	A_12_P120354
F21D9.8	A_12_P105308
B0454.9	A_12_P105054
T08G3.13	A_12_P119772
F16H6.6	A_12_P101267
F25B4.1	A_12_P103856
acr-15	A_12_P119391
nhr-70	A_12_P111604
dylt-1	A_12_P104602
Y71F9B.9	A_12_P104193
prx-6	A_12_P104345
clec-142	A_12_P109197
R08E5.2	A_12_P120264
F44F1.1	A_12_P120160
vab-2	A_12_P105877
C34C12.6	A_12_P120231
C14B1.10	A_12_P118579
Y53G8AR.2	A_12_P105604
F47F2.3	A_12_P108620
K01C8.7	A_12_P110432
tcl-2	A_12_P119226
R160.2	A_12_P104014
EEED8.16	A_12_P119781
Y75B8A.14	A_12_P105081
Y111B2A.27	A_12_P112613
pat-3	A_12_P105791
C09F5.1	A_12_P105196
col-96	A_12_P113836
C18C4.5	A_12_P113904
ZK121.2	A_12_P101865
nhr-144	A_12_P116300
ZK1248.10	A_12_P100475
AH9.1	A_12_P101006
gst-4	A_12_P110272
cpn-3	A_12_P119272
Y49A3A.4	A_12_P117514
D2023.4	A_12_P108208
	A_12_P106328
nhr-121	A_12_P116036
F46G10.4	A_12_P102778
C35A5.6	A_12_P111582
F40E3.5	A_12_P117465
axl-1	A_12_P108996
deb-1	A_12_P110232
ctn-1	A_12_P117617
T15D6.4	A_12_P117071
rps-10	A_12_P102569
slo-2	A_12_P103741
gly-20	A_12_P114049
Y39G8B.10	A_12_P114324
ekl-4	A_12_P117464
T06G6.12	A_12_P109769
C02B10.5	A_12_P120017
bath-44	A_12_P114981
dylt-3	A_12_P116177
flp-21	A_12_P116760
nhr-108	A_12_P111757
F14H3.5	A_12_P104508
nlp-31	A_12_P116585
Y39E4B.11	A_12_P110597
set-13	A_12_P111679
F27C1.4	A_12_P115171
T07H6.4	A_12_P106086
F32D8.1	A_12_P118302
Y39H10A.4	A_12_P119386
syg-2	A_12_P115660
R02F2.1	A_12_P106712
sel-9	A_12_P115023
asp-6	A_12_P115751
Y37A1B.8	A_12_P100956
C34H4.1	A_12_P117928
atf-5	A_12_P119497
F30A10.13	A_12_P106586
che-13	A_12_P118765
lgc-14	A_12_P100543
F23C8.9	A_12_P114077
opt-1	A_12_P119269
egg-3	A_12_P106876
ptr-4	A_12_P115263
F01G4.3	A_12_P107634
T21G5.4	A_12_P110837
pak-1	A_12_P116757
Y71G12B.17	A_12_P112206
unc-38	A_12_P115420
C56G2.9	A_12_P100112
T25D3.4	A_12_P112295
W03F8.6	A_12_P101718
Y54F10AM.11	A_12_P114801
W03D8.10	A_12_P115325
add-1	A_12_P106406
T05G5.4	A_12_P106663
rsr-1	A_12_P118754
Y47D9A.2	A_12_P110213
Y38H6C.13	A_12_P100854
F54C1.6	A_12_P118418
C36C5.12	A_12_P104520
srz-88	A_12_P119494
F10D7.5	A_12_P112102
clh-5	A_12_P109151
col-9	A_12_P114923
Y69A2AR.6	A_12_P108631
F18F11.4	A_12_P103962
E01A2.1	A_12_P102328
T19H5.3	A_12_P107738
C33H5.7	A_12_P100179
Y25C1A.6	A_12_P107826
Y9C9A.16	A_12_P108069
C17H12.8	A_12_P110481
unc-39	A_12_P100793
eff-1	A_12_P107787
F15D3.4	A_12_P102129
B0379.1	A_12_P112523
fpn-1.1	A_12_P101025
W02B3.3	A_12_P114424
wht-5	A_12_P116026
T07A9.9	A_12_P120222
Y54G2A.16	A_12_P119687
M02D8.6	A_12_P107321
T19D7.4	A_12_P106653
F22D3.6	A_12_P107380
str-99	A_12_P112146
D1007.3	A_12_P114266
T28F2.1	A_12_P114112
D1014.6	A_12_P101985
Y44F5A.1	A_12_P108863
xbx-6	A_12_P106191
sec-10	A_12_P104256
Y80D3A.8	A_12_P106607
ser-5	A_12_P115200
F20D1.9	A_12_P109119
npp-12	A_12_P112995
K11D12.11	A_12_P107386
C50B6.9	A_12_P112241
H05L14.2	A_12_P118368
T22B11.3	A_12_P107066
cyp-36A1	A_12_P112935
lips-15	A_12_P109751
	A_12_P101706
C18A11.1	A_12_P109125
C31A11.5	A_12_P101511
pqn-84	A_12_P101780
Y22D7AL.13	A_12_P111042
C32B5.9	A_12_P104230
Y56A3A.33	A_12_P107896
sel-7	A_12_P113926
pfd-4	A_12_P113569
enol-1	A_12_P102973
srj-21	A_12_P116668
F56G4.1	A_12_P113146
col-141	A_12_P117973
T13C2.6	A_12_P118105
Y38C1AA.9	A_12_P118541
tin-13	A_12_P115160
pqn-45	A_12_P102759
nhr-241	A_12_P105170
C03C10.4	A_12_P117750
F53A10.2	A_12_P115253
C56G7.3	A_12_P116407
F59A7.2	A_12_P103012
C14A11.2	A_12_P115694
F52C6.14	A_12_P111878
F31D4.8	A_12_P100516
bli-4	A_12_P109062
smd-1	A_12_P116063
tkr-1	A_12_P110703
nlp-33	A_12_P101861
hrd-1	A_12_P115722
R07G3.6	A_12_P104196
C35E7.6	A_12_P115330
F56F11.1	A_12_P105739
Y74C9A.4	A_12_P116870
C08B6.7	A_12_P119490
F42C5.9	A_12_P113804
T10C6.6	A_12_P104616
Y110A7A.8	A_12_P113840
col-81	A_12_P109253
C24A8.6	A_12_P113365
cyp-14A1	A_12_P105959
snt-6	A_12_P109338
K04G7.1	A_12_P117833
ilys-2	A_12_P118633
C25D7.9	A_12_P119174
pdcd-2	A_12_P106456
C43E11.12	A_12_P100634
F33H2.2	A_12_P109795
erd-2	A_12_P117444
B0348.2	A_12_P104149
nhr-68	A_12_P115044
ptr-5	A_12_P103440
K08D10.10	A_12_P109490
K09H11.1	A_12_P101076
F26F4.5	A_12_P120049
Y49E10.16	A_12_P113882
bath-3	A_12_P108039
M04B2.4	A_12_P113888
F35F10.14	A_12_P114728
smf-2	A_12_P107253
Y39A1A.22	A_12_P111523
C17C3.1	A_12_P109725
Y73B6BL.31	A_12_P103907
M05B5.6	A_12_P112175
cyp-33E2	A_12_P118931
K02D7.5	A_12_P110553
C02B8.7	A_12_P101418
kin-26	A_12_P101088
K09H11.4	A_12_P116635
T28B11.1	A_12_P101936
C37A2.8	A_12_P116849
sir-2.2	A_12_P115238
T03F1.12	A_12_P118528
K02D7.1	A_12_P109557
C06H2.7	A_12_P112049
F49E11.2	A_12_P116834
C56G2.5	A_12_P114936
C05D10.4	A_12_P109666
rac-2	A_12_P107247
srt-29	A_12_P102041
ckc-1	A_12_P115750
T10H9.1	A_12_P119613
lig-1	A_12_P100572
F42D1.2	A_12_P114475
F54B3.2	A_12_P105566
set-23	A_12_P104208
F35D11.5	A_12_P100653
D2013.6	A_12_P101140
Y53C12B.2	A_12_P110771
daf-6	A_12_P104626
Y43F8B.9	A_12_P100837
F55F8.6	A_12_P103221
	A_12_P112293
fkh-8	A_12_P105909
patr-1	A_12_P104552
Y41D4A.6	A_12_P117885
nspb-12	A_12_P107790
C16C10.11	A_12_P107921
rde-2	A_12_P109927
tbg-1	A_12_P115310
T07A9.8	A_12_P110099
gei-7	A_12_P112263
wrm-1	A_12_P119087
F31F4.11	A_12_P108580
unc-76	A_12_P116614
gei-14	A_12_P104693
F36H1.5	A_12_P106832
Y53F4B.24	A_12_P112365
F45D3.3	A_12_P108009
T24D1.5	A_12_P114656
F59A2.3	A_12_P115839
nhr-187	A_12_P116793
map-2	A_12_P117350
Y37A1B.5	A_12_P107925
srz-42	A_12_P105141
C45G9.7	A_12_P107767
T06F4.1	A_12_P107721
D2024.2	A_12_P118998
dnj-29	A_12_P114547
cki-2	A_12_P109621
T14D7.1	A_12_P107765
T11G6.3	A_12_P107225
F56D2.2	A_12_P105631
K04G2.6	A_12_P111112
sur-5	A_12_P114484
inx-14	A_12_P100241
Y62E10A.11	A_12_P110404
fbxa-116	A_12_P100416
C23H3.2	A_12_P106558
nhr-46	A_12_P110745
ten-1	A_12_P101405
grd-14	A_12_P109216
M02D8.1	A_12_P103417
agr-1	A_12_P119485
R09D1.11	A_12_P119333
Y73C8C.8	A_12_P106850
tbx-34	A_12_P112516
ZK180.3	A_12_P107887
let-49	A_12_P104839
bath-34	A_12_P119921
spe-26	A_12_P115642
Y55D5A.4	A_12_P104671
flp-16	A_12_P106272
T27F7.3	A_12_P111565
F30F8.9	A_12_P113857
F58G11.1	A_12_P111566
tag-124	A_12_P103373
F09D1.1	A_12_P116772
R13.4	A_12_P111240
cof-2	A_12_P107297
gab-1	A_12_P115047
F56C9.3	A_12_P108548
rgs-2	A_12_P105695
Y46G5A.19	A_12_P104866
T10B5.2	A_12_P102302
fbxa-63	A_12_P101897
Y106G6D.6	A_12_P103360
Y106G6A.4	A_12_P104620
W09C3.3	A_12_P116746
Y55B1AR.2	A_12_P117699
tag-10	A_12_P120043
F47E1.1	A_12_P119526
C49A1.3	A_12_P116526
R11A8.8	A_12_P102836
try-4	A_12_P110324
lin-17	A_12_P110629
T04A6.1	A_12_P109978
C54E10.6	A_12_P111345
	A_12_P108797
W07A12.6	A_12_P104042
F26B1.5	A_12_P109342
Y69A2AR.22	A_12_P109311
ptr-11	A_12_P116240
C45G3.4	A_12_P118987
T06E4.8	A_12_P110426
F10C2.4	A_12_P114941
T23F4.2	A_12_P118854
acl-4	A_12_P107502
T19F4.1	A_12_P103776
E02C12.8	A_12_P119524
rde-1	A_12_P105052
lrk-1	A_12_P110036
rab-3	A_12_P100492
K07B1.4	A_12_P113170
mdt-21	A_12_P115503
F19F10.1	A_12_P113239
Y22D7AL.16	A_12_P109200
K07C11.8	A_12_P101340
apa-2	A_12_P103929
try-1	A_12_P109644
T12G3.4	A_12_P103504
W05H9.4	A_12_P116154
C08E8.2	A_12_P111771
btb-7	A_12_P111700
Y105C5B.15	A_12_P103048
C04A11.1	A_12_P114678
mlp-1	A_12_P111827
str-66	A_12_P105366
T19D7.3	A_12_P106486
Y71F9AL.9	A_12_P116500
F15E11.1	A_12_P119030
K08D9.4	A_12_P114357
F42H10.9	A_12_P115587
C16C8.17	A_12_P110236
Y57A10A.27	A_12_P116022
T19A6.3	A_12_P106027
asf-1	A_12_P120238
Y106G6G.1	A_12_P101272
ugt-19	A_12_P100123
ari-1	A_12_P115585
F19G12.3	A_12_P105061
vang-1	A_12_P102171
T22C1.6	A_12_P114265
F36A2.11	A_12_P112251
F53F4.14	A_12_P106627
gly-18	A_12_P101744
str-6	A_12_P105381
pccb-1	A_12_P108061
mog-5	A_12_P105085
F58G11.2	A_12_P101610
W10G11.20	A_12_P103412
R08E3.4	A_12_P105062
	A_12_P104031
C27H5.2	A_12_P108744
vab-19	A_12_P115177
F28C10.1	A_12_P100795
B0222.9	A_12_P100444
K09D9.1	A_12_P114000
F21D5.5	A_12_P102923
F28H6.2	A_12_P104218
F46B3.1	A_12_P110312
skr-18	A_12_P103608
nph-4	A_12_P109163
F49H6.12	A_12_P111131
W03F11.4	A_12_P107757
Y69H2.11	A_12_P103973
tag-168	A_12_P105332
C05G5.2	A_12_P111266
bcmo-1	A_12_P112366
C32E8.1	A_12_P113687
C04G2.2	A_12_P103312
hum-2	A_12_P104047
C02E11.1	A_12_P100614
cnc-7	A_12_P113156
ucr-2.1	A_12_P120148
R04E5.8	A_12_P107993
Y43F8B.7	A_12_P113538
C27C12.1	A_12_P107888
F28B3.5	A_12_P102318
ers-2	A_12_P115158
Y111B2A.21	A_12_P107177
T08G11.2	A_12_P107990
F59C12.3	A_12_P119724
nhr-1	A_12_P111236
C37C3.2	A_12_P113317
cdc-48.2	A_12_P102533
mrp-7	A_12_P114878
C26B9.1	A_12_P112085
fbxa-27	A_12_P112840
rps-7	A_12_P103828
mec-12	A_12_P111433
ugt-48	A_12_P118001
M28.10	A_12_P100243
fbxb-119	A_12_P117540
Y39B6A.10	A_12_P116488
Y43F8C.18	A_12_P115529
Y49A3A.3	A_12_P114148
C39E9.12	A_12_P104457
tag-15	A_12_P115508
B0546.3	A_12_P103282
F46C5.1	A_12_P105569
T05A1.3	A_12_P111666
K07A1.15	A_12_P100387
C08E8.3	A_12_P100552
C49A1.2	A_12_P116128
T22H9.1	A_12_P107102
Y49F6B.6	A_12_P117468
str-115	A_12_P103574
F25D1.3	A_12_P106403
nmr-1	A_12_P115934
math-27	A_12_P108718
T04F8.9	A_12_P105400
Y38H6C.15	A_12_P118016
C24A3.2	A_12_P114651
Y73F4A.1	A_12_P119940
B0238.13	A_12_P101408
K09C8.8	A_12_P113708
nlp-36	A_12_P109400
ZC581.7	A_12_P111411
T25E4.1	A_12_P112670
npp-15	A_12_P112628
F55A4.8	A_12_P117094
W03G9.5	A_12_P113441
ZK1128.7	A_12_P117278
lev-1	A_12_P101357
T10C6.2	A_12_P114392
mep-1	A_12_P117236
dhs-5	A_12_P118662
apm-1	A_12_P116018
clec-9	A_12_P108689
B0432.1	A_12_P101581
LLC1.2	A_12_P109238
nhr-44	A_12_P112313
gon-4	A_12_P111672
rhgf-1	A_12_P110787
pash-1	A_12_P111302
T22B11.2	A_12_P119601
W09D12.1	A_12_P116537
dnj-29	A_12_P114165
clu-1	A_12_P115429
40787	A_12_P108015
app-1	A_12_P107674
col-10	A_12_P111190
Y71G10AL.1	A_12_P111277
dve-1	A_12_P112055
C39B5.6	A_12_P109008
R11D1.9	A_12_P114907
mpz-1	A_12_P105210
inft-2	A_12_P100362
Y62E10A.14	A_12_P111202
H18N23.2	A_12_P103696
M04F3.5	A_12_P117255
C28H8.2	A_12_P119793
C03G6.17	A_12_P110469
C18A3.9	A_12_P114829
F35B12.4	A_12_P106569
R05D8.9	A_12_P106182
C47D2.1	A_12_P112764
F53B7.5	A_12_P118344
jnk-1	A_12_P106773
rha-1	A_12_P115260
F45F2.11	A_12_P116404
spe-12	A_12_P115793
F18E3.7	A_12_P109101
C01B10.9	A_12_P119887
	A_12_P103578
F48E8.6	A_12_P107656
Y102A11A.7	A_12_P103182
aspm-1	A_12_P102246
T04H1.5	A_12_P114751
C14H10.2	A_12_P117111
ajm-1	A_12_P109353
ucr-2.3	A_12_P120164
	A_12_P112036
C09B9.1	A_12_P116438
C15A11.2	A_12_P118930
F09E5.8	A_12_P101067
K10H10.10	A_12_P119339
F16H11.1	A_12_P100122
col-177	A_12_P116590
C53C11.2	A_12_P112124
srsx-6	A_12_P102945
F53E4.1	A_12_P110056
M01B12.4	A_12_P113918
srx-56	A_12_P101915
ZC513.3	A_12_P106830
ggr-3	A_12_P104245
F21E9.2	A_12_P100100
H03E18.2	A_12_P115349
fbxb-38	A_12_P115130
Y48E1C.1	A_12_P106729
cor-1	A_12_P107167
C09G4.4	A_12_P100039
C26E6.1	A_12_P103680
ceh-40	A_12_P113724
Y34F4.1	A_12_P106158
B0432.8	A_12_P104461
R05A10.7	A_12_P115772
scl-21	A_12_P116707
T08G11.3	A_12_P104980
btb-14	A_12_P102720
T09E8.1	A_12_P110222
C25E10.5	A_12_P116377
lbp-8	A_12_P119973
egl-10	A_12_P110506
F44G4.2	A_12_P101987
cas-1	A_12_P120223
C14C11.4	A_12_P107553
F09A5.3	A_12_P112508
C49C3.4	A_12_P120350
Y48G9A.2	A_12_P103881
Y55F3BR.8	A_12_P118573
F20G4.2	A_12_P109392
skr-10	A_12_P115567
pig-1	A_12_P118339
srg-36	A_12_P102584
K08F4.3	A_12_P115319
nhr-63	A_12_P109309
tag-165	A_12_P110847
B0035.6	A_12_P109898
F16C3.1	A_12_P117566
F32A5.4	A_12_P114462
tnt-4	A_12_P102329
F29C12.3	A_12_P112748
F39D8.3	A_12_P108991
tag-261	A_12_P107789
lin-13	A_12_P102733
F11F1.6	A_12_P102021
rap-1	A_12_P114734
ZK632.14	A_12_P120107
C15B12.8	A_12_P105633
C50F4.10	A_12_P118792
C04F1.1	A_12_P100062
T22D1.12	A_12_P113970
dct-3	A_12_P120320
fbxb-83	A_12_P105746
ruvb-2	A_12_P120265
Y73C8C.3	A_12_P111335
C24H11.5	A_12_P105638
F10E9.2	A_12_P103708
M04D8.7	A_12_P107668
acdh-2	A_12_P115889
ocr-3	A_12_P111688
mtx-2	A_12_P106467
C26B9.3	A_12_P118498
str-129	A_12_P105418
K11H12.3	A_12_P104791
F31D4.5	A_12_P105202
ZK1240.3	A_12_P109383
ZK1098.6	A_12_P107567
her-1	A_12_P119954
unc-15	A_12_P109362
sru-12	A_12_P113480
epac-1	A_12_P103822
T06G6.3	A_12_P114099
T02H6.8	A_12_P100992
C17D12.3	A_12_P116893
C50F4.4	A_12_P100507
grd-11	A_12_P105989
nhr-17	A_12_P110526
kal-1	A_12_P108033
srx-21	A_12_P106877
C33C12.4	A_12_P115774
Y111B2A.9	A_12_P118904
gei-1	A_12_P110927
ZC504.1	A_12_P116243
tag-257	A_12_P104686
cls-2	A_12_P100592
	A_12_P115060
F56D1.3	A_12_P107155
F26F12.2	A_12_P110433
tsp-8	A_12_P112387
gcy-9	A_12_P107303
Y67H2A.4	A_12_P101697
ZK563.5	A_12_P101996
T05B4.8	A_12_P111390
ZC262.4	A_12_P118682
M01B2.10	A_12_P108124
T27F6.1	A_12_P116640
D2062.4	A_12_P103255
Y62H9A.12	A_12_P101203
acr-5	A_12_P103431
F16H6.3	A_12_P102410
W07B8.1	A_12_P100655
lem-3	A_12_P100501
kin-15	A_12_P103131
F45B8.3	A_12_P112280
Y47G6A.22	A_12_P114476
Y105E8A.27	A_12_P103159
T01C3.4	A_12_P120016
T27A3.4	A_12_P106777
fbxb-49	A_12_P107161
K10D2.7	A_12_P106665
R08A2.5	A_12_P115799
F53B1.8	A_12_P113735
C06A8.8	A_12_P108849
pqn-80	A_12_P117921
cdk-2	A_12_P102930
col-90	A_12_P117774
F10F2.4	A_12_P107582
ZK512.10	A_12_P118202
rib-2	A_12_P109078
C11H1.5	A_12_P113564
ugt-56	A_12_P112865
Y67D8A.3	A_12_P113914
R13.3	A_12_P107671
F26G1.2	A_12_P113940
	A_12_P103477
Y47H9C.12	A_12_P117143
F09G8.7	A_12_P119915
eea-1	A_12_P116037
C15C6.4	A_12_P116286
atg-11	A_12_P103045
T27A8.1	A_12_P104905
pssy-2	A_12_P103850
unc-41	A_12_P105078
Y69A2AR.3	A_12_P107310
C24H12.4	A_12_P116769
Y82E9BR.7	A_12_P105611
C03C10.7	A_12_P111775
R06A4.8	A_12_P102835
Y43D4A.6	A_12_P102960
col-77	A_12_P119811
R03G5.5	A_12_P118018
Y55B1AL.2	A_12_P112018
ssp-16	A_12_P115414
dao-2	A_12_P107544
C06A5.8	A_12_P118621
ser-7	A_12_P117751
Y47D3A.1	A_12_P102751
F53H2.1	A_12_P115804
lsl-1	A_12_P106234
C53B7.2	A_12_P103427
T05H10.1	A_12_P102331
C36B7.2	A_12_P113931
ZK682.5	A_12_P106691
Y50D7A.9	A_12_P111772
F23C8.8	A_12_P112320
str-82	A_12_P109089
ZK1098.4	A_12_P115961
ubl-5	A_12_P116047
F36F12.4	A_12_P114063
ZK945.7	A_12_P114298
cco-1	A_12_P120399
BE0003N10.1	A_12_P114510
sri-29	A_12_P108107
F53C3.13	A_12_P107832
Y110A7A.9	A_12_P110989
lips-7	A_12_P110848
W04G3.2	A_12_P106102
cpf-2	A_12_P114374
par-5	A_12_P105563
hcp-2	A_12_P104166
rab-6.1	A_12_P118285
prs-1	A_12_P105641
Y73F8A.26	A_12_P108245
R05H5.5	A_12_P115126
C12D8.1	A_12_P102263
C50D2.3	A_12_P116061
T16G1.2	A_12_P104088
srbc-80	A_12_P106909
Y39B6A.30	A_12_P114327
R09A8.2	A_12_P101121
C56G2.15	A_12_P103238
pcp-1	A_12_P114178
nfm-1	A_12_P101611
K06A9.2	A_12_P114630
fbxa-128	A_12_P112033
tag-178	A_12_P107931
F33D4.6	A_12_P108022
asfl-1	A_12_P106551
C25A8.5	A_12_P102295
clh-1	A_12_P101690
pqn-89	A_12_P114990
cogc-1	A_12_P103728
F14D2.11	A_12_P105496
fbxa-14	A_12_P102972
F44E2.7	A_12_P118951
nas-1	A_12_P105113
coh-1	A_12_P116629
F54F3.3	A_12_P114885
Y65B4BR.8	A_12_P119059
C04G2.8	A_12_P109133
C04C3.6	A_12_P100666
akt-2	A_12_P118089
K10C2.1	A_12_P115332
K05B2.4	A_12_P109680
F08G5.6	A_12_P103931
rpl-17	A_12_P103253
F28F5.4	A_12_P114389
T13C2.2	A_12_P115182
dct-11	A_12_P119912
F57G12.2	A_12_P103184
srbc-51	A_12_P116398
M151.2	A_12_P100744
C09E9.1	A_12_P114156
C48E7.2	A_12_P106076
T10E9.6	A_12_P118587
T10B9.9	A_12_P102839
gcy-33	A_12_P118223
W03D8.1	A_12_P103488
Y59C2A.2	A_12_P110722
srz-103	A_12_P112231
B0310.6	A_12_P110076
tsp-14	A_12_P107592
nhr-35	A_12_P118305
Y53C12A.7	A_12_P115549
Y119C1B.3	A_12_P109579
bbs-8	A_12_P118899
T06A4.3	A_12_P107501
C16B8.2	A_12_P117955
unc-98	A_12_P102929
Y116A8B.5	A_12_P111458
nas-25	A_12_P113682
C17H12.2	A_12_P109612
Y54F10AL.1	A_12_P109793
acl-1	A_12_P111895
try-3	A_12_P114007
W02C12.2	A_12_P119842
ZK669.4	A_12_P103226
spe-4	A_12_P109029
ZK265.6	A_12_P114816
H06H21.9	A_12_P106069
T07F10.1	A_12_P120297
R05F9.1	A_12_P106613
glb-22	A_12_P103026
unc-105	A_12_P101264
rlbp-1	A_12_P106968
rrf-1	A_12_P108264
Y53H1C.3	A_12_P118251
tag-184	A_12_P100356
rsr-2	A_12_P117826
R12E2.1	A_12_P115088
F10E9.3	A_12_P109976
H43I07.3	A_12_P102954
B0222.5	A_12_P106455
gosr-2.2	A_12_P116445
lin-10	A_12_P113447
cpn-4	A_12_P108387
lon-1	A_12_P114214
nhr-107	A_12_P120169
C33C12.7	A_12_P113494
D2092.4	A_12_P109372
C34E10.8	A_12_P108725
T07C4.10	A_12_P103670
Y57A10A.16	A_12_P107115
C04B4.4	A_12_P104585
srsx-17	A_12_P110702
emb-5	A_12_P100390
ugt-21	A_12_P117059
ifta-2	A_12_P100091
sdz-13	A_12_P107312
rbx-2	A_12_P101692
C14A4.12	A_12_P104304
col-139	A_12_P117167
W08G11.3	A_12_P119307
VF13D12L.1	A_12_P116830
F02C12.1	A_12_P119862
F08F8.10	A_12_P105688
mei-2	A_12_P115323
F55F8.8	A_12_P115196
R04A9.5	A_12_P110884
F48E3.3	A_12_P120199
F13D12.8	A_12_P109750
Y51B9A.4	A_12_P110057
nhr-43	A_12_P110064
ZC395.4	A_12_P100482
Y77E11A.2	A_12_P105173
sto-6	A_12_P105994
K09B11.10	A_12_P113980
Y37E3.3	A_12_P119323
W09D6.1	A_12_P110079
K04H8.3	A_12_P115229
ptc-1	A_12_P105655
C14H10.1	A_12_P114198
F53F8.4	A_12_P105813
nspb-4	A_12_P103583
D1014.5	A_12_P116887
cup-2	A_12_P114880
F33H1.4	A_12_P106844
hsp-1	A_12_P100943
F44D12.9	A_12_P118309
tag-138	A_12_P109284
clec-167	A_12_P104413
Y47G6A.7	A_12_P102609
lin-41	A_12_P104652
F55A11.1	A_12_P108644
R05D11.5	A_12_P111155
ttr-17	A_12_P106074
M01G12.5	A_12_P115929
Y82E9BL.12	A_12_P118494
Y37E3.10	A_12_P106207
M03C11.7	A_12_P114557
W02H3.2	A_12_P102251
flr-1	A_12_P108286
W10G11.1	A_12_P111125
prx-3	A_12_P115673
tps-2	A_12_P118824
Y39A1A.9	A_12_P105587
C32D5.12	A_12_P105474
uig-1	A_12_P117429
F17A9.3	A_12_P108352
ace-3	A_12_P114799
C10E2.2	A_12_P104778
C16A11.5	A_12_P118133
F36H12.17	A_12_P112173
pup-3	A_12_P105548
F49H12.4	A_12_P115565
ran-5	A_12_P102768
R07A4.4	A_12_P119458
F38B6.4	A_12_P118713
fbxb-8	A_12_P109172
B0524.6	A_12_P101953
dpf-7	A_12_P115653
rps-26	A_12_P118196
rabs-5	A_12_P116971
F28F8.5	A_12_P116003
R09H10.7	A_12_P111388
F17C11.13	A_12_P105352
tag-344	A_12_P106216
ZC132.9	A_12_P114076
R12E2.13	A_12_P102887
F40G12.9	A_12_P102793
K04A8.3	A_12_P100355
T06E4.10	A_12_P107568
C46G7.2	A_12_P117188
C10H11.7	A_12_P101034
ZK686.2	A_12_P101528
acs-11	A_12_P116205
C05D11.1	A_12_P117041
C01B10.6	A_12_P111706
F49E2.5	A_12_P111501
C31A11.7	A_12_P100005
cdk-7	A_12_P113977
Y54G2A.26	A_12_P111258
F54E2.2	A_12_P108240
srd-44	A_12_P111020
npp-6	A_12_P107359
C29G2.2	A_12_P105269
F58B4.3	A_12_P119114
C43E11.11	A_12_P119770
unc-68	A_12_P106990
Y97E10AR.4	A_12_P118301
nhr-117	A_12_P106127
R13A5.10	A_12_P116787
dcap-1	A_12_P103755
T09A5.8	A_12_P101615
H28O16.1	A_12_P120108
tag-53	A_12_P108244
fbxb-15	A_12_P100521
cpin-1	A_12_P114870
K10D3.4	A_12_P114089
hlh-6	A_12_P108713
mel-28	A_12_P119131
F54G2.2	A_12_P119755
B0507.8	A_12_P111201
mel-26	A_12_P118082
Y39B6A.7	A_12_P109295
Y48G9A.11	A_12_P118248
B0464.9	A_12_P109331
D2030.3	A_12_P116181
T25G3.4	A_12_P105096
C39F7.1	A_12_P108861
F44A6.3	A_12_P110212
R02D3.3	A_12_P107952
frm-8	A_12_P111126
ugt-62	A_12_P108934
Y110A2AL.13	A_12_P103981
Y73B6BL.5	A_12_P118560
ubc-9	A_12_P106480
F32D8.12	A_12_P110204
Y47G6A.4	A_12_P104952
K01A2.5	A_12_P102534
K11G9.5	A_12_P107096
Y97E10C.1	A_12_P104506
W03G11.4	A_12_P105117
rnp-8	A_12_P105394
gst-28	A_12_P104680
fut-2	A_12_P105010
T10C6.5	A_12_P100998
trm-1	A_12_P107012
C32E8.9	A_12_P101456
C27B7.2	A_12_P119576
M176.3	A_12_P120356
grk-1	A_12_P111723
hap-1	A_12_P113851
cst-2	A_12_P118589
hsb-1	A_12_P103517
C47E12.2	A_12_P102653
ZK1055.4	A_12_P115399
ZK669.7	A_12_P111441
syd-9	A_12_P106908
C16E9.2	A_12_P111058
C44B7.6	A_12_P117959
B0334.4	A_12_P104695
W04A4.6	A_12_P114209
T12A2.1	A_12_P100612
hlh-1	A_12_P104600
cyn-17	A_12_P120127
ZK662.5	A_12_P115403
C11D2.4	A_12_P112178
T25D1.3	A_12_P116944
	A_12_P112921
lite-1	A_12_P104124
Y43E12A.2	A_12_P101463
jamp-1	A_12_P113717
H10E21.5	A_12_P110354
F40F12.7	A_12_P117542
tag-80	A_12_P111758
clec-184	A_12_P120186
	A_12_P112256
ufd-1	A_12_P101395
F15E11.4	A_12_P112112
K12H4.4	A_12_P116255
T08B2.5	A_12_P116199
C01F6.2	A_12_P117571
B0554.1	A_12_P101920
W05H9.2	A_12_P102033
C30F12.3	A_12_P113332
sri-26	A_12_P115741
baf-1	A_12_P106737
mcm-3	A_12_P108011
ceh-45	A_12_P115377
apn-1	A_12_P110588
glb-20	A_12_P106315
Y50E8A.5	A_12_P118590
T21H3.5	A_12_P102851
ife-2	A_12_P110903
gpa-2	A_12_P106945
mdt-10	A_12_P106596
Y44E3A.6	A_12_P110163
glb-12	A_12_P115921
wrs-2	A_12_P103924
W06H3.3	A_12_P108968
cpr-1	A_12_P115719
K02G10.3	A_12_P118588
F53C11.3	A_12_P110529
ilys-3	A_12_P115997
ZK652.6	A_12_P105026
ZK813.1	A_12_P118220
dyb-1	A_12_P112351
F20A1.10	A_12_P101259
Y53F4B.25	A_12_P105384
W05H9.1	A_12_P100894
F33E2.4	A_12_P112957
T01B7.8	A_12_P106849
rab-37	A_12_P119130
lgc-5	A_12_P103765
W02D7.4	A_12_P120027
T16A1.3	A_12_P113622
C46H11.2	A_12_P117569
ZK470.6	A_12_P112486
B0218.7	A_12_P111697
Y62E10A.10	A_12_P101772
H03A11.2	A_12_P114417
R09F10.8	A_12_P114086
rnp-5	A_12_P117345
F25E5.16	A_12_P106848
B0280.1	A_12_P110268
ekl-6	A_12_P109063
nhr-42	A_12_P113907
egg-1	A_12_P114896
tag-197	A_12_P112074
Y51H7C.10	A_12_P114606
Y59A8A.2	A_12_P111957
exos-7	A_12_P117210
C30H7.2	A_12_P119750
F43C1.1	A_12_P116389
F29G9.2	A_12_P103168
F13H6.5	A_12_P100916
R07B1.8	A_12_P118953
nmy-1	A_12_P109001
nxt-1	A_12_P105140
C06H5.7	A_12_P106246
scrm-2	A_12_P106152
rpn-1	A_12_P118639
B0432.9	A_12_P119488
W09B6.4	A_12_P116493
unc-103	A_12_P118878
ssp-11	A_12_P103857
C33D3.3	A_12_P114273
F41H10.6	A_12_P102779
Y66A7A.4	A_12_P107850
jac-1	A_12_P103039
C25H3.11	A_12_P112220
F25C8.4	A_12_P119258
lgc-15	A_12_P100271
40818	A_12_P104375
C09H5.2	A_12_P112740
srv-7	A_12_P105166
T08A9.11	A_12_P104023
F56D5.3	A_12_P112938
rpn-11	A_12_P114998
cpr-5	A_12_P105975
F53C3.5	A_12_P111676
F17A9.4	A_12_P113664
spd-2	A_12_P111654
ceh-26	A_12_P119264
F58G1.7	A_12_P103901
icl-1	A_12_P101279
T06E6.1	A_12_P101819
ulp-1	A_12_P100720
Y45F10D.6	A_12_P112437
srt-13	A_12_P115546
C05C8.8	A_12_P119771
F56H9.6	A_12_P118505
vha-11	A_12_P109787
pbs-6	A_12_P112513
mab-9	A_12_P101292
clec-152	A_12_P118167
F47B10.3	A_12_P108564
F59E12.1	A_12_P104316
K04H4.2	A_12_P108082
F56D5.6	A_12_P104805
Y46G5A.29	A_12_P118717
C25F9.4	A_12_P112782
ars-2	A_12_P100331
unc-87	A_12_P111254
Y105E8A.19	A_12_P109960
T23G7.3	A_12_P113184
T08B6.4	A_12_P112019
F07C6.3	A_12_P106222
T27B1.2	A_12_P114786
lap-1	A_12_P111467
W09G3.6	A_12_P100696
glb-1	A_12_P110436
Y38C1AA.5	A_12_P105889
T23B12.4	A_12_P106667
tag-123	A_12_P118291
F09E8.2	A_12_P108799
bath-6	A_12_P111154
C01F6.1	A_12_P119606
C29E4.12	A_12_P113015
Y48C3A.11	A_12_P114578
W05F2.6	A_12_P114208
T16G12.6	A_12_P102581
rrc-1	A_12_P104623
Y48E1C.2	A_12_P115794
cah-4	A_12_P100944
glb-30	A_12_P105663
srh-270	A_12_P105554
Y68A4A.5	A_12_P103983
ppgn-1	A_12_P113996
D1069.3	A_12_P114124
git-1	A_12_P115734
	A_12_P111924
	A_12_P103478
ZK643.5	A_12_P113142
twk-43	A_12_P112880
K02A6.3	A_12_P118612
F23H11.3	A_12_P101112
C52D10.3	A_12_P118787
nspb-11	A_12_P106703
C18D11.1	A_12_P103933
srz-79	A_12_P118760
C29F9.3	A_12_P111829
B0399.2	A_12_P112188
nhr-71	A_12_P112236
C50F2.8	A_12_P103866
F19H6.6	A_12_P107515
F19F10.12	A_12_P109936
srv-3	A_12_P119255
R08B4.5	A_12_P102147
W02D7.12	A_12_P114218
W08G11.5	A_12_P101542
nhr-213	A_12_P106262
cdt-1	A_12_P102676
ric-4	A_12_P101017
T05A7.6	A_12_P107786
daf-1	A_12_P103501
K06A4.7	A_12_P118104
B0303.4	A_12_P110964
srw-55	A_12_P106201
rnp-6	A_12_P100035
shc-2	A_12_P113999
rev-1	A_12_P114852
F17E5.2	A_12_P119474
Y71A12B.11	A_12_P108215
C06C3.3	A_12_P114403
atf-2	A_12_P100872
R02F11.3	A_12_P113061
F57A8.7	A_12_P119470
ccb-1	A_12_P105710
Y32G9A.5	A_12_P102500
puf-9	A_12_P119580
fat-6	A_12_P104387
F31C3.6	A_12_P119941
Y73B6BL.19	A_12_P111703
tag-81	A_12_P116242
icd-1	A_12_P107694
K06H7.2	A_12_P110923
T13H5.1	A_12_P117619
rde-4	A_12_P119660
C01G10.7	A_12_P100862
F49E2.5	A_12_P113976
fip-5	A_12_P113470
Y55F3AM.5	A_12_P110368
gst-14	A_12_P117916
D2024.4	A_12_P114231
F55C5.8	A_12_P102370
Y38F1A.4	A_12_P103456
elc-2	A_12_P115802
	A_12_P108330
D1007.10	A_12_P118802
F56G4.6	A_12_P117546
F13D12.9	A_12_P117582
Y12A6A.1	A_12_P103081
C50F4.1	A_12_P113659
dcr-1	A_12_P115941
Y82E9BR.21	A_12_P115518
ZC581.3	A_12_P108356
H24K24.3	A_12_P113889
cdh-12	A_12_P101965
ceh-31	A_12_P114363
W03B1.3	A_12_P109027
T06A10.4	A_12_P113992
vha-8	A_12_P120363
mlt-7	A_12_P108750
T13H5.5	A_12_P116725
F53E10.1	A_12_P114817
F58H1.6	A_12_P103098
sri-67	A_12_P101550
hsr-9	A_12_P101469
K06C4.8	A_12_P107508
ser-4	A_12_P113077
C34D4.1	A_12_P102452
dab-1	A_12_P119634
W02H5.8	A_12_P111708
C49F8.3	A_12_P105765
F08A8.3	A_12_P114600
C43G2.1	A_12_P109147
ckk-1	A_12_P101072
nhr-146	A_12_P114888
Y57G11C.38	A_12_P117620
C15H9.7	A_12_P107571
C10G8.2	A_12_P100919
C16C10.13	A_12_P102618
fbxa-125	A_12_P111163
W09C5.9	A_12_P119113
C54G4.9	A_12_P102967
Y44E3A.1	A_12_P118323
hmg-1.1	A_12_P107870
F38H4.10	A_12_P103913
F59A7.7	A_12_P106098
arr-1	A_12_P106433
syd-2	A_12_P112644
F27D4.2	A_12_P111129
F28E10.1	A_12_P118536
K04F10.1	A_12_P103035
rnh-1.3	A_12_P102704
	A_12_P100532
rop-1	A_12_P111135
ubxn-2	A_12_P116393
Y38E10A.23	A_12_P119017
Y50D4A.4	A_12_P101173
R08E3.2	A_12_P117649
Y39B6A.31	A_12_P108827
M03B6.5	A_12_P120340
M151.4	A_12_P100792
F36F2.2	A_12_P101104
D2030.11	A_12_P116864
nhr-47	A_12_P110072
dhs-12	A_12_P112654
D2062.5	A_12_P103328
C37A5.1	A_12_P101487
R12C12.5	A_12_P105682
D1014.7	A_12_P120188
Y73E7A.1	A_12_P119642
unc-120	A_12_P110498
B0303.11	A_12_P108777
pmt-1	A_12_P113418
bro-1	A_12_P110410
cyh-1	A_12_P101452
Y38F2AR.10	A_12_P103466
M7.8	A_12_P113442
sys-1	A_12_P112586
ceh-18	A_12_P118160
C49C3.2	A_12_P108078
flh-2	A_12_P115768
ZK849.5	A_12_P104253
T01C4.1	A_12_P112851
C45G7.4	A_12_P120269
him-14	A_12_P109970
	A_12_P111211
grl-8	A_12_P108479
lfi-1	A_12_P119891
F35D11.1	A_12_P115945
sdz-4	A_12_P107286
K06A5.8	A_12_P105107
C03A3.2	A_12_P118774
F25B5.7	A_12_P102252
dop-2	A_12_P106321
R09D1.2	A_12_P106969
T09B9.4	A_12_P100184
Y53G8AR.7	A_12_P116748
F22B5.10	A_12_P112426
pod-1	A_12_P112021
srh-72	A_12_P109945
srw-60	A_12_P104829
F23C8.5	A_12_P112926
ced-9	A_12_P113031
F40E12.2	A_12_P111169
tom-1	A_12_P115278
W09H1.3	A_12_P109144
plc-3	A_12_P118570
Y54E10BR.8	A_12_P114335
F46F2.5	A_12_P116771
F43G6.11	A_12_P118795
asd-1	A_12_P102007
	A_12_P118605
F22D6.8	A_12_P103199
tin-9.1	A_12_P108666
col-176	A_12_P120307
aakb-1	A_12_P105769
ZK1127.9	A_12_P113477
puf-4	A_12_P107105
F26E4.5	A_12_P115460
M02G9.3	A_12_P105194
R11F4.1	A_12_P117584
K07F5.16	A_12_P114451
acr-9	A_12_P111157
Y97E10AR.7	A_12_P114180
F53F10.1	A_12_P111721
Y51A2B.6	A_12_P111070
aip-1	A_12_P113347
arl-13	A_12_P120041
C53A5.9	A_12_P108328
Y43F8A.3	A_12_P109631
C47B2.2	A_12_P114412
BE10.1	A_12_P112077
Y46G5A.22	A_12_P118767
sri-60	A_12_P108260
C35B1.2	A_12_P115154
F45E4.3	A_12_P105059
vps-41	A_12_P108569
R09A1.3	A_12_P102640
sre-54	A_12_P112870
K12H6.6	A_12_P117275
Y45F10B.15	A_12_P112623
ugt-4	A_12_P114172
Y37E11B.2	A_12_P111279
K11B4.2	A_12_P116735
R05D3.2	A_12_P115999
	A_12_P114352
nlp-19	A_12_P103284
C49F5.7	A_12_P110901
nhr-101	A_12_P113183
cpg-1	A_12_P103758
clec-153	A_12_P111870
Y106G6D.7	A_12_P117122
Y55F3BL.2	A_12_P101431
agt-2	A_12_P109218
cpr-6	A_12_P107462
Y43C5B.3	A_12_P116343
F26F4.6	A_12_P109005
rps-30	A_12_P117202
nhr-266	A_12_P111873
drh-1	A_12_P115905
apb-1	A_12_P113922
F29C6.1	A_12_P103688
R07E5.11	A_12_P107589
Y34D9A.3	A_12_P105557
fkb-4	A_12_P110551
obr-4	A_12_P106058
prl-1	A_12_P111669
pqn-8	A_12_P110088
W06G6.10	A_12_P102953
B0563.7	A_12_P110631
his-70	A_12_P106639
W03A5.5	A_12_P119047
W01B6.5	A_12_P112138
F43G6.10	A_12_P108854
K07G5.3	A_12_P104389
mes-6	A_12_P119787
M01H9.2	A_12_P104237
unc-45	A_12_P100929
C33B4.2	A_12_P117404
T02C12.4	A_12_P117938
srsx-8	A_12_P104868
F18A1.6	A_12_P105066
sulp-6	A_12_P116144
cyn-1	A_12_P110015
Y22D7AL.4	A_12_P116999
T12A7.7	A_12_P104856
C26C6.9	A_12_P106147
	A_12_P108315
F21F3.1	A_12_P113785
Y53G8B.2	A_12_P104240
F53B7.2	A_12_P106215
R09E10.6	A_12_P109740
ZK1098.3	A_12_P115807
imb-3	A_12_P111094
F59B1.2	A_12_P103576
C55A1.6	A_12_P100557
srj-4	A_12_P100176
fbxa-13	A_12_P112168
C05D11.10	A_12_P110463
K11D12.9	A_12_P113757
B0495.9	A_12_P107059
K08E7.8	A_12_P116179
Y49E10.23	A_12_P114096
col-120	A_12_P119411
cex-1	A_12_P120249
T05E11.7	A_12_P109522
F57B1.7	A_12_P113723
R08D7.1	A_12_P111062
Y65B4A.6	A_12_P107781
srh-44	A_12_P101411
E02H1.2	A_12_P114996
C35C5.10	A_12_P117638
W01A8.3	A_12_P107186
nspb-7	A_12_P120347
F38E9.5	A_12_P100267
sfxn-2	A_12_P115888
T07D3.5	A_12_P111930
C32A3.3	A_12_P103435
C05C10.3	A_12_P115705
dnj-30	A_12_P101812
T10B5.4	A_12_P108148
F55A4.2	A_12_P103739
Y110A2AR.1	A_12_P112158
H36L18.1	A_12_P111119
C02F5.6	A_12_P109467
W02A11.1	A_12_P108877
Y45F10D.4	A_12_P109184
twk-17	A_12_P102113
K08E3.4	A_12_P104081
F09F3.5	A_12_P112092
C52E12.6	A_12_P105468
K09A9.1	A_12_P120293
C37E2.1	A_12_P108833
btb-13	A_12_P108888
unc-16	A_12_P118965
klp-12	A_12_P112024
col-143	A_12_P102451
acr-14	A_12_P107805
F28B3.1	A_12_P112465
F52D10.4	A_12_P118806
tag-178	A_12_P108885
nhr-287	A_12_P101321
npp-7	A_12_P109648
T19C3.2	A_12_P114774
ZK856.4	A_12_P101696
H28G03.1	A_12_P102219
asna-1	A_12_P110220
C07H4.1	A_12_P118838
ten-1	A_12_P115282
R90.1	A_12_P103379
pmt-1	A_12_P108291
nfya-1	A_12_P101989
rnf-121	A_12_P118728
E02H1.5	A_12_P103602
F42A9.8	A_12_P100799
C04G6.5	A_12_P117204
F41G3.2	A_12_P100575
ZK757.1	A_12_P120031
Y10G11A.1	A_12_P102131
F20H11.5	A_12_P117408
Y71H2B.8	A_12_P107822
K10B2.4	A_12_P110661
ifb-1	A_12_P112222
F10E9.10	A_12_P104073
srh-190	A_12_P107902
F18A11.2	A_12_P115506
dhs-30	A_12_P107110
F56F3.4	A_12_P107756
Y41D4B.16	A_12_P100639
gsto-1	A_12_P100511
lin-14	A_12_P105208
F39H2.3	A_12_P114904
sms-3	A_12_P119173
Y57E12B.4	A_12_P113379
C46F11.2	A_12_P102504
K07A12.7	A_12_P101334
Y92H12A.4	A_12_P111077
R12G8.1	A_12_P101234
pes-5	A_12_P117000
ZC84.3	A_12_P104401
B0554.2	A_12_P116306

## Sheet: 32 genes
Symbol	Probe
Y57G11C.33	A_12_P111769
C39D10.2	A_12_P102478
mtr-4	A_12_P115991
F21H7.5	A_12_P116161
ugt-12	A_12_P110000
tpa-1	A_12_P105598
F56C11.5	A_12_P100223
C17F4.7	A_12_P103329
srx-109	A_12_P111036
R06B10.5	A_12_P108464
D1044.7	A_12_P105910
clec-11	A_12_P116885
F28F9.3	A_12_P119376
nhr-83	A_12_P108911
F53C3.6	A_12_P112145
lin-29	A_12_P102872
F56E10.1	A_12_P110518
F58E6.1	A_12_P113185
H06I04.1	A_12_P100931
clec-7	A_12_P104843
zig-3	A_12_P104714
abi-1	A_12_P103807
C46C2.3	A_12_P107507
F52B5.7	A_12_P113310
M01E11.3	A_12_P107606
F43D2.2	A_12_P105320
C05D11.10	A_12_P110463
cnc-7	A_12_P113156
ifc-1	A_12_P106800
lec-9	A_12_P116856
cyc-1	A_12_P102740
F29C12.3	A_12_P110912

## Sheet: 18 genes
genes linked with the SNPs
OFFICIAL_GENE_SYMBOL	gene name	function: brood sizes（compare to the wild strain）	function: embryonic development	Fwd'Primer'Seq; Rev'Primer'Seq' ((5'->3'))	evidence
C39D10.2	hypothetical protein(C39D10.2)
C46C2.3	hypothetical protein(C46C2.3)	0.69		GCGGGATGCGAAACTTATGA; CAAACTGACCAGTGAGATGCC
D1044.7	hypothetical protein(D1044.7)
F21H7.5	Major sperm protein(F21H7.5)
F43D2.2	pseudo(F43D2.2)
F53C3.6	hypothetical protein(F53C3.6)
F56C11.5	hypothetical protein(F56C11.5)	0.57		TCCCCGCATATCCCCTCTTAT; AACAACAAGCGATTCGGCAC
F56E10.1	hypothetical protein(F56E10.1)
Y57G11C.33	hypothetical protein(Y57G11C.33)	0.81		GTTTTCTGCTCATTTTTCCGCA; CAATTTTCCACCGCCTCACC
cyc-1	CYtochrome C(cyc-1)	0.13	embryonic lethal；sterile	ATAGGTAATCGACGTGGTACG; GTGTCATGGAATGGCTCTGC	Fraser et al., 2000；Sonnichsen et al., 2005；Simmer et al., 2003；Rual et al., 2004
abi-1	ABl Interactor homolog(abi-1)		embryonic lethal		Sonnichsen et al., 2005; Gonczy et al., 2000; Maeda, Kohara, Yamamoto & Sugimoto, 2001; Fernandez et al., 2005; Hanazawa, Mochii, Ueno, Kohara & Iino, 2001; Hodgkin, Horvitz & Brenner, 1979; Kamath et al., 2003; Rual et al., 2004; Piano, Schetter, Mangone, Stein & Kemphues, 2000
clec-7	C-type LECtin(clec-7)
ifc-1	Intermediate filament protein ifc-1(ifc-1)		embryonic lethal		Karabinos, Schunemann & Weber, 2004
lec-9	Galectin(lec-9)		embryonic lethal		Maeda, Kohara, Yamamoto & Sugimoto, 2001
tpa-1	Protein kinase C-like 1(tpa-1)		embryonic lethal		Lehner, Crombie, Tischler, Fortunato & Fraser, 2006； Lehner, Crombie, Tischler, Fortunato & Fraser, 2006
sta-2	STAT transcription factor family（sta-2）
rmh-1	RMi1 (RMI1) Homolog		embryonic lethal		Fernandez et al., 2005
tbc-10	TBC (Tre-2/Bub2/Cdc16) domain family(tcb-10)
Note:
embryonic lethal：Animals die during embryonic development. In C. elegans, often assayed as refractile eggs that fail to hatch; when applied to large-scale RNAi screens in C. elegans, more than 10% of embryos die.
sterile：Animals generate defective gametes, are otherwise unable to reproduce or they generate progeny that are unable to reproduce.
the genes marked in red were knock down by RNAi in this study.
