# Supplementary material for: Identification of Specific Nuclear Genetic Loci and Genes That Interact With the Mitochondrial Genome and Contribute to Fecundity in Caenorhabditis elegans
Source: Front Genet. 2019 Feb 4;10:28. doi: 10.3389/fgene.2019.00028 (PMC6369210; doi:10.3389/fgene.2019.00028)
Supplement: TABLE S5 — List of related pathways found in KEGG. [file Table_5.XLSX]

## Sheet: Sheet1
Category	Term	Count	%	P-Value	Benjamini
KEGG_PATHWAY	Glycerolipid metabolism	7	0.5	0.00068	0.056
KEGG_PATHWAY	RNA transport	14	1	0.001	0.041
KEGG_PATHWAY	Pentose and glucuronate interconversions	5	0.4	0.011	0.27
KEGG_PATHWAY	Metabolism of xenobiotics by cytochrome P450	6	0.4	0.013	0.25
KEGG_PATHWAY	Nucleotide excision repair	6	0.4	0.015	0.23
KEGG_PATHWAY	Drug metabolism - cytochrome P450	6	0.4	0.022	0.27
KEGG_PATHWAY	Ascorbate and aldarate metabolism	4	0.3	0.028	0.29
KEGG_PATHWAY	Endocytosis	10	0.7	0.042	0.37
KEGG_PATHWAY	Retinol metabolism	4	0.3	0.045	0.35
KEGG_PATHWAY	MAPK signaling pathway	7	0.5	0.049	0.35
KEGG_PATHWAY	Basal transcription factors	5	0.4	0.06	0.38
KEGG_PATHWAY	Calcium signaling pathway	5	0.4	0.078	0.43
KEGG_PATHWAY	Metabolic pathways	39	2.9	0.093	0.47
KEGG_PATHWAY	Neuroactive ligand-receptor interaction	4	0.3	0.093	0.44
