# Supplementary material for: Identification of Specific Nuclear Genetic Loci and Genes That Interact With the Mitochondrial Genome and Contribute to Fecundity in Caenorhabditis elegans
Source: Front Genet. 2019 Feb 4;10:28. doi: 10.3389/fgene.2019.00028 (PMC6369210; doi:10.3389/fgene.2019.00028)
Supplement: TABLE S6 — Functional annotation clustering of the genes linked with fecundity. [file Table_6.XLSX]

## Sheet: Sheet1
Category	Term	Related genes	Count	%	P-Value	Benjamini
GOTERM_BP_FAT	embryo development ending in birth or egg hatching	abi-1, cyc-1,lec-9, ifc-1, tpa-1, rmh-1, F56C11.5	7	35	0.032	0.74
GOTERM_BP_FAT	embryo development	abi-1, cyc-1,lec-9, ifc-1, tpa-1, rmh-1, F56C11.5	7	35	0.035	0.68
GOTERM_BP_FAT	defense response to other organism	clec-7, tpa-1, sta-2	3	15	0.0065	0.8
GOTERM_BP_FAT	response to other organism	cyc-1, tbc-10, sta-2	3	15	0.0068	0.57
GOTERM_BP_FAT	response to external biotic stimulus	cyc-1, tbc-10, sta-2	3	15	0.0068	0.57
GOTERM_BP_FAT	response to biotic stimulus	cyc-1, tbc-10, sta-2	3	15	0.0069	0.44
GOTERM_BP_FAT	intracellular transport	cyc-1, tbc-10, Y57G11C.33	3	15	0.033	0.69
GOTERM_BP_FAT	response to external stimulus	cyc-1, tbc-10, sta-2	3	15	0.062	0.83
GOTERM_BP_FAT	defense response	cyc-1, tbc-10, sta-2	3	15	0.064	0.81
GOTERM_BP_FAT	establishment of localization in cell	cyc-1, tbc-10, Y57G11C.33	3	15	0.07	0.81
GOTERM_BP_FAT	defense response to fungus	tpa-1, sta-2	2	10	0.026	0.8
GOTERM_BP_FAT	response to fungus	abi-1, tbc-10	2	10	0.026	0.74
GOTERM_BP_FAT	regulation of vesicle-mediated transport	abi-1, tbc-10	2	10	0.077	0.81
